# Supplementary material for: GOTax: investigating biological processes and biochemical activities along the taxonomic tree
Source: Genome Biol. 2007 Mar 8;8(3):R33. doi: 10.1186/gb-2007-8-3-r33 (PMC1868936; doi:10.1186/gb-2007-8-3-r33)
Supplement: Additional data file 2 — Table columns are, in the following order: numbering, GO term accession number, GO term name, GO term type. [file gb-2007-8-3-r33-S2.csv]

Query:
GO WHERE PFAM:PF02811 RESTRICT TT:biological_process
Result:
nr	accession number	term name	term type
1	GO:0000105	histidine biosynthesis	biological_process
2	GO:0006260	DNA replication	biological_process
3	GO:0009056	catabolism	biological_process
4	GO:0006281	DNA repair	biological_process
5	GO:0016539	intein-mediated protein splicing	biological_process
6	GO:0051276	chromosome organization and biogenesis	biological_process
7	GO:0006118	electron transport	biological_process
8	GO:0000160	two-component signal transduction system (phosphorelay)	biological_process
9	GO:0006310	DNA recombination	biological_process
10	GO:0009073	aromatic amino acid family biosynthesis	biological_process
11	GO:0006350	transcription	biological_process
