# Supplementary material for: GOTax: investigating biological processes and biochemical activities along the taxonomic tree
Source: Genome Biol. 2007 Mar 8;8(3):R33. doi: 10.1186/gb-2007-8-3-r33 (PMC1868936; doi:10.1186/gb-2007-8-3-r33)
Supplement: Additional data file 3 — Table columns are, in the following order: numbering, UniProt accession number, UniProt name, database. [file gb-2007-8-3-r33-S3.csv]

Query:
GENE WHERE PFAM:PF02811 AND GO:GO:0006260
Results:
nr	accession number	name	database
1	Q9C4S0	Q9C4S0_METAC	trembl
2	Q8PZI4	Q8PZI4_METMA	trembl
3	Q8TYX2	Q8TYX2_METKA	trembl
4	Q5UYJ4	Q5UYJ4_HALMA	trembl
5	Q9V0F9	Q9V0F9_PYRAB	trembl
6	Q8U0U2	Q8U0U2_PYRFU	trembl
7	Q8TTH9	Q8TTH9_METAC	trembl
8	Q8PZB3	Q8PZB3_METMA	trembl
9	Q8TR91	Q8TR91_METAC	trembl
10	Q9YG16	Q9YG16_AERPE	trembl
11	Q8PUP3	Q8PUP3_METMA	trembl
12	Q8TK04	Q8TK04_METAC	trembl
13	O59050	O59050_PYRHO	trembl
14	Q971Y5	Q971Y5_SULTO	trembl
15	Q8TR90	Q8TR90_METAC	trembl
16	Q97ZL9	Q97ZL9_SULSO	trembl
17	Q8TUS3	Q8TUS3_METKA	trembl
18	Q8TSU2	Q8TSU2_METAC	trembl
19	O27522	O27522_METTH	trembl
20	Q5JG05	Q5JG05_PYRKO	trembl
21	Q8PVR8	Q8PVR8_METMA	trembl
22	O26650	O26650_METTH	trembl
23	Q5V479	Q5V479_HALMA	trembl
24	Q8TSR8	Q8TSR8_METAC	trembl
25	O29035	O29035_ARCFU	trembl
26	O28722	O28722_ARCFU	trembl
27	O29745	O29745_ARCFU	trembl
28	Q6M0Y9	Q6M0Y9_METMP	trembl
29	Q6M0L5	Q6M0L5_METMP	trembl
30	Q6CGC0	Q6CGC0_YARLI	trembl
31	Q6Z8I4	Q6Z8I4_ORYSA	trembl
32	Q941B8	Q941B8_ARATH	trembl
33	Q9ZQI9	Q9ZQI9_ARATH	trembl
34	Q8KT08	Q8KT08_ENTFA	trembl
35	Q62RU7	Q62RU7_BACLD	trembl
36	Q9R2Z1	Q9R2Z1_VIBCH	trembl
37	O87547	O87547_TREDE	trembl
38	Q8KT09	Q8KT09_ENTFA	trembl
39	Q65AK1	Q65AK1_YERPE	trembl
40	Q8GN42	Q8GN42_VIBCH	trembl
41	Q8G8L0	Q8G8L0_VIBCH	trembl
42	Q2L5R9	Q2L5R9_CLOPE	trembl
43	Q8D0J7	Q8D0J7_YERPE	trembl
44	Q6M3U6	Q6M3U6_CORGL	trembl
45	Q7UCR1	Q7UCR1_SHIFL	trembl
46	Q55394	Q55394_SYNY3	trembl
47	Q8XLM6	Q8XLM6_CLOPE	trembl
48	Q98PK3	Q98PK3_MYCPU	trembl
49	Q8KE50	Q8KE50_CHLTE	trembl
50	Q8DQ86	Q8DQ86_STRR6	trembl
51	Q8DHA3	Q8DHA3_SYNEL	trembl
52	Q88VY0	Q88VY0_LACPL	trembl
53	Q7UUS6	Q7UUS6_RHOBA	trembl
54	Q7U7F3	Q7U7F3_SYNPX	trembl
55	Q7NCR2	Q7NCR2_GLOVI	trembl
56	Q7NBN6	Q7NBN6_MYCGA	trembl
57	Q7A644	Q7A644_STAAN	trembl
58	Q74D71	Q74D71_GEOSL	trembl
59	Q745G5	Q745G5_MYCPA	trembl
60	Q6AFP0	Q6AFP0_LEIXX	trembl
61	Q636K8	Q636K8_BACCZ	trembl
62	Q633J3	Q633J3_BACCZ	trembl
63	Q5PBE6	Q5PBE6_ANAMM	trembl
64	Q4KGB0	Q4KGB0_PSEF5	trembl
65	Q9CN29	Q9CN29_PASMU	trembl
66	Q935E7	Q935E7_SALTI	trembl
67	Q8RDW1	Q8RDW1_FUSNN	trembl
68	Q9EWR3	Q9EWR3_STRCO	trembl
69	Q8ECV6	Q8ECV6_SHEON	trembl
70	Q8CUY2	Q8CUY2_OCEIH	trembl
71	Q83I40	Q83I40_TROW8	trembl
72	Q7V7T7	Q7V7T7_PROMM	trembl
73	Q7TVI0	Q7TVI0_MYCBO	trembl
74	Q7NEE6	Q7NEE6_GLOVI	trembl
75	Q72EC3	Q72EC3_DESVH	trembl
76	Q71Z93	Q71Z93_LISMF	trembl
77	Q6LN39	Q6LN39_PHOPR	trembl
78	Q6GHU2	Q6GHU2_STAAR	trembl
79	Q6A838	Q6A838_PROAC	trembl
80	Q5WEF1	Q5WEF1_BACSK	trembl
81	Q5SLG2	Q5SLG2_THET8	trembl
82	Q5KWF7	Q5KWF7_GEOKA	trembl
83	Q9JXZ5	Q9JXZ5_NEIMB	trembl
84	Q92CH7	Q92CH7_LISIN	trembl
85	Q8Y7P2	Q8Y7P2_LISMO	trembl
86	Q8RBD3	Q8RBD3_THETN	trembl
87	Q8R912	Q8R912_THETN	trembl
88	Q8DM87	Q8DM87_SYNEL	trembl
89	Q825L7	Q825L7_STRAW	trembl
90	Q7VWC8	Q7VWC8_BORPE	trembl
91	Q7V7L5	Q7V7L5_PROMM	trembl
92	Q7V1J1	Q7V1J1_PROMP	trembl
93	Q66AJ7	Q66AJ7_YERPS	trembl
94	Q65V29	Q65V29_MANSM	trembl
95	Q65TR7	Q65TR7_MANSM	trembl
96	Q63SQ7	Q63SQ7_BURPS	trembl
97	Q5WW61	Q5WW61_LEGPL	trembl
98	Q5NZ90	Q5NZ90_AZOSE	trembl
99	Q5M6H0	Q5M6H0_STRT2	trembl
100	Q5LZF7	Q5LZF7_STRT1	trembl
101	Q5KWA7	Q5KWA7_GEOKA	trembl
102	Q5GSD7	Q5GSD7_WOLTR	trembl
103	Q9HZ40	Q9HZ40_PSEAE	trembl
104	Q92BE1	Q92BE1_LISIN	trembl
105	Q8YR72	Q8YR72_ANASP	trembl
106	Q8ESR6	Q8ESR6_OCEIH	trembl
107	Q8CX27	Q8CX27_STRA3	trembl
108	Q89BX1	Q89BX1_BRAJA	trembl
109	Q88EG4	Q88EG4_PSEPK	trembl
110	Q885M1	Q885M1_PSESM	trembl
111	Q7WK34	Q7WK34_BORBR	trembl
112	Q7W9P8	Q7W9P8_BORPA	trembl
113	Q7VZ25	Q7VZ25_BORPE	trembl
114	Q7V1D1	Q7V1D1_PROMP	trembl
115	Q7NXD4	Q7NXD4_CHRVO	trembl
116	Q7NIY4	Q7NIY4_GLOVI	trembl
117	Q72FX0	Q72FX0_DESVH	trembl
118	Q720J8	Q720J8_LISMF	trembl
119	Q6HEZ7	Q6HEZ7_BACHK	trembl
120	Q6GA71	Q6GA71_STAAS	trembl
121	Q6AFM4	Q6AFM4_LEIXX	trembl
122	Q65GE1	Q65GE1_BACLD	trembl
123	Q60BV5	Q60BV5_METCA	trembl
124	Q5QX73	Q5QX73_IDILO	trembl
125	Q5PLT3	Q5PLT3_SALPA	trembl
126	Q5PD70	Q5PD70_SALPA	trembl
127	Q5L0J3	Q5L0J3_GEOKA	trembl
128	Q5HMU0	Q5HMU0_STAEQ	trembl
129	Q4L5E8	Q4L5E8_STAHJ	trembl
130	Q65G78	Q65G78_BACLD	trembl
131	Q65JJ0	Q65JJ0_BACLD	trembl
132	Q8ZEG2	Q8ZEG2_YERPE	trembl
133	Q9KSS9	Q9KSS9_VIBCH	trembl
134	Q9K7I9	Q9K7I9_BACHD	trembl
135	Q99UW2	Q99UW2_STAAM	trembl
136	Q8XNH3	Q8XNH3_CLOPE	trembl
137	Q8KFJ8	Q8KFJ8_CHLTE	trembl
138	Q8CXA8	Q8CXA8_OCEIH	trembl
139	Q6MTP4	Q6MTP4_MYCMS	trembl
140	Q6LSJ9	Q6LSJ9_PHOPR	trembl
141	Q6F7Z3	Q6F7Z3_ACIAD	trembl
142	Q6AL10	Q6AL10_DESPS	trembl
143	Q67P96	Q67P96_SYMTH	trembl
144	Q62J16	Q62J16_BURMA	trembl
145	Q5ZVJ8	Q5ZVJ8_LEGPH	trembl
146	Q5WFT7	Q5WFT7_BACSK	trembl
147	Q5FH78	Q5FH78_EHRRG	trembl
148	Q9K899	Q9K899_BACHD	trembl
149	Q8YSY9	Q8YSY9_ANASP	trembl
150	Q8Y0A4	Q8Y0A4_RALSO	trembl
151	Q9ZBU3	Q9ZBU3_STRCO	trembl
152	Q8EWK5	Q8EWK5_MYCPE	trembl
153	Q7WAX7	Q7WAX7_BORPA	trembl
154	Q7VNI3	Q7VNI3_HAEDU	trembl
155	Q7VLL4	Q7VLL4_HAEDU	trembl
156	Q6MAQ0	Q6MAQ0_PARUW	trembl
157	Q6D4U7	Q6D4U7_ERWCT	trembl
158	Q5X5C3	Q5X5C3_LEGPA	trembl
159	Q5QZP0	Q5QZP0_IDILO	trembl
160	Q5M409	Q5M409_STRT2	trembl
161	Q5HQ31	Q5HQ31_STAEQ	trembl
162	Q5FAE5	Q5FAE5_NEIG1	trembl
163	Q9KAK4	Q9KAK4_BACHD	trembl
164	Q9JVX5	Q9JVX5_NEIMA	trembl
165	Q8XIH2	Q8XIH2_CLOPE	trembl
166	O31902	O31902_BACSU	trembl
167	Q8NX57	Q8NX57_STAAW	trembl
168	Q9FBJ7	Q9FBJ7_STRCO	trembl
169	Q8G7Z5	Q8G7Z5_BIFLO	trembl
170	Q82IN0	Q82IN0_STRAW	trembl
171	Q732Q1	Q732Q1_BACC1	trembl
172	Q6LPB0	Q6LPB0_PHOPR	trembl
173	Q6F1H8	Q6F1H8_MESFL	trembl
174	Q5YS11	Q5YS11_NOCFA	trembl
175	Q5N666	Q5N666_SYNP6	trembl
176	Q5HGU1	Q5HGU1_STAAC	trembl
177	Q8Y6V7	Q8Y6V7_LISMO	trembl
178	Q8RA60	Q8RA60_THETN	trembl
179	Q8R8Z7	Q8R8Z7_THETN	trembl
180	Q9KZZ8	Q9KZZ8_STRCO	trembl
181	Q8E002	Q8E002_STRA5	trembl
182	Q87NB4	Q87NB4_VIBPA	trembl
183	Q82TZ0	Q82TZ0_NITEU	trembl
184	Q7WH09	Q7WH09_BORBR	trembl
185	Q7U6U4	Q7U6U4_SYNPX	trembl
186	Q7N8N2	Q7N8N2_PHOLL	trembl
187	Q72DE7	Q72DE7_DESVH	trembl
188	Q6ME86	Q6ME86_PARUW	trembl
189	Q5YQH8	Q5YQH8_NOCFA	trembl
190	Q5WEJ9	Q5WEJ9_BACSK	trembl
191	Q5P0N3	Q5P0N3_AZOSE	trembl
192	Q5N0T2	Q5N0T2_SYNP6	trembl
193	Q5M1Y0	Q5M1Y0_STRT1	trembl
194	Q5E617	Q5E617_VIBF1	trembl
195	Q4L5W6	Q4L5W6_STAHJ	trembl
196	Q6YPY4	Q6YPY4_ONYPE	trembl
197	Q4ZQF4	Q4ZQF4_PSEU2	trembl
198	Q4ZWR3	Q4ZWR3_PSEU2	trembl
199	Q5SLW3	Q5SLW3_THET8	trembl
200	Q5SJ64	Q5SJ64_THET8	trembl
201	Q609M0	Q609M0_METCA	trembl
202	Q740T5	Q740T5_MYCPA	trembl
203	Q8RGL0	Q8RGL0_FUSNN	trembl
204	Q6HCX5	Q6HCX5_BACHK	trembl
205	Q817J3	Q817J3_BACCR	trembl
206	Q72ZI9	Q72ZI9_BACC1	trembl
207	Q633P1	Q633P1_BACCZ	trembl
208	Q63N45	Q63N45_BURPS	trembl
209	Q819Y5	Q819Y5_BACCR	trembl
210	Q8F9D7	Q8F9D7_LEPIN	trembl
211	Q8R7A2	Q8R7A2_THETN	trembl
212	P96221	P96221_MYCTU	trembl
213	Q8D8B7	Q8D8B7_VIBVU	trembl
214	Q67KB6	Q67KB6_SYMTH	trembl
215	Q74IS3	Q74IS3_LACJO	trembl
216	Q8EPI0	Q8EPI0_OCEIH	trembl
217	Q7MM50	Q7MM50_VIBVY	trembl
218	Q7UX90	Q7UX90_RHOBA	trembl
219	Q8ZH53	Q8ZH53_YERPE	trembl
220	Q8UFV5	Q8UFV5_AGRT5	trembl
221	Q5HV63	Q5HV63_CAMJR	trembl
222	Q68VX1	Q68VX1_RICTY	trembl
223	Q6NGE6	Q6NGE6_CORDI	trembl
224	Q74JN0	Q74JN0_LACJO	trembl
225	Q98LU7	Q98LU7_RHILO	trembl
226	Q6A8L7	Q6A8L7_PROAC	trembl
227	Q82TC2	Q82TC2_NITEU	trembl
228	Q7MIH5	Q7MIH5_VIBVY	trembl
229	Q6N5Q0	Q6N5Q0_RHOPA	trembl
230	Q6AMN3	Q6AMN3_DESPS	trembl
231	Q74DB6	Q74DB6_GEOSL	trembl
232	Q828V6	Q828V6_STRAW	trembl
233	Q8FNW4	Q8FNW4_COREF	trembl
234	Q5ZWX2	Q5ZWX2_LEGPH	trembl
235	Q8EGG0	Q8EGG0_SHEON	trembl
236	Q88MG5	Q88MG5_PSEPK	trembl
237	Q6FAL5	Q6FAL5_ACIAD	trembl
238	Q6AE74	Q6AE74_LEIXX	trembl
239	Q8EUK5	Q8EUK5_MYCPE	trembl
240	Q6YQB0	Q6YQB0_ONYPE	trembl
241	Q7NZL1	Q7NZL1_CHRVO	trembl
242	Q817E8	Q817E8_BACCR	trembl
243	Q5YYU5	Q5YYU5_NOCFA	trembl
244	Q82AB6	Q82AB6_STRAW	trembl
245	Q8G194	Q8G194_BRUSU	trembl
246	Q4L744	Q4L744_STAHJ	trembl
247	Q9ACS8	Q9ACS8_STRCO	trembl
248	Q7VRD1	Q7VRD1_BLOFL	trembl
249	Q6D8C8	Q6D8C8_ERWCT	trembl
250	Q4KHG1	Q4KHG1_PSEF5	trembl
251	Q7NC15	Q7NC15_MYCGA	trembl
252	Q87MF2	Q87MF2_VIBPA	trembl
253	Q6MLD4	Q6MLD4_BDEBA	trembl
254	Q62IG2	Q62IG2_BURMA	trembl
255	Q67RP9	Q67RP9_SYMTH	trembl
256	Q886M8	Q886M8_PSESM	trembl
257	Q89KN8	Q89KN8_BRAJA	trembl
258	Q7VGQ0	Q7VGQ0_HELHP	trembl
259	Q5LVP4	Q5LVP4_SILPO	trembl
260	Q9S291	Q9S291_STRCO	trembl
261	Q7M7Z6	Q7M7Z6_WOLSU	trembl
262	Q8DBE6	Q8DBE6_VIBVU	trembl
263	Q72ZD3	Q72ZD3_BACC1	trembl
264	Q5WXU9	Q5WXU9_LEGPL	trembl
265	Q5E3F4	Q5E3F4_VIBF1	trembl
266	Q64YG7	Q64YG7_BACFR	trembl
267	Q609E9	Q609E9_METCA	trembl
268	Q5NHP5	Q5NHP5_FRATT	trembl
269	Q660U4	Q660U4_BORGA	trembl
270	Q63VX8	Q63VX8_BURPS	trembl
271	Q6HCS8	Q6HCS8_BACHK	trembl
272	Q92GB2	Q92GB2_RICCN	trembl
273	Q8D2H5	Q8D2H5_WIGBR	trembl
274	Q6G324	Q6G324_BARHE	trembl
275	Q8NNQ8	Q8NNQ8_CORGL	trembl
276	Q72CD0	Q72CD0_DESVH	trembl
277	Q8G7V8	Q8G7V8_BIFLO	trembl
278	Q5X6E2	Q5X6E2_LEGPA	trembl
279	Q8XXB1	Q8XXB1_RALSO	trembl
280	Q667K4	Q667K4_YERPS	trembl
281	Q92QM9	Q92QM9_RHIME	trembl
282	Q6FZH8	Q6FZH8_BARQU	trembl
283	Q5P244	Q5P244_AZOSE	trembl
284	Q5FAE8	Q5FAE8_NEIG1	trembl
285	Q8YGM1	Q8YGM1_BRUME	trembl
286	Q8X7B9	Q8X7B9_ECO57	trembl
287	Q83SL2	Q83SL2_SHIFL	trembl
288	Q9RX48	Q9RX48_DEIRA	trembl
289	Q9RS92	Q9RS92_DEIRA	trembl
290	Q97LN8	Q97LN8_CLOAB	trembl
291	Q7VBY6	Q7VBY6_PROMA	trembl
292	Q72JI7	Q72JI7_THET2	trembl
293	Q97JQ0	Q97JQ0_CLOAB	trembl
294	Q7VCI9	Q7VCI9_PROMA	trembl
295	Q9WZ29	Q9WZ29_THEMA	trembl
296	Q73JF7	Q73JF7_TREDE	trembl
297	Q836R4	Q836R4_ENTFA	trembl
298	Q72H43	Q72H43_THET2	trembl
299	Q9WZ68	Q9WZ68_THEMA	trembl
300	Q5NM98	Q5NM98_ZYMMO	trembl
301	Q83G24	Q83G24_TROWT	trembl
302	Q8PAW8	Q8PAW8_XANCP	trembl
303	Q7MXW4	Q7MXW4_PORGI	trembl
304	Q83E42	Q83E42_COXBU	trembl
305	Q97DN0	Q97DN0_CLOAB	trembl
306	Q8PMM0	Q8PMM0_XANAC	trembl
307	Q831W8	Q831W8_ENTFA	trembl
308	Q73IZ1	Q73IZ1_TREDE	trembl
309	Q72GP2	Q72GP2_THET2	trembl
310	Q83C00	Q83C00_COXBU	trembl
311	Q72VS4	Q72VS4_LEPIC	trembl
312	Q9X173	Q9X173_THEMA	trembl
313	Q8DTX5	Q8DTX5_STRMU	trembl
314	Q73GZ8	Q73GZ8_WOLPM	trembl
315	Q824R6	Q824R6_CHLCV	trembl
316	Q97K29	Q97K29_CLOAB	trembl
317	Q97RC7	Q97RC7_STRPN	trembl
318	Q8FHV6	Q8FHV6_ECOL6	trembl
319	P94544	P94544_BACSU	trembl
320	Q8Z7D6	Q8Z7D6_SALTI	trembl
321	Q8Z9A0	Q8Z9A0_SALTI	trembl
322	Q81L39	Q81L39_BACAN	trembl
323	Q81KY5	Q81KY5_BACAN	trembl
324	Q81WL8	Q81WL8_BACAN	trembl
325	O67116	O67116_AQUAE	trembl
326	Q890U9	Q890U9_CLOTE	trembl
327	Q8A5K9	Q8A5K9_BACTN	trembl
328	Q8ABS9	Q8ABS9_BACTN	trembl
329	O67416	O67416_AQUAE	trembl
330	Q890Z1	Q890Z1_CLOTE	trembl
331	Q6KHF7	Q6KHF7_MYCMO	trembl
332	Q8A4R8	Q8A4R8_BACTN	trembl
333	O67277	O67277_AQUAE	trembl
334	Q6KIN3	Q6KIN3_MYCMO	trembl
