# Supplementary material for: GOTax: investigating biological processes and biochemical activities along the taxonomic tree
Source: Genome Biol. 2007 Mar 8;8(3):R33. doi: 10.1186/gb-2007-8-3-r33 (PMC1868936; doi:10.1186/gb-2007-8-3-r33)
Supplement: Additional data file 4 — Table columns are, in the following order: numbering, Pfam accession number, domain name. Set 1 corresponds to yeast Pfams and set 2 to human Pfams. [file gb-2007-8-3-r33-S4.csv]

Query:
PFAM WHERE TAX:4932 PFAMCP PFAM WHERE TAX:9606
Results:
nr	accession number	name
Shared Pfams:
1	PF04376	ATE_N
2	PF02423	OCD_Mu_crystall
3	PF04622	ERG2_Sigma1R
4	PF00032	Cytochrom_B_C
5	PF03947	Ribosomal_L2_C
6	PF04939	RRS1
7	PF01794	Ferric_reduct
8	PF02469	Fasciclin
9	PF01202	SKI
10	PF05405	Mt_ATP-synt_B
11	PF02878	PGM_PMM_I
12	PF01753	zf-MYND
13	PF00795	CN_hydrolase
14	PF03441	FAD_binding_7
15	PF00647	EF1G
16	PF00215	OMPdecase
17	PF02970	TBCA
18	PF03800	Nuf2
19	PF01246	Ribosomal_L24e
20	PF00444	Ribosomal_L36
21	PF02046	COX6A
22	PF04049	APC8
23	PF00319	SRF-TF
24	PF01201	Ribosomal_S8e
25	PF06246	Isy1
26	PF00394	Cu-oxidase
27	PF01265	Cyto_heme_lyase
28	PF01875	UPF0103
29	PF02847	MA3
30	PF03343	SART-1
31	PF04132	Vps36
32	PF04614	Pex19
33	PF00166	Cpn10
34	PF00438	S-AdoMet_synt_N
35	PF00046	Homeobox
36	PF00181	Ribosomal_L2
37	PF01096	TFIIS_C
38	PF01086	Clathrin_lg_ch
39	PF08162	NUC189
40	PF00664	ABC_membrane
41	PF01189	Nol1_Nop2_Fmu
42	PF05026	DCP2
43	PF08069	Ribosomal_S13_N
44	PF04987	PigN
45	PF04935	SURF6
46	PF06102	DUF947
47	PF05002	SGS
48	PF06421	LepA_C
49	PF04869	Uso1_p115_head
50	PF06017	Myosin_tail_2
51	PF05378	Hydant_A_N
52	PF00900	Ribosomal_S4e
53	PF05162	Ribosomal_L41
54	PF05022	SRP40_C
55	PF01412	ArfGap
56	PF00137	ATP-synt_C
57	PF00439	Bromodomain
58	PF07647	SAM_2
59	PF00330	Aconitase
60	PF05383	La
61	PF08060	NOSIC
62	PF00343	Phosphorylase
63	PF01598	Sterol_desat
64	PF04152	Mre11_DNA_bind
65	PF00827	Ribosomal_L15e
66	PF00498	FHA
67	PF01227	GTP_cyclohydroI
68	PF01900	RNase_P_Rpp14
69	PF00083	Sugar_tr
70	PF00909	Ammonium_transp
71	PF00808	CBFD_NFYB_HMF
72	PF00108	Thiolase_N
73	PF00364	Biotin_lipoyl
74	PF01103	Bac_surface_Ag
75	PF02366	PMT
76	PF05832	DUF846
77	PF00133	tRNA-synt_1
78	PF00806	PUF
79	PF01172	SBDS
80	PF01125	G10
81	PF03731	Ku_N
82	PF03619	DUF300
83	PF04983	RNA_pol_Rpb1_3
84	PF02184	HAT
85	PF00175	NAD_binding_1
86	PF02790	COX2_TM
87	PF05093	DUF689
88	PF05046	Img2
89	PF07575	Nucleopor_Nup85
90	PF07904	CT20
91	PF03371	PRP38
92	PF06839	zf-GRF
93	PF01557	FAA_hydrolase
94	PF01026	TatD_DNase
95	PF05208	ALG3
96	PF01150	GDA1_CD39
97	PF00928	Adap_comp_sub
98	PF00298	Ribosomal_L11
99	PF02833	DHHA2
100	PF02939	UcrQ
101	PF04109	APG9
102	PF00069	Pkinase
103	PF01749	IBB
104	PF03179	V-ATPase_G
105	PF00244	14-3-3
106	PF04565	RNA_pol_Rpb2_3
107	PF02824	TGS
108	PF00042	Globin
109	PF01379	Porphobil_deam
110	PF05190	MutS_IV
111	PF01019	G_glu_transpept
112	PF02373	JmjC
113	PF01039	Carboxyl_trans
114	PF01902	ATP_bind_4
115	PF00696	AA_kinase
116	PF00303	Thymidylat_synt
117	PF04192	Utp21
118	PF02919	Topoisom_I_N
119	PF03727	Hexokinase_2
120	PF00225	Kinesin
121	PF01370	Epimerase
122	PF03054	tRNA_Me_trans
123	PF04722	Ssu72
124	PF00096	zf-C2H2
125	PF01170	UPF0020
126	PF01411	tRNA-synt_2c
127	PF06419	COG6
128	PF06978	POP1
129	PF01302	CAP_GLY
130	PF07393	Sec10
131	PF01192	RNA_pol_Rpb6
132	PF00230	MIP
133	PF01031	Dynamin_M
134	PF00888	Cullin
135	PF04628	Sedlin_N
136	PF00282	Pyridoxal_deC
137	PF03126	Plus-3
138	PF00591	Glycos_transf_3
139	PF00432	Prenyltrans
140	PF03200	Glyco_hydro_63
141	PF03127	GAT
142	PF01842	ACT
143	PF01193	RNA_pol_L
144	PF00633	HHH
145	PF00689	Cation_ATPase_C
146	PF01599	Ribosomal_S27
147	PF04063	DUF383
148	PF00628	PHD
149	PF01715	IPPT
150	PF02207	zf-UBR1
151	PF00781	DAGK_cat
152	PF03807	F420_oxidored
153	PF00170	bZIP_1
154	PF00635	Motile_Sperm
155	PF08149	BING4CT
156	PF04423	Rad50_zn_hook
157	PF03839	Sec62
158	PF04113	Gpi16
159	PF04177	TAP42
160	PF00571	CBS
161	PF00494	SQS_PSY
162	PF00789	UBX
163	PF02934	GatB_N
164	PF01507	PAPS_reduct
165	PF02291	TFIID-31kDa
166	PF00312	Ribosomal_S15
167	PF02115	Rho_GDI
168	PF07741	BRF1
169	PF07491	PPI_Ypi1
170	PF02844	GARS_N
171	PF05922	Subtilisin_N
172	PF00288	GHMP_kinases
173	PF04981	NMD3
174	PF00010	HLH
175	PF05237	MoeZ_MoeB
176	PF00999	Na_H_Exchanger
177	PF03232	COQ7
178	PF01287	eIF-5a
179	PF01329	Pterin_4a
180	PF00456	Transketolase_N
181	PF01068	DNA_ligase_A_M
182	PF03941	INCENP_ARK-bind
183	PF03079	ARD
184	PF04377	ATE_C
185	PF08170	POPLD
186	PF00393	6PGD
187	PF00412	LIM
188	PF02297	COX6B
189	PF05328	CybS
190	PF03177	Nucleoporin
191	PF00753	Lactamase_B
192	PF01088	Peptidase_C12
193	PF00790	VHS
194	PF01687	Flavokinase
195	PF07500	TFIIS_M
196	PF03694	Erg28
197	PF01424	R3H
198	PF04925	SHQ1
199	PF03939	Ribosomal_L23eN
200	PF00136	DNA_pol_B
201	PF02230	Abhydrolase_2
202	PF01467	CTP_transf_2
203	PF02902	Peptidase_C48
204	PF02374	ArsA_ATPase
205	PF00955	HCO3_cotransp
206	PF07731	Cu-oxidase_2
207	PF01593	Amino_oxidase
208	PF01053	Cys_Met_Meta_PP
209	PF04679	DNA_ligase_A_C
210	PF02544	Steroid_dh
211	PF02185	HR1
212	PF03587	Nep1
213	PF04733	Coatomer_E
214	PF07690	MFS_1
215	PF06732	Pescadillo_N
216	PF03184	DDE
217	PF01020	Ribosomal_L40e
218	PF00637	Clathrin
219	PF00380	Ribosomal_S9
220	PF03630	Fumble
221	PF00459	Inositol_P
222	PF01641	SelR
223	PF03194	LUC7
224	PF00400	WD40
225	PF08079	Ribosomal_L30_N
226	PF00610	DEP
227	PF04871	Uso1_p115_C
228	PF01025	GrpE
229	PF00168	C2
230	PF01564	Spermine_synth
231	PF01145	Band_7
232	PF01765	RRF
233	PF00415	RCC1
234	PF04874	Mak16
235	PF05890	Ebp2
236	PF05693	Glycogen_syn
237	PF00180	Iso_dh
238	PF03178	CPSF_A
239	PF00333	Ribosomal_S5
240	PF00566	TBC
241	PF01237	Oxysterol_BP
242	PF01625	PMSR
243	PF00472	RF-1
244	PF05148	Methyltransf_8
245	PF00385	Chromo
246	PF03849	Tfb2
247	PF00252	Ribosomal_L16
248	PF02785	Biotin_carb_C
249	PF05794	Tcp11
250	PF00510	COX3
251	PF01876	RNase_P_p30
252	PF02776	TPP_enzyme_N
253	PF01991	vATP-synt_E
254	PF00211	Guanylate_cyc
255	PF02347	GDC-P
256	PF01566	Nramp
257	PF05064	Nsp1_C
258	PF03835	Rad4
259	PF03803	Scramblase
260	PF04615	Utp14
261	PF02545	Maf
262	PF07535	zf-DBF
263	PF00590	TP_methylase
264	PF04950	DUF663
265	PF02913	FAD-oxidase_C
266	PF03730	Ku_C
267	PF03801	Ndc80_HEC
268	PF04084	ORC2
269	PF00618	RasGEF_N
270	PF03155	Alg6_Alg8
271	PF03388	Lectin_leg-like
272	PF01496	V_ATPase_I
273	PF02862	DDHD
274	PF00318	Ribosomal_S2
275	PF06957	COPI_C
276	PF00041	fn3
277	PF00579	tRNA-synt_1b
278	PF01008	IF-2B
279	PF01779	Ribosomal_L29e
280	PF01521	Fe-S_biosyn
281	PF06424	PRP1_N
282	PF01388	ARID
283	PF02146	SIR2
284	PF00810	ER_lumen_recept
285	PF06827	zf-FPG_IleRS
286	PF05346	DUF747
287	PF00736	EF1_GNE
288	PF04148	DUF396
289	PF04718	ATP-synt_G
290	PF01585	G-patch
291	PF04926	PAP_RNA-bind
292	PF04739	AMPKBI
293	PF04189	Gcd10p
294	PF04777	Evr1_Alr
295	PF00479	G6PD_N
296	PF00814	Peptidase_M22
297	PF05764	YL1
298	PF02375	JmjN
299	PF04091	Sec15
300	PF01602	Adaptin_N
301	PF04111	APG6
302	PF02475	Met_10
303	PF02843	GARS_C
304	PF03531	SSrecog
305	PF03223	V-ATPase_C
306	PF04821	TIMELESS
307	PF04568	IATP
308	PF01171	ATP_bind_3
309	PF07691	PA14
310	PF03900	Porphobil_deamC
311	PF00253	Ribosomal_S14
312	PF08142	AARP2CN
313	PF00389	2-Hacid_dh
314	PF02966	DIM1
315	PF05182	Fip1
316	PF00294	PfkB
317	PF00445	Ribonuclease_T2
318	PF00012	HSP70
319	PF03871	RNA_pol_Rpb5_N
320	PF01087	GalP_UDP_transf
321	PF00082	Peptidase_S8
322	PF05277	DUF726
323	PF07569	Hira
324	PF00625	Guanylate_kin
325	PF00122	E1-E2_ATPase
326	PF05348	UMP1
327	PF02551	Acyl_CoA_thio
328	PF04433	SWIRM
329	PF00285	Citrate_synt
330	PF01268	FTHFS
331	PF00231	ATP-synt
332	PF04561	RNA_pol_Rpb2_2
333	PF00587	tRNA-synt_2b
334	PF03999	MAP65_ASE1
335	PF05916	Sld5
336	PF00962	A_deaminase
337	PF01423	LSM
338	PF03547	Auxin_eff
339	PF04588	HIG_1_N
340	PF05291	Bystin
341	PF05187	ETF_QO
342	PF02460	Patched
343	PF06984	MRP-L47
344	PF00350	Dynamin_N
345	PF04037	DUF382
346	PF01399	PCI
347	PF00756	Esterase
348	PF02875	Mur_ligase_C
349	PF01169	UPF0016
350	PF00953	Glycos_transf_4
351	PF01061	ABC2_membrane
352	PF00730	HhH-GPD
353	PF04161	Arv1
354	PF04969	CS
355	PF02889	Sec63
356	PF05773	RWD
357	PF04194	PDCD2_C
358	PF00690	Cation_ATPase_N
359	PF02020	W2
360	PF00719	Pyrophosphatase
361	PF01255	Prenyltransf
362	PF04511	DER1
363	PF02854	MIF4G
364	PF06432	GPI2
365	PF00611	FCH
366	PF00026	Asp
367	PF00809	Pterin_bind
368	PF06862	DUF1253
369	PF00550	PP-binding
370	PF02780	Transketolase_C
371	PF08068	DKCLD
372	PF03847	TFIID_20kDa
373	PF00368	HMG-CoA_red
374	PF00443	UCH
375	PF01408	GFO_IDH_MocA
376	PF01667	Ribosomal_S27e
377	PF02064	MAS20
378	PF01885	PTS_2-RNA
379	PF02148	zf-UBP
380	PF02637	GatB_Yqey
381	PF01843	DIL
382	PF01535	PPR
383	PF03758	SMP-30
384	PF01028	Topoisom_I
385	PF05879	RHD3
386	PF01134	GIDA
387	PF01873	eIF-5_eIF-2B
388	PF01432	Peptidase_M3
389	PF00176	SNF2_N
390	PF02602	HEM4
391	PF04437	RINT1_TIP1
392	PF00957	Synaptobrevin
393	PF02223	Thymidylate_kin
394	PF08153	NGP1NT
395	PF01846	FF
396	PF00276	Ribosomal_L23
397	PF03946	Ribosomal_L11_N
398	PF05127	DUF699
399	PF06052	3-HAO
400	PF00326	Peptidase_S9
401	PF07529	HSA
402	PF00320	GATA
403	PF00171	Aldedh
404	PF02801	Ketoacyl-synt_C
405	PF01591	6PF2K
406	PF06218	NPR2
407	PF01780	Ribosomal_L37ae
408	PF00584	SecE
409	PF02891	zf-MIZ
410	PF03952	Enolase_N
411	PF00258	Flavodoxin_1
412	PF00849	PseudoU_synth_2
413	PF03099	BPL_LipA_LipB
414	PF04003	Utp12
415	PF01148	CTP_transf_1
416	PF00023	Ank
417	PF02752	Arrestin_C
418	PF04032	Rpr2
419	PF03439	Supt5
420	PF02150	RNA_POL_M_15KD
421	PF02773	S-AdoMet_synt_C
422	PF01658	Inos-1-P_synth
423	PF03949	Malic_M
424	PF00397	WW
425	PF02906	Fe_hyd_lg_C
426	PF03997	VPS28
427	PF04053	Coatomer_WDAD
428	PF00327	Ribosomal_L30
429	PF03467	Smg4_UPF3
430	PF06480	FtsH_ext
431	PF04157	EAP30
432	PF00155	Aminotran_1_2
433	PF03834	Rad10
434	PF07065	D123
435	PF00281	Ribosomal_L5
436	PF02071	NSF
437	PF02190	LON
438	PF02567	PhzC-PhzF
439	PF00764	Arginosuc_synth
440	PF04768	DUF619
441	PF04006	Mpp10
442	PF01016	Ribosomal_L27
443	PF02815	MIR
444	PF03074	GCS
445	PF04116	FA_hydroxylase
446	PF00615	RGS
447	PF02990	EMP70
448	PF04795	PAPA-1
449	PF05670	DUF814
450	PF00988	CPSase_sm_chain
451	PF01351	RNase_HII
452	PF03435	Saccharop_dh
453	PF05669	SOH1
454	PF00561	Abhydrolase_1
455	PF00515	TPR_1
456	PF05997	Nop52
457	PF02882	THF_DHG_CYH_C
458	PF00185	OTCace
459	PF03208	PRA1
460	PF08064	UME
461	PF00132	Hexapep
462	PF04815	Sec23_helical
463	PF01575	MaoC_dehydratas
464	PF02005	TRM
465	PF01545	Cation_efflux
466	PF07770	SFT2
467	PF06644	ATP11
468	PF01205	UPF0029
469	PF03134	TB2_DP1_HVA22
470	PF02179	BAG
471	PF04934	MED6
472	PF03477	ATP-cone
473	PF06464	DMAP_binding
474	PF00551	Formyl_trans_N
475	PF00483	NTP_transferase
476	PF04825	Rad21_Rec8_N
477	PF04900	DUF652
478	PF00675	Peptidase_M16
479	PF02996	Prefoldin
480	PF00406	ADK
481	PF03571	Peptidase_M49
482	PF01883	DUF59
483	PF00488	MutS_V
484	PF00025	Arf
485	PF01937	DUF89
486	PF00617	RasGEF
487	PF01546	Peptidase_M20
488	PF01161	PBP
489	PF05620	DUF788
490	PF01648	ACPS
491	PF01266	DAO
492	PF05188	MutS_II
493	PF06202	GDE_C
494	PF06479	Ribonuc_2-5A
495	PF07539	DRIM
496	PF05195	AMP_N
497	PF06325	PrmA
498	PF02936	COX4
499	PF00034	Cytochrom_C
500	PF03985	Paf1
501	PF03719	Ribosomal_S5_C
502	PF03345	DDOST_48kD
503	PF08161	NUC173
504	PF00520	Ion_trans
505	PF05907	DUF866
506	PF01253	SUI1
507	PF04055	Radical_SAM
508	PF02823	ATP-synt_DE_N
509	PF02518	HATPase_c
510	PF07757	DUF1613
511	PF05557	MAD
512	PF00588	SpoU_methylase
513	PF02629	CoA_binding
514	PF01066	CDP-OH_P_transf
515	PF07479	NAD_Gly3P_dh_C
516	PF00162	PGK
517	PF04563	RNA_pol_Rpb2_1
518	PF00348	polyprenyl_synt
519	PF03981	Ubiq_cyt_C_chap
520	PF02798	GST_N
521	PF02894	GFO_IDH_MocA_C
522	PF06012	DUF908
523	PF03144	GTP_EFTU_D2
524	PF01119	DNA_mis_repair
525	PF04106	APG5
526	PF03951	Gln-synt_N
527	PF00152	tRNA-synt_2
528	PF00366	Ribosomal_S17
529	PF08071	RS4NT
530	PF04667	Endosulfine
531	PF04095	NAPRTase
532	PF02779	Transket_pyr
533	PF00425	Chorismate_bind
534	PF02826	2-Hacid_dh_C
535	PF01363	FYVE
536	PF07728	AAA_5
537	PF04176	TIP41
538	PF01200	Ribosomal_S28e
539	PF00466	Ribosomal_L10
540	PF00569	ZZ
541	PF04121	Nup84_Nup100
542	PF01553	Acyltransferase
543	PF03152	UFD1
544	PF02221	E1_DerP2_DerF2
545	PF03919	mRNA_cap_C
546	PF06777	DUF1227
547	PF04072	LCM
548	PF03372	Exo_endo_phos
549	PF01369	Sec7
550	PF01214	CK_II_beta
551	PF00224	PK
552	PF04099	Sybindin
553	PF07651	ANTH
554	PF04130	Spc97_Spc98
555	PF06221	zf-C2HC5
556	PF07653	SH3_2
557	PF00782	DSPc
558	PF01743	PolyA_pol
559	PF01035	DNA_binding_1
560	PF02137	A_deamin
561	PF02926	THUMP
562	PF03908	Sec20
563	PF03770	IPK
564	PF05529	Bap31
565	PF01929	Ribosomal_L14e
566	PF05216	UNC-50
567	PF01012	ETF
568	PF01163	RIO1
569	PF04088	Peroxin-13_N
570	PF04676	CwfJ_C_2
571	PF01154	HMG_CoA_synt
572	PF01207	Dus
573	PF01191	RNA_pol_Rpb5_C
574	PF08156	NOP5NT
575	PF02582	DUF155
576	PF00202	Aminotran_3
577	PF04931	DNA_pol_V
578	PF00646	F-box
579	PF02881	SRP54_N
580	PF04031	Las1
581	PF06071	DUF933
582	PF04922	DIE2_ALG10
583	PF02910	Succ_DH_flav_C
584	PF06220	zf-U1
585	PF02204	VPS9
586	PF05347	Complex1_LYR
587	PF01544	CorA
588	PF00355	Rieske
589	PF01541	GIY-YIG
590	PF03109	ABC1
591	PF01746	tRNA_m1G_MT
592	PF00183	HSP90
593	PF04042	DNA_pol_E_B
594	PF00365	PFK
595	PF08083	PROCN
596	PF00534	Glycos_transf_1
597	PF05179	CDC73
598	PF03378	CAS_CSE1
599	PF00875	DNA_photolyase
600	PF00382	TFIIB
601	PF00334	NDK
602	PF01612	3_5_exonuc
603	PF01425	Amidase
604	PF00156	Pribosyltran
605	PF05362	Lon_C
606	PF01592	NifU_N
607	PF00476	DNA_pol_A
608	PF07985	SRR1
609	PF05739	SNARE
610	PF04757	Pex2_Pex12
611	PF00549	Ligase_CoA
612	PF03568	Peptidase_C50
613	PF01394	Clathrin_propel
614	PF00339	Arrestin_N
615	PF06391	MAT1
616	PF00245	Alk_phosphatase
617	PF01416	PseudoU_synth_1
618	PF00464	SHMT
619	PF04193	PQ-loop
620	PF01694	Rhomboid
621	PF03987	Autophagy_C
622	PF03998	Utp11
623	PF02219	MTHFR
624	PF03465	eRF1_3
625	PF00970	FAD_binding_6
626	PF01194	RNA_pol_N
627	PF00297	Ribosomal_L3
628	PF03159	XRN_N
629	PF00786	PBD
630	PF05185	PRMT5
631	PF01472	PUA
632	PF00293	NUDIX
633	PF01728	FtsJ
634	PF00887	ACBP
635	PF03836	RasGAP_C
636	PF04707	MSF1
637	PF00169	PH
638	PF05843	Suf
639	PF03635	Vps35
640	PF01853	MOZ_SAS
641	PF07687	M20_dimer
642	PF03660	PHF5
643	PF04000	Sas10_Utp3
644	PF03291	Pox_MCEL
645	PF07524	Bromo_TP
646	PF00642	zf-CCCH
647	PF02772	S-AdoMet_synt_M
648	PF02270	TFIIF_beta
649	PF00235	Profilin
650	PF00935	Ribosomal_L44
651	PF03133	TTL
652	PF00817	IMS
653	PF06858	NOG1
654	PF01734	Patatin
655	PF00398	RrnaAD
656	PF00717	Peptidase_S24
657	PF02144	Rad1
658	PF04180	LTV
659	PF01285	TEA
660	PF01105	EMP24_GP25L
661	PF00121	TIM
662	PF03462	PCRF
663	PF04083	Abhydro_lipase
664	PF01813	ATP-synt_D
665	PF03399	SAC3_GANP
666	PF04824	Rad21_Rec8
667	PF00070	Pyr_redox
668	PF00109	ketoacyl-synt
669	PF01280	Ribosomal_L19e
670	PF05001	RNA_pol_Rpb1_R
671	PF05882	ACN9
672	PF03690	UPF0160
673	PF00390	malic
674	PF01569	PAP2
675	PF00448	SRP54
676	PF04047	PWP2
677	PF02749	QRPTase_N
678	PF04114	Gaa1
679	PF00501	AMP-binding
680	PF01435	Peptidase_M48
681	PF04851	ResIII
682	PF04811	Sec23_trunk
683	PF04547	DUF590
684	PF01168	Ala_racemase_N
685	PF04147	Nop14
686	PF01182	Glucosamine_iso
687	PF03124	EXS
688	PF04265	TPK_B1_binding
689	PF04446	Thg1
690	PF00349	Hexokinase_1
691	PF01501	Glyco_transf_8
692	PF01426	BAH
693	PF05871	ESCRT-II
694	PF00401	ATP-synt_DE
695	PF01536	SAM_decarbox
696	PF00636	Ribonuclease_3
697	PF04564	U-box
698	PF05007	Mannosyl_trans
699	PF01663	Phosphodiest
700	PF02729	OTCace_N
701	PF07540	NOC3p
702	PF03446	NAD_binding_2
703	PF05983	MED7
704	PF05063	MT-A70
705	PF05460	ORC6_1
706	PF00940	RNA_pol
707	PF02791	DDT
708	PF05192	MutS_III
709	PF02803	Thiolase_C
710	PF02714	DUF221
711	PF00033	Cytochrom_B_N
712	PF05186	Dpy-30
713	PF01532	Glyco_hydro_47
714	PF00638	Ran_BP1
715	PF05652	DcpS
716	PF04045	P34-Arc
717	PF00826	Ribosomal_L10e
718	PF02893	GRAM
719	PF04658	TAFII55_N
720	PF02770	Acyl-CoA_dh_M
721	PF00342	PGI
722	PF00467	KOW
723	PF00378	ECH
724	PF05645	RNA_pol_Rpc82
725	PF01704	UDPGP
726	PF07572	BCNT
727	PF05047	L51_S25_CI-B8
728	PF01479	S4
729	PF04181	DUF408
730	PF00613	PI3Ka
731	PF00018	SH3_1
732	PF00120	Gln-synt_C
733	PF01633	Choline_kinase
734	PF07767	Nop53
735	PF04910	DUF654
736	PF00557	Peptidase_M24
737	PF00804	Syntaxin
738	PF00433	Pkinase_C
739	PF02666	PS_Dcarbxylase
740	PF00676	E1_dh
741	PF01992	vATP-synt_AC39
742	PF00009	GTP_EFTU
743	PF01331	mRNA_cap_enzyme
744	PF00850	Hist_deacetyl
745	PF01608	I_LWEQ
746	PF01249	Ribosomal_S21e
747	PF04699	P16-Arc
748	PF05020	zf-NPL4
749	PF04048	Sec8_exocyst
750	PF05721	PhyH
751	PF02870	Methyltransf_1N
752	PF01305	Ribosomal_L15
753	PF02787	CPSase_L_D3
754	PF00198	2-oxoacid_dh
755	PF02883	Alpha_adaptinC2
756	PF01805	Surp
757	PF00043	GST_C
758	PF03874	RNA_pol_Rpb4
759	PF01751	Toprim
760	PF01758	SBF
761	PF07716	bZIP_2
762	PF07522	DRMBL
763	PF01595	DUF21
764	PF03398	DUF292
765	PF05859	Mis12
766	PF00658	PABP
767	PF04064	DUF384
768	PF00692	dUTPase
769	PF04758	Ribosomal_S30
770	PF00246	Peptidase_M14
771	PF08082	PRO8NT
772	PF00766	ETF_alpha
773	PF02269	TFIID-18kDa
774	PF03114	BAR
775	PF00886	Ribosomal_S16
776	PF00505	HMG_box
777	PF01106	NifU
778	PF00535	Glycos_transf_2
779	PF03381	CDC50
780	PF05024	Gpi1
781	PF04882	Peroxin-3
782	PF06883	RNA_pol_Rpa2_4
783	PF03256	APC10
784	PF02845	CUE
785	PF00762	Ferrochelatase
786	PF00179	UQ_con
787	PF05470	eIF-3c_N
788	PF05129	DUF701
789	PF07743	HSCB_C
790	PF02138	Beach
791	PF03322	Gamma-BBH
792	PF01158	Ribosomal_L36e
793	PF03105	SPX
794	PF00565	SNase
795	PF03028	Dynein_heavy
796	PF00240	ubiquitin
797	PF04146	YTH
798	PF00743	FMO-like
799	PF02516	STT3
800	PF00709	Adenylsucc_synt
801	PF01494	FAD_binding_3
802	PF00204	DNA_gyraseB
803	PF07650	KH_2
804	PF01781	Ribosomal_L38e
805	PF00117	GATase
806	PF03986	Autophagy_N
807	PF01554	MatE
808	PF01000	RNA_pol_A_bac
809	PF04128	Psf2
810	PF02984	Cyclin_C
811	PF00855	PWWP
812	PF07574	SMC_Nse1
813	PF06025	DUF913
814	PF03953	Tubulin_C
815	PF06699	PIG-F
816	PF03650	UPF0041
817	PF07748	Glyco_hydro_38C
818	PF01725	Ham1p_like
819	PF02463	SMC_N
820	PF06842	DUF1242
821	PF02671	PAH
822	PF05224	NDT80_PhoG
823	PF00115	COX1
824	PF00487	FA_desaturase
825	PF03959	DUF341
826	PF01556	DnaJ_C
827	PF05712	MRG
828	PF00468	Ribosomal_L34
829	PF02301	HORMA
830	PF06367	Drf_FH3
831	PF00098	zf-CCHC
832	PF06087	Tyr-DNA_phospho
833	PF03828	PAP_assoc
834	PF01198	Ribosomal_L31e
835	PF05221	AdoHcyase
836	PF07738	Sad1_UNC
837	PF00173	Cyt-b5
838	PF04065	Not3
839	PF01027	UPF0005
840	PF02866	Ldh_1_C
841	PF05160	DSS1_SEM1
842	PF00347	Ribosomal_L6
843	PF02359	CDC48_N
844	PF04752	ChaC
845	PF02991	MAP1_LC3
846	PF02142	MGS
847	PF01738	DLH
848	PF01262	AlaDh_PNT_C
849	PF07732	Cu-oxidase_3
850	PF00036	efhand
851	PF03931	Skp1_POZ
852	PF04847	Calcipressin
853	PF00570	HRDC
854	PF05254	UPF0203
855	PF00317	Ribonuc_red_lgN
856	PF00188	SCP
857	PF03647	TMEM14
858	PF02799	NMT_C
859	PF00828	Ribosomal_L18e
860	PF03215	Rad17
861	PF01597	GCV_H
862	PF00653	BIR
863	PF01238	PMI_typeI
864	PF04990	RNA_pol_Rpb1_7
865	PF01466	Skp1
866	PF01729	QRPTase_C
867	PF00081	Sod_Fe_N
868	PF04135	Nop10p
869	PF06814	Lung_7-TM_R
870	PF00616	RasGAP
871	PF02338	OTU
872	PF06428	Sec2p
873	PF00249	Myb_DNA-binding
874	PF02734	Dak2
875	PF03164	DUF254
876	PF02492	cobW
877	PF04056	Ssl1
878	PF04061	ORMDL
879	PF02002	TFIIE_alpha
880	PF08159	NUC153
881	PF00958	GMP_synt_C
882	PF00639	Rotamase
883	PF01063	Aminotran_4
884	PF04137	ERO1
885	PF04627	ATP-synt_Eps
886	PF04930	FUN14
887	PF06920	Ded_cyto
888	PF00996	GDI
889	PF03348	TMS_TDE
890	PF03199	GSH_synthase
891	PF04515	DUF580
892	PF03637	Mob1_phocein
893	PF00465	Fe-ADH
894	PF07571	DUF1546
895	PF04118	Dopey_N
896	PF06423	GWT1
897	PF02786	CPSase_L_D2
898	PF01092	Ribosomal_S6e
899	PF02867	Ribonuc_red_lgC
900	PF01380	SIS
901	PF04762	IKI3
902	PF01504	PIP5K
903	PF02260	FATC
904	PF01483	P_proprotein
905	PF02136	NTF2
906	PF02852	Pyr_redox_dim
907	PF03604	DNA_RNApol_7kD
908	PF01984	dsDNA_bind
909	PF04420	CHD5
910	PF02782	FGGY_C
911	PF01406	tRNA-synt_1e
912	PF04495	GRASP55_65
913	PF00130	C1_1
914	PF02109	DAD
915	PF05180	zf-DNL
916	PF00270	DEAD
917	PF00017	SH2
918	PF01221	Dynein_light
919	PF05132	RNA_pol_Rpc4
920	PF02257	RFX_DNA_binding
921	PF04573	SPC22
922	PF02921	UCR_TM
923	PF01513	NAD_kinase
924	PF05285	SDA1
925	PF04110	APG12
926	PF01294	Ribosomal_L13e
927	PF00262	Calreticulin
928	PF04719	TAFII28
929	PF00186	DHFR_1
930	PF04188	Mannosyl_trans2
931	PF02104	SURF1
932	PF05863	DUF850
933	PF00654	Voltage_CLC
934	PF01428	zf-AN1
935	PF04502	DUF572
936	PF01223	Endonuclease_NS
937	PF00213	OSCP
938	PF00306	ATP-synt_ab_C
939	PF01866	Diphthamide_syn
940	PF00586	AIRS
941	PF03147	FDX-ACB
942	PF01851	PC_rep
943	PF01722	BolA
944	PF07718	DUF1606
945	PF04560	RNA_pol_Rpb2_7
946	PF02953	zf-Tim10_DDP
947	PF02441	Flavoprotein
948	PF01084	Ribosomal_S18
949	PF05891	DUF858
950	PF03311	Cornichon
951	PF01590	GAF
952	PF01965	DJ-1_PfpI
953	PF00160	Pro_isomerase
954	PF00428	Ribosomal_60s
955	PF04670	Gtr1_RagA
956	PF08059	SEP
957	PF03485	Arg_tRNA_synt_N
958	PF00704	Glyco_hydro_18
959	PF08146	BP28CT
960	PF00994	MoCF_biosynth
961	PF02978	SRP_SPB
962	PF03095	PTPA
963	PF01208	URO-D
964	PF08155	NOGCT
965	PF01434	Peptidase_M41
966	PF00387	PI-PLC-Y
967	PF04068	RLI
968	PF04893	Yip1
969	PF05222	AlaDh_PNT_N
970	PF03006	HlyIII
971	PF02197	RIIa
972	PF00892	DUF6
973	PF01073	3Beta_HSD
974	PF00411	Ribosomal_S11
975	PF01030	Recep_L_domain
976	PF00780	CNH
977	PF03483	B3_4
978	PF03765	CRAL_TRIO_N
979	PF05603	DUF775
980	PF00248	Aldo_ket_red
981	PF03097	BRO1
982	PF00989	PAS
983	PF02812	ELFV_dehydrog_N
984	PF00710	Asparaginase
985	PF01699	Na_Ca_ex
986	PF01740	STAS
987	PF00829	Ribosomal_L21p
988	PF00077	RVP
989	PF01142	TruD
990	PF02751	TFIIA_gamma_C
991	PF04062	P21-Arc
992	PF03104	DNA_pol_B_exo
993	PF04080	Per1
994	PF02985	HEAT
995	PF00614	PLDc
996	PF06418	CTP_synth_N
997	PF02535	Zip
998	PF00733	Asn_synthase
999	PF01713	Smr
1000	PF03464	eRF1_2
1001	PF05008	V-SNARE
1002	PF02636	DUF185
1003	PF00620	RhoGAP
1004	PF01204	Trehalase
1005	PF01974	tRNA_int_endo
1006	PF02935	COX7C
1007	PF03129	HGTP_anticodon
1008	PF04841	Vps16_N
1009	PF05131	Pep3_Vps18
1010	PF02096	60KD_IMP
1011	PF00328	Acid_phosphat_A
1012	PF01777	Ribosomal_L27e
1013	PF01074	Glyco_hydro_38
1014	PF00533	BRCT
1015	PF00408	PGM_PMM_IV
1016	PF01151	ELO
1017	PF06371	Drf_GBD
1018	PF00254	FKBP_C
1019	PF04818	DUF618
1020	PF01465	GRIP
1021	PF00702	Hydrolase
1022	PF00478	IMPDH
1023	PF01565	FAD_binding_4
1024	PF01907	Ribosomal_L37e
1025	PF02284	COX5A
1026	PF00310	GATase_2
1027	PF04756	OST3_OST6
1028	PF05191	ADK_lid
1029	PF03643	Vps26
1030	PF00787	PX
1031	PF02186	TFIIE_beta
1032	PF03651	Psf1
1033	PF05909	IWS1_C
1034	PF00684	DnaJ_CXXCXGXG
1035	PF00838	TCTP
1036	PF02222	ATP-grasp
1037	PF00199	Catalase
1038	PF01451	LMWPc
1039	PF02580	Tyr_Deacylase
1040	PF00388	PI-PLC-X
1041	PF00923	Transaldolase
1042	PF01571	GCV_T
1043	PF05856	ARPC4
1044	PF04928	PAP_central
1045	PF04140	ICMT
1046	PF05327	RRN3
1047	PF03271	EB1
1048	PF00134	Cyclin_N
1049	PF05011	DBR1
1050	PF07970	DUF1692
1051	PF02630	SCO1-SenC
1052	PF01733	Nucleoside_tran
1053	PF00035	dsrm
1054	PF08038	Tom7
1055	PF00013	KH_1
1056	PF01652	IF4E
1057	PF00490	ALAD
1058	PF00206	Lyase_1
1059	PF00491	Arginase
1060	PF00564	PB1
1061	PF01422	zf-NF-X1
1062	PF00673	Ribosomal_L5_C
1063	PF00763	THF_DHG_CYH
1064	PF02933	CDC48_2
1065	PF00111	Fer2
1066	PF03917	GSH_synth_ATP
1067	PF07542	ATP12
1068	PF04212	MIT
1069	PF04992	RNA_pol_Rpb1_6
1070	PF00268	Ribonuc_red_sm
1071	PF04158	Sof1
1072	PF00562	RNA_pol_Rpb2_6
1073	PF02229	PC4
1074	PF02676	DUF207
1075	PF03914	CBF
1076	PF02733	Dak1
1077	PF01233	NMT
1078	PF00861	Ribosomal_L18p
1079	PF04124	Dor1
1080	PF05193	Peptidase_M16_C
1081	PF05206	DUF715
1082	PF03798	LAG1
1083	PF03248	Rer1
1084	PF00930	DPPIV_N
1085	PF01195	Pept_tRNA_hydro
1086	PF01798	Nop
1087	PF03151	DUF250
1088	PF01812	5-FTHF_cyc-lig
1089	PF04190	DUF410
1090	PF00113	Enolase_C
1091	PF01909	NTP_transf_2
1092	PF04421	Mss4
1093	PF03764	EFG_IV
1094	PF01042	Ribonuc_L-PSP
1095	PF00750	tRNA-synt_1d
1096	PF05255	UPF0220
1097	PF04117	Mpv17_PMP22
1098	PF07683	CobW_C
1099	PF00119	ATP-synt_A
1100	PF00266	Aminotran_5
1101	PF02259	FAT
1102	PF02237	BPL_C
1103	PF03501	S10_plectin
1104	PF00071	Ras
1105	PF00289	CPSase_L_chain
1106	PF02167	Cytochrom_C1
1107	PF00177	Ribosomal_S7
1108	PF00596	Aldolase_II
1109	PF00006	ATP-synt_ab
1110	PF03130	HEAT_PBS
1111	PF00521	DNA_topoisoIV
1112	PF01529	zf-DHHC
1113	PF02809	UIM
1114	PF03556	DUF298
1115	PF03561	Allantoicase
1116	PF05746	tRNA-synt_1d_C
1117	PF03009	GDPD
1118	PF00004	AAA
1119	PF01210	NAD_Gly3P_dh_N
1120	PF04133	Vps55
1121	PF01282	Ribosomal_S24e
1122	PF04253	TFR_dimer
1123	PF00687	Ribosomal_L1
1124	PF01624	MutS_I
1125	PF05158	RNA_pol_Rpc34
1126	PF04263	TPK_catalytic
1127	PF04034	DUF367
1128	PF05365	UCR_UQCRX_QCR9
1129	PF06703	SPC25
1130	PF00578	AhpC-TSA
1131	PF07717	DUF1605
1132	PF00450	Peptidase_S10
1133	PF06733	DEAD_2
1134	PF03051	Peptidase_C1_2
1135	PF00833	Ribosomal_S17e
1136	PF04997	RNA_pol_Rpb1_1
1137	PF00731	AIRC
1138	PF02887	PK_C
1139	PF01121	CoaE
1140	PF01267	F-actin_cap_A
1141	PF04044	Nup133
1142	PF00238	Ribosomal_L14
1143	PF01966	HD
1144	PF03416	Peptidase_C54
1145	PF03081	Exo70
1146	PF08033	Sec23_BS
1147	PF06602	Myotub-related
1148	PF03031	NIF
1149	PF01209	Ubie_methyltran
1150	PF04051	TRAPP_Bet3
1151	PF00056	Ldh_1_N
1152	PF03364	Polyketide_cyc
1153	PF03143	GTP_EFTU_D3
1154	PF03226	Yippee
1155	PF01111	CKS
1156	PF05516	DUF757
1157	PF00125	Histone
1158	PF01433	Peptidase_M1
1159	PF03484	B5
1160	PF00027	cNMP_binding
1161	PF04571	Lipin_N
1162	PF05057	DUF676
1163	PF05181	XPA_C
1164	PF02628	COX15-CtaA
1165	PF08190	Nop17p
1166	PF04387	PTPLA
1167	PF07766	LETM1
1168	PF05875	aPHC
1169	PF01157	Ribosomal_L21e
1170	PF01398	Mov34
1171	PF00316	FBPase
1172	PF00650	CRAL_TRIO
1173	PF02885	Glycos_trans_3N
1174	PF00916	Sulfate_transp
1175	PF00189	Ribosomal_S3_C
1176	PF04677	CwfJ_C_1
1177	PF00078	RVT_1
1178	PF02268	TFIIA_gamma_N
1179	PF00291	PALP
1180	PF00208	ELFV_dehydrog
1181	PF00939	Na_sulph_symp
1182	PF02383	Syja_N
1183	PF00338	Ribosomal_S10
1184	PF01588	tRNA_bind
1185	PF00447	HSF_DNA-bind
1186	PF00595	PDZ
1187	PF00682	HMGL-like
1188	PF04802	DUF625
1189	PF04499	SAPS
1190	PF03463	eRF1_1
1191	PF04410	Gar1
1192	PF06807	Clp1
1193	PF06068	TIP49
1194	PF08084	PROCT
1195	PF00581	Rhodanese
1196	PF00514	Arm
1197	PF02574	S-methyl_trans
1198	PF01251	Ribosomal_S7e
1199	PF00631	G-gamma
1200	PF07544	CSE2
1201	PF04191	PEMT
1202	PF02065	Melibiase
1203	PF00037	Fer4
1204	PF06741	Ataxin-2_N
1205	PF00493	MCM
1206	PF02696	UPF0061
1207	PF00831	Ribosomal_L29
1208	PF00091	Tubulin
1209	PF03909	BSD
1210	PF00694	Aconitase_C
1211	PF01215	COX5B
1212	PF07942	N2227
1213	PF00573	Ribosomal_L4
1214	PF02731	SKIP_SNW
1215	PF04096	Nucleoporin2
1216	PF03937	TPR_div1
1217	PF01808	AICARFT_IMPCHas
1218	PF00080	Sod_Cu
1219	PF00097	zf-C3HC4
1220	PF03813	Nrap
1221	PF02880	PGM_PMM_III
1222	PF01070	FMN_dh
1223	PF02538	Hydantoinase_B
1224	PF00856	SET
1225	PF01833	TIG
1226	PF02736	Myosin_N
1227	PF01015	Ribosomal_S3Ae
1228	PF04427	Brix
1229	PF01822	WSC
1230	PF01981	PTH2
1231	PF05175	MTS
1232	PF00622	SPRY
1233	PF01650	Peptidase_C13
1234	PF00834	Ribul_P_3_epim
1235	PF04998	RNA_pol_Rpb1_5
1236	PF02450	LACT
1237	PF06881	Elongin_A
1238	PF01217	Clat_adaptor_s
1239	PF01247	Ribosomal_L35Ae
1240	PF02817	E3_binding
1241	PF00651	BTB
1242	PF02724	CDC45
1243	PF05648	PEX11
1244	PF05051	COX17
1245	PF00899	ThiF
1246	PF00627	UBA
1247	PF04112	Mak10
1248	PF04004	Leo1
1249	PF00149	Metallophos
1250	PF00896	Mtap_PNP
1251	PF02194	PXA
1252	PF01384	PHO4
1253	PF01922	SRP19
1254	PF04389	Peptidase_M28
1255	PF06026	Rib_5-P_isom_A
1256	PF01259	SAICAR_synt
1257	PF04488	Gly_transf_sug
1258	PF05422	SIN1
1259	PF06728	PIG-U
1260	PF03966	Trm112p
1261	PF01459	Porin_3
1262	PF02586	DUF159
1263	PF03540	TFIID_30kDa
1264	PF01747	ATP-sulfurylase
1265	PF00667	FAD_binding_1
1266	PF05172	MPPN
1267	PF04366	DUF500
1268	PF00227	Proteasome
1269	PF03366	YEATS
1270	PF03950	tRNA-synt_1c_C
1271	PF00657	Lipase_GDSL
1272	PF00153	Mito_carr
1273	PF03969	AFG1_ATPase
1274	PF00679	EFG_C
1275	PF01263	Aldose_epim
1276	PF01090	Ribosomal_S19e
1277	PF05495	zf-CHY
1278	PF02735	Ku
1279	PF01196	Ribosomal_L17
1280	PF02922	Isoamylase_N
1281	PF03725	RNase_PH_C
1282	PF02732	ERCC4
1283	PF00072	Response_reg
1284	PF08164	TRAUB
1285	PF02874	ATP-synt_ab_N
1286	PF04438	zf-HIT
1287	PF00749	tRNA-synt_1c
1288	PF07576	BRAP2
1289	PF00233	PDEase_I
1290	PF01137	RTC
1291	PF01269	Fibrillarin
1292	PF03666	UPF0171
1293	PF01735	PLA2_B
1294	PF03870	RNA_pol_Rpb8
1295	PF00512	HisKA
1296	PF02840	Prp18
1297	PF02842	GARS_B
1298	PF01490	Aa_trans
1299	PF00278	Orn_DAP_Arg_deC
1300	PF04810	zf-Sec23_Sec24
1301	PF04104	DNA_primase_lrg
1302	PF04280	Tim44
1303	PF04101	Glyco_tran_28_C
1304	PF02127	Peptidase_M18
1305	PF01368	DHH
1306	PF02225	PA
1307	PF02077	SURF4
1308	PF00128	Alpha-amylase
1309	PF00542	Ribosomal_L12
1310	PF04506	Rft-1
1311	PF00300	PGAM
1312	PF02213	GYF
1313	PF00416	Ribosomal_S13
1314	PF01336	tRNA_anti
1315	PF00481	PP2C
1316	PF07774	DUF1620
1317	PF02271	UCR_14kD
1318	PF02012	BNR
1319	PF00612	IQ
1320	PF02390	Methyltransf_4
1321	PF00623	RNA_pol_Rpb1_2
1322	PF01126	Heme_oxygenase
1323	PF04136	Sec34
1324	PF03167	UDG
1325	PF02781	G6PD_C
1326	PF00102	Y_phosphatase
1327	PF00956	NAP
1328	PF03171	2OG-FeII_Oxy
1329	PF00107	ADH_zinc_N
1330	PF03901	Glyco_transf_22
1331	PF05391	Lsm_interact
1332	PF04597	Ribophorin_I
1333	PF00241	Cofilin_ADF
1334	PF00698	Acyl_transf_1
1335	PF02524	KID
1336	PF03982	DAGAT
1337	PF00773	RNB
1338	PF04567	RNA_pol_Rpb2_5
1339	PF08145	BOP1NT
1340	PF04129	Vps52
1341	PF03297	Ribosomal_S25
1342	PF01213	CAP
1343	PF04557	tRNA_synt_1c_R2
1344	PF02744	GalP_UDP_tr_C
1345	PF00005	ABC_tran
1346	PF03878	Hrf1
1347	PF01248	Ribosomal_L7Ae
1348	PF03853	YjeF_N
1349	PF04153	NOT2_3_5
1350	PF00735	GTP_CDC
1351	PF04603	Mog1
1352	PF02800	Gp_dh_C
1353	PF03370	CBM_21
1354	PF02134	UBACT
1355	PF06058	DCP1
1356	PF00755	Carn_acyltransf
1357	PF07557	Shugoshin_C
1358	PF02598	DUF171
1359	PF07541	EIF_2_alpha
1360	PF06870	RNA_pol_I_A49
1361	PF03850	Tfb4
1362	PF05719	GPP34
1363	PF01131	Topoisom_bac
1364	PF04418	DUF543
1365	PF01180	DHO_dh
1366	PF01115	F_actin_cap_B
1367	PF05236	TAF4
1368	PF00560	LRR_1
1369	PF00752	XPG_N
1370	PF02487	CLN3
1371	PF06046	Sec6
1372	PF01603	B56
1373	PF03632	Glyco_hydro_65m
1374	PF01218	Coprogen_oxidas
1375	PF00792	PI3K_C2
1376	PF00256	L15
1377	PF04178	Got1
1378	PF03062	MBOAT
1379	PF00085	Thioredoxin
1380	PF01776	Ribosomal_L22e
1381	PF07646	Kelch_2
1382	PF00788	RA
1383	PF04127	DFP
1384	PF08147	DBP10CT
1385	PF00436	SSB
1386	PF00705	PCNA_N
1387	PF04855	SNF5
1388	PF02892	zf-BED
1389	PF03367	zf-ZPR1
1390	PF01239	PPTA
1391	PF00632	HECT
1392	PF02617	ClpS
1393	PF02149	KA1
1394	PF07780	Spb1_C
1395	PF03656	Pam16
1396	PF08066	PMC2NT
1397	PF04145	Ctr
1398	PF07973	tRNA_SAD
1399	PF00503	G-alpha
1400	PF02453	Reticulon
1401	PF05743	Tsg101
1402	PF01222	ERG4_ERG24
1403	PF06417	DUF1077
1404	PF01199	Ribosomal_L34e
1405	PF00106	adh_short
1406	PF02769	AIRS_C
1407	PF06093	Spt4
1408	PF00538	Linker_histone
1409	PF07926	TPR_MLP1_2
1410	PF01990	ATP-synt_F
1411	PF00116	COX2
1412	PF02777	Sod_Fe_C
1413	PF02585	PIG-L
1414	PF00890	FAD_binding_2
1415	PF01127	Sdh_cyt
1416	PF04406	TP6A_N
1417	PF04408	HA2
1418	PF05021	NPL4
1419	PF00670	AdoHcyase_NAD
1420	PF01920	KE2
1421	PF00063	Myosin_head
1422	PF06470	SMC_hinge
1423	PF07493	C1D
1424	PF02403	Seryl_tRNA_N
1425	PF01655	Ribosomal_L32e
1426	PF01979	Amidohydro_1
1427	PF00076	RRM_1
1428	PF00583	Acetyltransf_1
1429	PF00656	Peptidase_C14
1430	PF08148	DSHCT
1431	PF03234	CDC37
1432	PF00832	Ribosomal_L39
1433	PF04695	Pex14_N
1434	PF08154	NLE
1435	PF00410	Ribosomal_S8
1436	PF07923	N1221
1437	PF00903	Glyoxalase
1438	PF05967	DUF887
1439	PF00226	DnaJ
1440	PF07534	TLD
1441	PF03820	Mtc
1442	PF03715	UPF0120
1443	PF00250	Fork_head
1444	PF04097	NIC
1445	PF02436	PYC_OADA
1446	PF00485	PRK
1447	PF00118	Cpn60_TCP1
1448	PF01709	DUF28
1449	PF03332	PMM
1450	PF00626	Gelsolin
1451	PF02181	FH2
1452	PF02517	Abi
1453	PF01871	AMMECR1
1454	PF00163	Ribosomal_S4
1455	PF01968	Hydantoinase_A
1456	PF01417	ENTH
1457	PF00929	Exonuc_X-T
1458	PF01485	IBR
1459	PF01756	ACOX
1460	PF04258	Peptidase_A22B
1461	PF00857	Isochorismatase
1462	PF07521	RMMBL
1463	PF02205	WH2
1464	PF01138	RNase_PH
1465	PF04494	TFIID_90kDa
1466	PF01821	ANATO
1467	PF01231	IDO
1468	PF05207	zf-CSL
1469	PF05625	PAXNEB
1470	PF04442	CtaG_Cox11
1471	PF00462	Glutaredoxin
1472	PF01775	Ribosomal_L18ae
1473	PF04729	Anti-silence
1474	PF06425	Psf3
1475	PF05000	RNA_pol_Rpb1_4
1476	PF00255	GSHPx
1477	PF02212	GED
1478	PF02879	PGM_PMM_II
1479	PF00659	POLO_box
1480	PF02330	MAM33
1481	PF02775	TPP_enzyme_C
1482	PF01055	Glyco_hydro_31
1483	PF02784	Orn_Arg_deC_N
1484	PF02290	SRP14
1485	PF02045	CBFB_NFYA
1486	PF01159	Ribosomal_L6e
1487	PF01849	NAC
1488	PF06650	DUF1162
1489	PF05492	NAF1
1490	PF00575	S1
1491	PF04100	Vps53_N
1492	PF02466	Tim17
1493	PF00568	WH1
1494	PF02272	DHHA1
1495	PF06645	SPC12
1496	PF00205	TPP_enzyme_M
1497	PF01916	DS
1498	PF00572	Ribosomal_L13
1499	PF04566	RNA_pol_Rpb2_4
1500	PF00324	AA_permease
1501	PF01071	GARS_A
1502	PF00641	zf-RanBP
1503	PF00203	Ribosomal_S19
1504	PF01409	tRNA-synt_2d
1505	PF03810	IBN_N
1506	PF04078	Rcd1
1507	PF07934	OGG_N
1508	PF01256	Carb_kinase
1509	PF01896	DNA_primase_S
1510	PF05189	RTC_insert
1511	PF02201	SWIB
1512	PF01764	Lipase_3
1513	PF01784	NIF3
1514	PF00067	p450
1515	PF00307	CH
1516	PF01040	UbiA
1517	PF02747	PCNA_C
1518	PF01619	Pro_dh
1519	PF00995	Sec1
1520	PF04046	PSP
1521	PF04558	tRNA_synt_1c_R1
1522	PF00044	Gp_dh_N
1523	PF02969	TAF
1524	PF01381	HTH_3
1525	PF00075	RnaseH
1526	PF05282	AAR2
1527	PF03029	ATP_bind_1
1528	PF04054	Not1
1529	PF05742	DUF833
1530	PF03876	RNA_pol_Rpb7_N
1531	PF00370	FGGY_N
1532	PF02037	SAP
1533	PF01491	Frataxin_Cyay
1534	PF01230	HIT
1535	PF01583	APS_kinase
1536	PF00454	PI3_PI4_kinase
1537	PF01912	eIF-6
1538	PF01018	GTP1_OBG
1539	PF03153	TFIIA
1540	PF00665	rve
1541	PF07817	GLE1
1542	PF01243	Pyridox_oxidase
1543	PF01283	Ribosomal_S26e
1544	PF00164	Ribosomal_S12
1545	PF01509	TruB_N
1546	PF00237	Ribosomal_L22
1547	PF00344	SecY
1548	PF06472	ABC_membrane_2
1549	PF00854	PTR2
1550	PF01938	TRAM
1551	PF03943	TAP_C
1552	PF04857	CAF1
1553	PF02178	AT_hook
1554	PF03911	Sec61_beta
1555	PF00011	HSP20
1556	PF05178	Krr1
1557	PF05019	Coq4
1558	PF00383	dCMP_cyt_deam_1
1559	PF04098	Rad52_Rad22
1560	PF01162	GatB
1561	PF00352	TBP
1562	PF01176	eIF-1a
1563	PF01344	Kelch_1
1564	PF02540	NAD_synthase
1565	PF00867	XPG_I
1566	PF00621	RhoGEF
1567	PF03357	ESCRT-III
1568	PF01300	Sua5_yciO_yrdC
1569	PF00403	HMA
1570	PF00917	MATH
1571	PF07744	SPOC
1572	PF04840	Vps16_C
1573	PF06747	CHCH
1574	PF04424	DUF544
1575	PF03224	V-ATPase_H
1576	PF00022	Actin
1577	PF01926	MMR_HSR1
1578	PF04675	DNA_ligase_A_N
1579	PF01841	Transglut_core
1580	PF00271	Helicase_C
Pfams unique to set1:
1	PF03142	Chitin_synth_2
2	PF00885	DMRL_synthase
3	PF01627	Hpt
4	PF03902	Gal4_dimer
5	PF00697	PRAI
6	PF08020	DUF1706
7	PF06999	Suc_Fer-like
8	PF01761	DHQ_synthase
9	PF04898	Glu_syn_central
10	PF04082	Fungal_trans
11	PF06437	ISN1
12	PF01946	Thi4
13	PF00800	PDT
14	PF01274	Malate_synthase
15	PF05834	Lycopene_cycl
16	PF04911	ATP-synt_J
17	PF07896	DUF1674
18	PF02940	mRNA_triPase
19	PF05176	ATP-synt_10
20	PF05032	Spo12
21	PF07081	DUF1349
22	PF01021	TYA
23	PF06395	CDC24
24	PF04426	Bul1_C
25	PF00141	peroxidase
26	PF01632	Ribosomal_L35p
27	PF03856	SUN
28	PF02627	CMD
29	PF05841	Apc15p
30	PF01212	Beta_elim_lyase
31	PF01232	Mannitol_dh
32	PF04684	BAF1_ABF1
33	PF07955	DUF1687
34	PF02569	Pantoate_ligase
35	PF05203	Hom_end_hint
36	PF06398	Pex24p
37	PF05234	UAF_Rrn10
38	PF00290	Trp_syntA
39	PF00925	GTP_cyclohydro2
40	PF03879	Cgr1
41	PF01933	UPF0052
42	PF05433	Rick_17kDa_Anti
43	PF04715	Anth_synt_I_N
44	PF07453	NUMOD1
45	PF08058	NPCC
46	PF06738	DUF1212
47	PF06422	PDR_CDR
48	PF05388	Carbpep_Y_N
49	PF01793	Glyco_transf_15
50	PF04574	DUF592
51	PF00475	IGPD
52	PF03162	Y_phosphatase2
53	PF05958	tRNA_U5-meth_tr
54	PF00660	SRP1_TIP1
55	PF05397	GAL11
56	PF02110	HK
57	PF01293	PEPCK_ATP
58	PF01487	DHquinase_I
59	PF04425	Bul1_N
60	PF03907	Spo7
61	PF01113	DapB_N
62	PF00674	DUP
63	PF04769	MAT_Alpha1
64	PF00463	ICL
65	PF07960	CBP4
66	PF00150	Cellulase
67	PF05141	DIT1_PvcA
68	PF02548	Pantoate_transf
69	PF03915	AIP3
70	PF03657	UPF0113
71	PF06420	Mgm101p
72	PF03990	DUF348
73	PF04760	IF2_N
74	PF08118	MDM31_MDM32
75	PF00920	ILVD_EDD
76	PF05637	Glyco_transf_34
77	PF00742	Homoserine_dh
78	PF03447	NAD_binding_3
79	PF00218	IGPS
80	PF00977	His_biosynth
81	PF03639	Glyco_hydro_81
82	PF02537	CRCB
83	PF04428	Choline_kin_N
84	PF03928	DUF336
85	PF00815	Histidinol_dh
86	PF00926	DHBP_synthase
87	PF07964	Red1
88	PF04030	ALO
89	PF03930	Flp_N
90	PF00793	DAHP_synth_1
91	PF07957	Ribosomal_MRP8
92	PF03980	Nnf1
93	PF03460	NIR_SIR_ferr
94	PF05839	Apc13p
95	PF02358	Trehalose_PPase
96	PF07961	MBA1
97	PF05476	PET122
98	PF00172	Zn_clus
99	PF06687	SUR7
100	PF04479	RTA1
101	PF01174	SNO
102	PF04281	Tom22
103	PF08172	CASP_C
104	PF05768	DUF836
105	PF02581	TMP-TENI
106	PF05730	CFEM
107	PF01450	IlvC
108	PF01118	Semialdhyde_dh
109	PF03060	NPD
110	PF01872	RibD_C
111	PF04115	Ureidogly_hydro
112	PF04299	FMN_bind_2
113	PF07954	DUF1689
114	PF01960	ArgJ
115	PF04108	APG17
116	PF05508	Ran-binding
117	PF04119	HSP9_HSP12
118	PF01522	Polysacc_deac_1
119	PF03198	Glyco_hydro_72
120	PF05202	Flp_C
121	PF01348	Intron_maturas2
122	PF02133	Transp_cyt_pur
123	PF03427	CBM_19
124	PF01644	Chitin_synth_1
125	PF01077	NIR_SIR
126	PF02541	Ppx-GppA
127	PF07798	DUF1640
128	PF01988	DUF125
129	PF02458	Transferase
130	PF04179	Init_tRNA_PT
131	PF00830	Ribosomal_L28
132	PF03525	Meiotic_rec114
133	PF01502	PRA-CH
134	PF08192	Peptidase_S64
135	PF00295	Glyco_hydro_28
136	PF02116	STE2
137	PF00961	LAGLIDADG_1
138	PF03070	TENA_THI-4
139	PF02774	Semialdhyde_dhC
140	PF00580	UvrD-helicase
141	PF05345	He_PIG
142	PF01288	HPPK
143	PF03663	Glyco_hydro_76
144	PF03778	DUF321
145	PF01226	Form_Nir_trans
146	PF02861	Clp_N
147	PF02682	AHS1
148	PF07819	PGAP1
149	PF03733	DUF307
150	PF03033	Glyco_transf_28
151	PF00585	Thr_dehydrat_C
152	PF06127	DUF962
153	PF01977	UbiD
154	PF06968	BATS
155	PF00649	Copper-fist
156	PF03161	LAGLIDADG_2
157	PF07946	DUF1682
158	PF03636	Glyco_hydro_65N
159	PF04318	DUF468
160	PF07228	SpoIIE
161	PF01817	CM_2
162	PF01975	SurE
163	PF05156	RNA_pol_Rpa43
164	PF03358	FMN_red
165	PF02112	PDEase_II
166	PF07956	DUF1690
167	PF03972	MmgE_PrpD
168	PF03481	SUA5
169	PF02364	Glucan_synthase
170	PF01679	UPF0057
171	PF01503	PRA-PH
172	PF01488	Shikimate_DH
173	PF02386	TrkH
174	PF00275	EPSP_synthase
175	PF00332	Glyco_hydro_17
176	PF04648	MF_alpha
177	PF00724	Oxidored_FMN
178	PF02200	STE
179	PF05933	Fun_ATP-synt_8
180	PF07543	DUF1531
181	PF01264	Chorismate_synt
182	PF04163	Tht1
183	PF08171	Mad3_BUB1_II
184	PF06011	TRP
185	PF00624	Flocculin
186	PF03595	C4dic_mal_tran
187	PF05390	KRE9
188	PF07950	DUF1691
189	PF04120	Iron_permease
190	PF07558	Shugoshin_N
191	PF02558	ApbA
192	PF07492	Trehalase_Ca-bi
193	PF07247	AATase
194	PF03452	Anp1
195	PF05238	CHL4
196	PF05204	Hom_end
197	PF01783	Ribosomal_L32p
198	PF01184	Grp1_Fun34_YaaH
199	PF01717	Meth_synt_2
200	PF03169	OPT
201	PF02152	FolB
202	PF00722	Glyco_hydro_16
203	PF00399	PIR
204	PF01261	AP_endonuc_2
205	PF01645	Glu_synthase
206	PF02668	TauD
207	PF05205	Cps15
208	PF05436	MF_alpha_N
209	PF08114	PMP1_2
210	PF05316	VAR1
211	PF02195	ParBc
212	PF06172	Cupin_5
213	PF07962	Swi3
214	PF00484	Pro_CA
215	PF04468	PSP1
216	PF05797	Rep_4
217	PF08174	DUF1709
218	PF00251	Glyco_hydro_32N
219	PF01156	IU_nuc_hydro
220	PF02076	STE3
221	PF08158	NUC130_3NT
222	PF03737	Methyltransf_6
223	PF01036	Bac_rhodopsin
224	PF04182	B-block_TFIIIC
225	PF01116	F_bP_aldolase
226	PF02626	AHS2
227	PF03935	SKN1
228	PF03641	Lysine_decarbox
229	PF01493	GXGXG
230	PF04001	DUF352
231	PF00723	Glyco_hydro_15
232	PF00677	Lum_binding
233	PF01680	SOR_SNZ
234	PF05792	Candida_ALS
235	PF07890	Rrp15p
236	PF02811	PHP
237	PF00982	Glyco_transf_20
238	PF02292	APSES
239	PF01634	HisG
240	PF01579	DUF19
241	PF01910	DUF77
242	PF04478	Mid2
243	PF03983	SHD1
244	PF03633	Glyco_hydro_65C
245	PF05546	She9_MDM33
246	PF04252	DUF431
247	PF07983	X8
248	PF08101	DUF1708
249	PF03239	FTR1
250	PF02123	RdRP_4
251	PF04090	RNA_pol_I_TF
252	PF02550	AcetylCoA_hydro
Pfams unique to set2:
1	PF06959	RecQ5
2	PF01549	ShTK
3	PF07818	HCNGP
4	PF01167	Tub
5	PF02412	TSP_3
6	PF02155	GCR
7	PF02348	CTP_transf_3
8	PF00191	Annexin
9	PF00050	Kazal_1
10	PF06468	Spond_N
11	PF02310	B12-binding
12	PF07192	SNURF
13	PF02165	WT1
14	PF07421	Pro-NT_NN
15	PF06638	Strabismus
16	PF07847	DUF1637
17	PF04959	ARS2
18	PF08061	P68HR
19	PF01315	Ald_Xan_dh_C
20	PF04710	Pellino
21	PF01359	Transposase_1
22	PF01186	Lysyl_oxidase
23	PF06632	XRCC4
24	PF03036	Perilipin
25	PF02345	TIL_assoc
26	PF03404	Mo-co_dimer
27	PF02961	BAF
28	PF06465	DUF1087
29	PF00029	Connexin
30	PF06201	DUF1000
31	PF00093	VWC
32	PF04508	Pox_A_type_inc
33	PF02161	Prog_receptor
34	PF04430	DUF498
35	PF06677	Auto_anti-p27
36	PF04909	Amidohydro_2
37	PF06581	DUF1135
38	PF07803	GSG-1
39	PF06372	Gemin6
40	PF05837	CENP-H
41	PF02210	Laminin_G_2
42	PF08074	CHDCT2
43	PF03089	RAG2
44	PF02485	Branch
45	PF05324	Sperm_Ag_HE2
46	PF00007	Cys_knot
47	PF08150	FerB
48	PF05104	Rib_recp_KP_reg
49	PF06311	NumbF
50	PF00652	Ricin_B_lectin
51	PF05790	C2-set
52	PF04382	SAB
53	PF06809	NPDC1
54	PF01770	Folate_carrier
55	PF00373	Band_41
56	PF00059	Lectin_C
57	PF01712	dNK
58	PF02434	Fringe
59	PF00865	Osteopontin
60	PF05770	Ins134_P3_kin
61	PF02114	Phosducin
62	PF07496	zf-CW
63	PF02994	Transposase_22
64	PF02737	3HCDH_N
65	PF04579	Keratin_matx
66	PF03250	Tropomodulin
67	PF06137	TFA
68	PF00220	Hormone_4
69	PF06540	GMAP
70	PF05241	EBP
71	PF06331	REX1
72	PF00354	Pentaxin
73	PF03098	An_peroxidase
74	PF01133	ER
75	PF04832	SOUL
76	PF02931	Neur_chan_LBD
77	PF06001	DUF902
78	PF06508	ExsB
79	PF03002	Somatostatin
80	PF05646	DUF786
81	PF04960	Glutaminase
82	PF06031	SERTA
83	PF07562	NCD3G
84	PF02008	zf-CXXC
85	PF01393	Chromo_shadow
86	PF03535	Paxillin
87	PF06886	TPX2
88	PF06954	Resistin
89	PF05450	Nicastrin
90	PF03360	Glyco_transf_43
91	PF04538	BEX
92	PF01607	CBM_14
93	PF06209	COBRA1
94	PF05760	IER
95	PF05283	MGC-24
96	PF01858	RB_A
97	PF03283	PAE
98	PF02055	Glyco_hydro_30
99	PF05053	Menin
100	PF03308	ArgK
101	PF07034	ORC3_N
102	PF01803	LIM_bind
103	PF00429	TLV_coat
104	PF04587	ADP_PFK_GK
105	PF05029	TIMELESS_C
106	PF00209	SNF
107	PF06969	HemN_C
108	PF07699	GCC2_GCC3
109	PF02838	Glyco_hydro_20b
110	PF05184	SapB_1
111	PF02886	LBP_BPI_CETP_C
112	PF02078	Synapsin_N
113	PF03638	CXC
114	PF01124	MAPEG
115	PF05395	DARPP-32
116	PF00058	Ldl_recept_b
117	PF05965	FYRC
118	PF07808	RED_N
119	PF04724	Glyco_transf_17
120	PF02816	Alpha_kinase
121	PF05253	UPF0224
122	PF06701	MIB_HERC2
123	PF06951	PLA2G12
124	PF05276	SH3BP5
125	PF04791	LMBR1
126	PF06665	DUF1172
127	PF01187	MIF
128	PF03450	CO_deh_flav_C
129	PF05649	Peptidase_M13_N
130	PF02058	Guanylin
131	PF01101	HMG14_17
132	PF06159	DUF974
133	PF07400	IL11
134	PF04434	SWIM
135	PF03091	CutA1
136	PF05493	ATP_synt_H
137	PF05726	Pirin_C
138	PF00292	PAX
139	PF05822	UMPH-1
140	PF02947	Flt3_lig
141	PF02877	PARP_reg
142	PF02771	Acyl-CoA_dh_N
143	PF00746	Gram_pos_anchor
144	PF08065	K167R
145	PF05715	zf-piccolo
146	PF02493	MORN
147	PF05672	E-MAP-115
148	PF04275	P-mevalo_kinase
149	PF03875	Statherin
150	PF07684	NODP
151	PF06333	TRAP_240kDa
152	PF00727	IL4
153	PF02758	PAAD_DAPIN
154	PF02828	L27
155	PF00260	Protamine_P1
156	PF02100	ODC_AZ
157	PF06682	DUF1183
158	PF00594	Gla
159	PF06784	UPF0240
160	PF00821	PEPCK
161	PF01135	PCMT
[truncated: 1,317 more rows]
