# Supplementary material for: GOTax: investigating biological processes and biochemical activities along the taxonomic tree
Source: Genome Biol. 2007 Mar 8;8(3):R33. doi: 10.1186/gb-2007-8-3-r33 (PMC1868936; doi:10.1186/gb-2007-8-3-r33)
Supplement: Additional data file 5 — Table columns are, in the following order: numbering, Pfam accession number, domain name. Set 1 corresponds to virus Pfams and set 2 to human Pfams. [file gb-2007-8-3-r33-S5.csv]

Query:
PFAM WHERE TAX:39759 OR TAX:35268 OR TAX:35301 OR TAX:35278 OR TAX:10292 PFAMCP PFAM WHERE TAX:9606
Results:
nr	accession number	name
Shared Pfams:
1	PF01728	FtsJ
2	PF00607	Gag_p24
3	PF00097	zf-C3HC4
4	PF00552	Integrase
5	PF00077	RVP
6	PF03104	DNA_pol_B_exo
7	PF00501	AMP-binding
8	PF00075	RnaseH
9	PF06817	RVT_thumb
10	PF02022	Integrase_Zn
11	PF00078	RVT_1
12	PF01636	APH
13	PF01661	A1pp
14	PF00271	Helicase_C
15	PF02867	Ribonuc_red_lgC
16	PF00136	DNA_pol_B
17	PF03167	UDG
18	PF00517	GP41
19	PF00665	rve
20	PF00098	zf-CCHC
21	PF00600	Flu_NS1
22	PF00268	Ribonuc_red_sm
23	PF00317	Ribonuc_red_lgN
24	PF00692	dUTPase
Pfams unique to set1:
1	PF00516	GP120
2	PF00869	Flavi_glycoprot
3	PF02480	Herpes_gE
4	PF00695	vMSA
5	PF02282	Herpes_UL42
6	PF03585	Herpes_ICP4_C
7	PF00540	Gag_p17
8	PF00598	Flu_M1
9	PF00680	RdRP_1
10	PF03387	Herpes_UL46
11	PF00509	Hemagglutinin
12	PF00948	Flavi_NS1
13	PF01366	PRTP
14	PF03122	Herpes_MCP
15	PF01006	HCV_NS4a
16	PF03327	Herpes_VP19C
17	PF01517	HDV_ag
18	PF01506	HCV_NS5a
19	PF02124	Marek_A
20	PF03506	Flu_C_NS1
21	PF04823	Herpes_UL49_2
22	PF03362	Herpes_UL47
23	PF03584	Herpes_ICP4_N
24	PF01005	Flavi_NS2A
25	PF03277	Herpes_UL4
26	PF01660	Vmethyltransf
27	PF02689	Herpes_Helicase
28	PF00978	RdRP_2
29	PF06478	Corona_RPol_N
30	PF08300	HCV_NS5a_1a
31	PF02232	Alpha_TIF
32	PF01443	Viral_helicase1
33	PF04496	Herpes_UL35
34	PF03586	Herpes_UL36
35	PF01538	HCV_NS2
36	PF03229	Alpha_GJ
37	PF08289	Flu_M1_C
38	PF00937	Corona_nucleoca
39	PF03970	Herpes_UL37_1
40	PF02479	Herpes_IE68
41	PF01550	Virus_HS
42	PF00469	F-protein
43	PF06815	RVT_connect
44	PF00998	RdRP_3
45	PF08290	Hep_core_N
46	PF00064	Neur
47	PF01771	Herpes_alk_exo
48	PF06471	NSP11
49	PF04540	Herpes_UL51
50	PF02444	HEV_ORF1
51	PF00539	Tat
52	PF03252	Herpes_UL21
53	PF08301	HCV_NS5a_1b
54	PF04544	Herpes_UL20
55	PF00073	Rhv
56	PF05459	Herpes_UL69
57	PF04559	Herpes_UL17
58	PF01560	HCV_NS1
59	PF01635	Corona_M
60	PF02832	Flavi_glycop_C
61	PF00906	Hepatitis_core
62	PF05409	Peptidase_C30
63	PF04772	Flu_B_M2
64	PF01646	Herpes_UL24
65	PF01621	Fusion_gly_K
66	PF00739	X
67	PF06460	NSP13
68	PF03580	Herpes_UL14
69	PF00599	Flu_M2
70	PF00606	Glycoprotein_B
71	PF05417	Peptidase_C41
72	PF01003	Flavi_capsid
73	PF00747	Viral_DNA_bp
74	PF00522	VPR
75	PF00601	Flu_NS2
76	PF00716	Peptidase_S21
77	PF01499	Herpes_UL25
78	PF02942	Flu_B_NS1
79	PF01601	Corona_S2
80	PF03369	Herpes_UL3
81	PF03044	Herpes_UL16
82	PF01543	HCV_capsid
83	PF07652	Flavi_DEAD
84	PF00548	Peptidase_C3
85	PF00558	Vpu
86	PF01542	HCV_core
87	PF03121	Herpes_UL52
88	PF02399	Herpes_ori_bp
89	PF01570	Flavi_propep
90	PF01350	Flavi_NS4A
91	PF02499	DNA_pack_C
92	PF03581	Herpes_UL33
93	PF00559	Vif
94	PF03582	Herpes_UL34
95	PF03996	Hema_esterase
96	PF04843	Herpes_teg_N
97	PF01349	Flavi_NS4B
98	PF03555	Flu_C_NS2
99	PF02907	Peptidase_S29
100	PF01528	Herpes_glycop
101	PF01763	Herpes_UL6
102	PF00972	Flavi_NS5
103	PF00949	Peptidase_S7
104	PF02718	Herpes_UL31
105	PF06072	Herpes_US9
106	PF00336	DNA_pol_viral_C
107	PF01002	Flavi_NS2B
108	PF01001	HCV_NS4b
109	PF00910	RNA_helicase
110	PF01802	Herpes_V23
111	PF00602	Flu_PB1
112	PF00506	Flu_NP
113	PF01539	HCV_env
114	PF05259	Herpes_UL1
115	PF00603	Flu_PA
116	PF01537	Herpes_glycop_D
117	PF04534	Herpes_UL56
118	PF02500	DNA_pack_N
119	PF03021	CM2
120	PF00693	Herpes_TK
121	PF00242	DNA_pol_viral_N
122	PF01673	Herpes_env
123	PF03026	CM1
124	PF01688	Herpes_gI
125	PF00604	Flu_PB2
126	PF00424	REV
127	PF04159	NB
128	PF05473	Herpes_UL45
129	PF01004	Flavi_M
130	PF02400	Herpes_gG
131	PF02710	Hema_HEFG
132	PF03014	SP2
Pfams unique to set2:
1	PF04959	ARS2
2	PF04063	DUF383
3	PF00622	SPRY
4	PF03034	PSS
5	PF00096	zf-C2H2
6	PF04923	Ninjurin
7	PF01871	AMMECR1
8	PF00298	Ribosomal_L11
9	PF01940	DUF92
10	PF04627	ATP-synt_Eps
11	PF02450	LACT
12	PF08294	TIM21
13	PF01963	TraB
14	PF04104	DNA_primase_lrg
15	PF01015	Ribosomal_S3Ae
16	PF06978	POP1
17	PF01351	RNase_HII
18	PF03630	Fumble
19	PF02188	GoLoco
20	PF05422	SIN1
21	PF04181	DUF408
22	PF01188	MR_MLE
23	PF02149	KA1
24	PF04061	ORMDL
25	PF01759	NTR
26	PF02920	Integrase_DNA
27	PF04757	Pex2_Pex12
28	PF03803	Scramblase
29	PF06309	Torsin
30	PF05972	APC_15aa
31	PF00837	T4_deiodinase
32	PF04812	HNF-1B_C
33	PF01712	dNK
34	PF01391	Collagen
35	PF05217	STOP
36	PF01965	DJ-1_PfpI
37	PF07648	Kazal_2
38	PF03762	VOMI
39	PF00033	Cytochrom_B_N
40	PF00111	Fer2
41	PF03661	UPF0121
42	PF01275	Myelin_PLP
43	PF03966	Trm112p
44	PF00465	Fe-ADH
45	PF05049	IIGP
46	PF02436	PYC_OADA
47	PF04572	Gb3_synth
48	PF06462	Hyd_WA
49	PF00396	Granulin
50	PF07856	DUF1650
51	PF08318	COG4
52	PF03839	Sec62
53	PF01926	MMR_HSR1
54	PF03154	Atrophin-1
55	PF04568	IATP
56	PF04856	Securin
57	PF02827	PKI
58	PF07086	DUF1352
59	PF02237	BPL_C
60	PF07496	zf-CW
61	PF03850	Tfb4
62	PF00053	Laminin_EGF
63	PF03637	Mob1_phocein
64	PF00550	PP-binding
65	PF02731	SKIP_SNW
66	PF01085	HH_signal
67	PF04068	RLI
68	PF05181	XPA_C
69	PF00292	PAX
70	PF03454	MoeA_C
71	PF04265	TPK_B1_binding
72	PF03951	Gln-synt_N
73	PF00480	ROK
74	PF01743	PolyA_pol
75	PF02948	Amelogenin
76	PF03414	Glyco_transf_6
77	PF01035	DNA_binding_1
78	PF08313	SCA7
79	PF00319	SRF-TF
80	PF00527	E7
81	PF00048	IL8
82	PF04133	Vps55
83	PF03715	Noc2
84	PF07732	Cu-oxidase_3
85	PF01158	Ribosomal_L36e
86	PF07545	Vg_Tdu
87	PF03732	Retrotrans_gag
88	PF04263	TPK_catalytic
89	PF06682	DUF1183
90	PF00029	Connexin
91	PF01494	FAD_binding_3
92	PF02837	Glyco_hydro_2_N
93	PF05741	zf-nanos
94	PF07934	OGG_N
95	PF05571	DUF766
96	PF00262	Calreticulin
97	PF04053	Coatomer_WDAD
98	PF00334	NDK
99	PF03403	PAF-AH_p_II
100	PF00109	ketoacyl-synt
101	PF04803	Cor1
102	PF05782	ECM1
103	PF01624	MutS_I
104	PF08169	RBB1NT
105	PF08466	IRK_N
106	PF00709	Adenylsucc_synt
107	PF06624	RAMP4
108	PF00297	Ribosomal_L3
109	PF07571	DUF1546
110	PF02770	Acyl-CoA_dh_M
111	PF02441	Flavoprotein
112	PF07985	SRR1
113	PF02773	S-AdoMet_synt_C
114	PF03721	UDPG_MGDP_dh_N
115	PF01096	TFIIS_C
116	PF00012	HSP70
117	PF00394	Cu-oxidase
118	PF06818	Fez1
119	PF00992	Troponin
120	PF03343	SART-1
121	PF08473	VGCC_alpha2
122	PF02229	PC4
123	PF01284	MARVEL
124	PF00046	Homeobox
125	PF02201	SWIB
126	PF08451	A_deaminase_N
127	PF06444	NADH_dehy_S2_C
128	PF02732	ERCC4
129	PF00821	PEPCK
130	PF01753	zf-MYND
131	PF00683	TB
132	PF03508	Connexin43
133	PF07527	Hairy_orange
134	PF05644	DUF800
135	PF05216	UNC-50
136	PF00956	NAP
137	PF01400	Astacin
138	PF04997	RNA_pol_Rpb1_1
139	PF04114	Gaa1
140	PF07292	NID
141	PF01549	ShK
142	PF04573	SPC22
143	PF00181	Ribosomal_L2
144	PF05391	Lsm_interact
145	PF04699	P16-Arc
146	PF07260	ANKH
147	PF03874	RNA_pol_Rpb4
148	PF02463	SMC_N
149	PF08212	Lipocalin_2
150	PF08148	DSHCT
151	PF02655	ATP-grasp_3
152	PF02187	GAS2
153	PF05964	FYRN
154	PF00779	BTK
155	PF06456	Arfaptin
156	PF06327	DUF1053
157	PF01885	PTS_2-RNA
158	PF00260	Protamine_P1
159	PF00694	Aconitase_C
160	PF00043	GST_C
161	PF04153	NOT2_3_5
162	PF03367	zf-ZPR1
163	PF01413	C4
164	PF00878	CIMR
165	PF03126	Plus-3
166	PF01938	TRAM
167	PF07904	CT20
168	PF02219	MTHFR
169	PF08157	NUC129
170	PF03416	Peptidase_C54
171	PF04934	MED6
172	PF08202	Mis12_component
173	PF01336	tRNA_anti
174	PF02019	WIF
175	PF02014	Reeler
176	PF07572	BCNT
177	PF01213	CAP_N
178	PF00652	Ricin_B_lectin
179	PF00176	SNF2_N
180	PF03073	TspO_MBR
181	PF00520	Ion_trans
182	PF05186	Dpy-30
183	PF07847	DUF1637
184	PF07647	SAM_2
185	PF00233	PDEase_I
186	PF04652	DUF605
187	PF06773	Bim_N
188	PF02536	mTERF
189	PF01566	Nramp
190	PF01619	Pro_dh
191	PF02058	Guanylin
192	PF05474	Semenogelin
193	PF00322	Endothelin
194	PF01335	DED
195	PF07779	Cas1p
196	PF04912	Dynamitin
197	PF02545	Maf
198	PF00763	THF_DHG_CYH
199	PF03097	BRO1
200	PF03632	Glyco_hydro_65m
201	PF05153	DUF706
202	PF05956	APC_basic
203	PF00339	Arrestin_N
204	PF01189	Nol1_Nop2_Fmu
205	PF05612	DUF781
206	PF00163	Ribosomal_S4
207	PF07500	TFIIS_M
208	PF00166	Cpn10
209	PF02263	GBP
210	PF03813	Nrap
211	PF07831	PYNP_C
212	PF02567	PhzC-PhzF
213	PF00654	Voltage_CLC
214	PF04190	DUF410
215	PF01990	ATP-synt_F
216	PF01214	CK_II_beta
217	PF00778	DIX
218	PF03946	Ribosomal_L11_N
219	PF06621	SIM_C
220	PF03328	HpcH_HpaI
221	PF03572	Peptidase_S41
222	PF03943	TAP_C
223	PF02208	Sorb
224	PF04142	Nuc_sug_transp
225	PF01530	zf-C2HC
226	PF07837	FTCD_N
227	PF00766	ETF_alpha
228	PF08061	P68HR
229	PF08427	DUF1741
230	PF04762	IKI3
231	PF03234	CDC37_N
232	PF01042	Ribonuc_L-PSP
233	PF07883	Cupin_2
234	PF03265	DNase_II
235	PF00034	Cytochrom_C
236	PF00485	PRK
237	PF01844	HNH
238	PF01799	Fer2_2
239	PF05761	5_nucleotid
240	PF04902	Nab1
241	PF03522	KCl_Cotrans_1
242	PF06148	COG2
243	PF02926	THUMP
244	PF08383	Maf_N
245	PF01040	UbiA
246	PF06859	Bin3
247	PF02466	Tim17
248	PF04560	RNA_pol_Rpb2_7
249	PF08016	PKD_channel
250	PF01429	MBD
251	PF04579	Keratin_matx
252	PF05207	zf-CSL
253	PF05572	Peptidase_M43
254	PF05091	eIF-3_zeta
255	PF00120	Gln-synt_C
256	PF02740	Colipase_C
257	PF04709	AMH_N
258	PF01857	RB_B
259	PF01286	XPA_N
260	PF06963	FPN1
261	PF04710	Pellino
262	PF04101	Glyco_tran_28_C
263	PF00054	Laminin_G_1
264	PF05786	Barren
265	PF02460	Patched
266	PF01923	Cob_adeno_trans
267	PF01149	Fapy_DNA_glyco
268	PF08450	SGL
269	PF03453	MoeA_N
270	PF03941	INCENP_ARK-bind
271	PF00806	PUF
272	PF04152	Mre11_DNA_bind
273	PF02800	Gp_dh_C
274	PF05724	TPMT
275	PF04433	SWIRM
276	PF01749	IBB
277	PF03911	Sec61_beta
278	PF03463	eRF1_1
279	PF08062	P120R
280	PF00131	Metallothio
281	PF08067	ROKNT
282	PF03629	DUF303
283	PF03096	Ndr
284	PF03016	Exostosin
285	PF01168	Ala_racemase_N
286	PF03645	Tctex-1
287	PF08007	Cupin_4
288	PF04666	Glyco_transf_54
289	PF03985	Paf1
290	PF03074	GCS
291	PF02252	PA28_beta
292	PF08511	COQ9
293	PF04064	DUF384
294	PF04711	ApoA-II
295	PF01803	LIM_bind
296	PF01415	IL7
297	PF06581	DUF1135
298	PF02749	QRPTase_N
299	PF06524	NOA36
300	PF07928	Vps54
301	PF02696	UPF0061
302	PF02437	Ski_Sno
303	PF04664	OGFr_N
304	PF00436	SSB
305	PF03028	Dynein_heavy
306	PF04098	Rad52_Rad22
307	PF01281	Ribosomal_L9_N
308	PF01269	Fibrillarin
309	PF00243	NGF
310	PF05652	DcpS
311	PF01423	LSM
312	PF00412	LIM
313	PF06455	NADH5_C
314	PF02771	Acyl-CoA_dh_N
315	PF07061	DUF1337
316	PF05686	DUF821
317	PF01273	LBP_BPI_CETP
318	PF06883	RNA_pol_Rpa2_4
319	PF08144	CPL
320	PF01239	PPTA
321	PF05731	TROVE
322	PF00456	Transketolase_N
323	PF07065	D123
324	PF07763	FEZ
325	PF06467	zf-MYM
326	PF04434	SWIM
327	PF04714	BCL_N
328	PF00625	Guanylate_kin
329	PF08145	BOP1NT
330	PF08005	PHR
331	PF00021	UPAR_LY6
332	PF06470	SMC_hinge
333	PF07851	TMPIT
334	PF01521	Fe-S_biosyn
335	PF04901	RAMP
336	PF08234	Spindle_Spc25
337	PF04000	Sas10_Utp3
338	PF06752	E_Pc_C
339	PF01384	PHO4
340	PF04882	Peroxin-3
341	PF04140	ICMT
342	PF03671	UPF0185
343	PF05208	ALG3
344	PF05281	Secretogranin_V
345	PF06645	SPC12
346	PF03223	V-ATPase_C
347	PF00962	A_deaminase
348	PF02586	DUF159
349	PF00217	ATP-gua_Ptrans
350	PF01756	ACOX
351	PF05965	FYRC
352	PF00881	Nitroreductase
353	PF05769	DUF837
354	PF02039	Adrenomedullin
355	PF00453	Ribosomal_L20
356	PF02798	GST_N
357	PF05859	Mis12
358	PF04065	Not3
359	PF08158	NUC130_3NT
360	PF01414	DSL
361	PF05556	Calsarcin
362	PF02167	Cytochrom_C1
363	PF00023	Ank
364	PF01866	Diphthamide_syn
365	PF02807	ATP-gua_PtransN
366	PF02284	COX5A
367	PF00007	Cys_knot
368	PF07742	BTG
369	PF00025	Arf
370	PF01588	tRNA_bind
371	PF01536	SAM_decarbox
372	PF01507	PAPS_reduct
373	PF00010	HLH
374	PF03660	PHF5
375	PF01694	Rhomboid
376	PF03720	UDPG_MGDP_dh_C
377	PF06373	CART
378	PF03690	UPF0160
379	PF00327	Ribosomal_L30
380	PF05076	SUFU
381	PF00160	Pro_isomerase
382	PF00112	Peptidase_C1
383	PF01111	CKS
384	PF00076	RRM_1
385	PF04855	SNF5
386	PF06920	Ded_cyto
387	PF04667	Endosulfine
388	PF00265	TK
389	PF02882	THF_DHG_CYH_C
390	PF04420	CHD5
391	PF06221	zf-C2HC5
392	PF00380	Ribosomal_S9
393	PF04814	HNF-1_N
394	PF04945	YHS
395	PF05187	ETF_QO
396	PF03604	DNA_RNApol_7kD
397	PF00213	OSCP
398	PF00266	Aminotran_5
399	PF00787	PX
400	PF00841	Protamine_P2
401	PF03129	HGTP_anticodon
402	PF02214	K_tetra
403	PF05735	TSP_C
404	PF00013	KH_1
405	PF02872	5_nucleotid_C
406	PF05625	PAXNEB
407	PF04707	MSF1
408	PF04821	TIMELESS
409	PF04961	FTCD_C
410	PF00867	XPG_I
411	PF01302	CAP_GLY
412	PF02026	RyR
413	PF00340	IL1
414	PF01968	Hydantoinase_A
415	PF04910	DUF654
416	PF03045	DAN
417	PF00036	efhand
418	PF04117	Mpv17_PMP22
419	PF05361	PP1_inhibitor
420	PF02614	UxaC
421	PF00578	AhpC-TSA
422	PF01082	Cu2_monooxygen
423	PF00904	Involucrin
424	PF08490	DUF1744
425	PF05355	Apo-CII
426	PF00746	Gram_pos_anchor
427	PF07855	DUF1649
428	PF02637	GatB_Yqey
429	PF00782	DSPc
430	PF08155	NOGCT
431	PF04828	DUF636
432	PF04241	DUF423
433	PF01090	Ribosomal_S19e
434	PF02207	zf-UBR
435	PF07710	P53_tetramer
436	PF07114	DUF1370
437	PF01088	Peptidase_C12
438	PF01909	NTP_transf_2
439	PF00378	ECH
440	PF02597	ThiS
441	PF00063	Myosin_head
442	PF06807	Clp1
443	PF06390	NESP55
444	PF00307	CH
445	PF04960	Glutaminase
446	PF01114	Colipase
447	PF00659	POLO_box
448	PF05002	SGS
449	PF01425	Amidase
450	PF00201	UDPGT
451	PF04389	Peptidase_M28
452	PF07163	Pex26
453	PF01980	UPF0066
454	PF06638	Strabismus
455	PF03114	BAR
456	PF06479	Ribonuc_2-5A
457	PF06662	C5-epim_C
458	PF03232	COQ7
459	PF00530	SRCR
460	PF02210	Laminin_G_2
461	PF04300	FBA
462	PF00953	Glycos_transf_4
463	PF03476	MOSC_N
464	PF04628	Sedlin_N
465	PF03250	Tropomodulin
466	PF04044	Nup133
467	PF00605	IRF
468	PF00337	Gal-bind_lectin
469	PF02189	ITAM
470	PF05729	NACHT
471	PF02064	MAS20
472	PF08063	PADR1
473	PF00490	ALAD
474	PF03871	RNA_pol_Rpb5_N
475	PF00466	Ribosomal_L10
476	PF00330	Aconitase
477	PF05699	hATC
478	PF01967	MoaC
479	PF02251	PA28_alpha
480	PF01202	SKI
481	PF04869	Uso1_p115_head
482	PF02994	Transposase_22
483	PF01369	Sec7
484	PF00489	IL6
485	PF00079	Serpin
486	PF00551	Formyl_trans_N
487	PF05224	NDT80_PhoG
488	PF02898	NO_synthase
489	PF03483	B3_4
490	PF00538	Linker_histone
491	PF03464	eRF1_2
492	PF05495	zf-CHY
493	PF01448	ELM2
494	PF06137	TFA
495	PF05192	MutS_III
496	PF04099	Sybindin
497	PF02055	Glyco_hydro_30
498	PF04275	P-mevalo_kinase
499	PF00189	Ribosomal_S3_C
500	PF03810	IBN_N
501	PF05110	AF-4
502	PF02338	OTU
503	PF00795	CN_hydrolase
504	PF00146	NADHdh
505	PF02985	HEAT
506	PF05300	DUF737
507	PF05510	Sarcoglycan_2
508	PF05026	DCP2
509	PF02936	COX4
510	PF00041	fn3
511	PF08312	cwf21
512	PF01031	Dynamin_M
513	PF03868	Ribosomal_L6e_N
514	PF00240	ubiquitin
515	PF03266	DUF265
516	PF07569	Hira
517	PF01409	tRNA-synt_2d
518	PF00229	TNF
519	PF00452	Bcl-2
520	PF02886	LBP_BPI_CETP_C
521	PF04048	Sec8_exocyst
522	PF01839	FG-GAP
523	PF01019	G_glu_transpept
524	PF00464	SHMT
525	PF00441	Acyl-CoA_dh_1
526	PF02780	Transketolase_C
527	PF06246	Isy1
528	PF04088	Peroxin-13_N
529	PF00817	IMS
530	PF02513	Spin-Ssty
531	PF00614	PLDc
532	PF07690	MFS_1
533	PF04983	RNA_pol_Rpb1_3
534	PF00467	KOW
535	PF01417	ENTH
536	PF02104	SURF1
537	PF02891	zf-MIZ
538	PF02270	TFIIF_beta
539	PF03511	Fanconi_A
540	PF02137	A_deamin
541	PF00919	UPF0004
542	PF01230	HIT
543	PF05967	DUF887
544	PF04952	AstE_AspA
545	PF06466	PCAF_N
546	PF03099	BPL_LipA_LipB
547	PF03102	NeuB
548	PF03670	UPF0184
549	PF03155	Alg6_Alg8
550	PF01245	Ribosomal_L19
551	PF02005	TRM
552	PF01457	Peptidase_M8
553	PF00801	PKD
554	PF03920	TLE_N
555	PF03025	Papilloma_E5
556	PF03662	Glyco_hydro_79n
557	PF01738	DLH
558	PF03531	SSrecog
559	PF00626	Gelsolin
560	PF01216	Calsequestrin
561	PF05544	Pro_racemase
562	PF04516	CP2
563	PF00854	PTR2
564	PF07406	NICE-3
565	PF01509	TruB_N
566	PF01747	ATP-sulfurylase
567	PF07814	WAPL
568	PF04321	RmlD_sub_bind
569	PF00726	IL10
570	PF04146	YTH
571	PF01053	Cys_Met_Meta_PP
572	PF00859	CTF_NFI
573	PF01527	Transposase_8
574	PF00637	Clathrin
575	PF01876	RNase_P_p30
576	PF05182	Fip1
577	PF08477	Miro
578	PF00045	Hemopexin
579	PF05511	ATP-synt_F6
580	PF04768	DUF619
581	PF00049	Insulin
582	PF07989	Microtub_assoc
583	PF06087	Tyr-DNA_phospho
584	PF06468	Spond_N
585	PF00929	Exonuc_X-T
586	PF02843	GARS_C
587	PF08544	GHMP_kinases_C
588	PF06001	DUF902
589	PF00621	RhoGEF
590	PF01259	SAICAR_synt
591	PF00890	FAD_binding_2
592	PF06052	3-HAO
593	PF07139	DUF1387
594	PF02296	Alpha_adaptin_C
595	PF08429	PLU-1
596	PF02880	PGM_PMM_III
597	PF00106	adh_short
598	PF02517	Abi
599	PF00834	Ribul_P_3_epim
600	PF01779	Ribosomal_L29e
601	PF06747	CHCH
602	PF01262	AlaDh_PNT_C
603	PF01485	IBR
604	PF00408	PGM_PMM_IV
605	PF02374	ArsA_ATPase
606	PF04775	Bile_Hydr_Trans
607	PF08122	NDUF_B12
608	PF00569	ZZ
609	PF02668	TauD
610	PF05296	TAS2R
611	PF07670	Gate
612	PF04826	DUF634
613	PF00227	Proteasome
614	PF04831	Popeye
615	PF00003	7tm_3
616	PF03491	5HT_transporter
617	PF03764	EFG_IV
618	PF06886	TPX2
619	PF05019	Coq4
620	PF00826	Ribosomal_L10e
621	PF01122	Cobalamin_bind
622	PF01896	DNA_primase_S
623	PF02815	MIR
624	PF02204	VPS9
625	PF01062	Bestrophin
626	PF08059	SEP
627	PF06039	Mqo
628	PF03147	FDX-ACB
629	PF07859	Abhydrolase_3
630	PF00483	NTP_transferase
631	PF05891	DUF858
632	PF05378	Hydant_A_N
633	PF03465	eRF1_3
634	PF00318	Ribosomal_S2
635	PF04209	HgmA
636	PF06814	Lung_7-TM_R
637	PF00050	Kazal_1
638	PF00753	Lactamase_B
639	PF04049	APC8
640	PF04636	PA26
641	PF03185	CaKB
642	PF03368	DUF283
643	PF01365	RYDR_ITPR
644	PF01271	Granin
645	PF08164	TRAUB
646	PF03088	Str_synth
647	PF02736	Myosin_N
648	PF08068	DKCLD
649	PF02194	PXA
650	PF01063	Aminotran_4
651	PF04813	HNF-1A_C
652	PF05210	Sprouty
653	PF01532	Glyco_hydro_47
654	PF05615	DUF783
655	PF01209	Ubie_methyltran
656	PF01424	R3H
657	PF07093	SGT1
658	PF02746	MR_MLE_N
659	PF05529	Bap31
660	PF06668	ITI_HC_C
661	PF00591	Glycos_transf_3
662	PF02870	Methyltransf_1N
663	PF00595	PDZ
664	PF01849	NAC
665	PF02453	Reticulon
666	PF00344	SecY
667	PF02801	Ketoacyl-synt_C
668	PF03676	UPF0183
669	PF02155	GCR
670	PF05806	Noggin
671	PF00444	Ribosomal_L36
672	PF02025	IL5
673	PF05477	SURF2
674	PF04900	DUF652
675	PF06396	AGTRAP
676	PF02911	Formyl_trans_C
677	PF00518	E6
678	PF02889	Sec63
679	PF05057	DUF676
680	PF02781	G6PD_C
681	PF03619	DUF300
682	PF03815	LCCL
683	PF06060	Mesothelin
684	PF01142	TruD
685	PF00752	XPG_N
686	PF04871	Uso1_p115_C
687	PF06650	DUF1162
688	PF02391	MoaE
689	PF01545	Cation_efflux
690	PF03283	PAE
691	PF03535	Paxillin
692	PF02184	HAT
693	PF06008	Laminin_I
694	PF06080	DUF938
695	PF05188	MutS_II
696	PF02196	RBD
697	PF02913	FAD-oxidase_C
698	PF04280	Tim44
699	PF07400	IL11
700	PF03712	Cu2_monoox_C
701	PF07324	DGCR6
702	PF03849	Tfb2
703	PF01191	RNA_pol_Rpb5_C
704	PF07803	GSG-1
705	PF04037	DUF382
706	PF03484	B5
707	PF08038	Tom7
708	PF05778	Apo-CIII
709	PF08040	NADH_oxidored
710	PF06372	Gemin6
711	PF07731	Cu-oxidase_2
712	PF08264	Anticodon_1
713	PF07780	Spb1_C
714	PF02779	Transket_pyr
715	PF01007	IRK
716	PF02729	OTCace_N
717	PF05738	Cna_B
718	PF07933	DUF1681
719	PF00183	HSP90
720	PF00350	Dynamin_N
721	PF08152	GUCT
722	PF04139	Rad9
723	PF00110	wnt
724	PF04889	Cwf_Cwc_15
725	PF04054	Not1
726	PF05225	HTH_psq
727	PF04706	Dickkopf_N
728	PF01846	FF
729	PF08499	PDEase_I_N
730	PF07718	DUF1606
731	PF05301	DUF738
732	PF00479	G6PD_N
733	PF08240	ADH_N
734	PF05366	Sarcolipin
735	PF08014	DUF1704
736	PF00040	fn2
737	PF04396	DUF537
738	PF03981	Ubiq_cyt_C_chap
739	PF03826	OAR
740	PF05327	RRN3
741	PF00714	IFN-gamma
742	PF01248	Ribosomal_L7Ae
743	PF01027	UPF0005
744	PF01462	LRRNT
745	PF02010	REJ
746	PF01851	PC_rep
747	PF00261	Tropomyosin
748	PF00147	Fibrinogen_C
749	PF06058	DCP1
750	PF05450	Nicastrin
751	PF00487	FA_desaturase
752	PF07534	TLD
753	PF06990	Gal-3-0_sulfotr
754	PF00623	RNA_pol_Rpb1_2
755	PF06413	Neugrin
756	PF02106	Fanconi_C
757	PF04191	PEMT
758	PF04731	Caudal_act
759	PF01231	IDO
760	PF01633	Choline_kinase
761	PF01412	ArfGap
762	PF05794	Tcp11
763	PF00027	cNMP_binding
764	PF01280	Ribosomal_L19e
765	PF02887	PK_C
766	PF03130	HEAT_PBS
767	PF05983	MED7
768	PF05033	Pre-SET
769	PF03321	GH3
770	PF07142	DUF1388
771	PF08083	PROCN
772	PF03160	Calx-beta
773	PF01612	3_5_exonuc
774	PF04442	CtaG_Cox11
775	PF07809	RTP801_C
776	PF04818	DUF618
777	PF04718	ATP-synt_G
778	PF00536	SAM_1
779	PF00675	Peptidase_M16
780	PF00839	Cys_rich_FGFR
781	PF02844	GARS_N
782	PF00620	RhoGAP
783	PF08142	AARP2CN
784	PF05676	NDUF_B7
785	PF00256	L15
786	PF01094	ANF_receptor
787	PF00231	ATP-synt
788	PF03247	Prothymosin
789	PF00095	WAP
790	PF07281	INSIG
791	PF01217	Clat_adaptor_s
792	PF00667	FAD_binding_1
793	PF05470	eIF-3c_N
794	PF01704	UDPGP
795	PF02148	zf-UBP
796	PF00755	Carn_acyltransf
797	PF02883	Alpha_adaptinC2
798	PF07967	zf-C3HC
799	PF03947	Ribosomal_L2_C
800	PF06784	UPF0240
801	PF08389	Xpo1
802	PF01145	Band_7
803	PF01030	Recep_L_domain
804	PF05104	Rib_recp_KP_reg
805	PF04758	Ribosomal_S30
806	PF00565	SNase
807	PF00653	BIR
808	PF00224	PK
809	PF02230	Abhydrolase_2
810	PF04500	FLYWCH
811	PF00410	Ribosomal_S8
812	PF03062	MBOAT
813	PF01218	Coprogen_oxidas
814	PF00090	TSP_1
815	PF00014	Kunitz_BPTI
816	PF00870	P53
817	PF01146	Caveolin
818	PF01598	Sterol_desat
819	PF08146	BP28CT
820	PF05804	KAP
821	PF04430	DUF498
822	PF06446	Hepcidin
823	PF00386	C1q
824	PF07393	Sec10
825	PF08073	CHDNT
826	PF08366	LLGL
827	PF08065	K167R
828	PF07947	YhhN
829	PF04981	NMD3
830	PF00701	DHDPS
831	PF03360	Glyco_transf_43
832	PF07304	SRA1
833	PF06583	Neogenin_C
834	PF06248	Zw10
835	PF00790	VHS
836	PF01642	MM_CoA_mutase
837	PF07448	Spp-24
838	PF06031	SERTA
839	PF08216	DUF1716
840	PF01129	ART
841	PF05348	UMP1
842	PF00382	TFIIB
843	PF00918	Gastrin
844	PF07019	Rab5ip
845	PF00650	CRAL_TRIO
846	PF01008	IF-2B
847	PF04904	NCD1
848	PF08172	CASP_C
849	PF01237	Oxysterol_BP
850	PF02902	Peptidase_C48
851	PF00587	tRNA-synt_2b
852	PF01084	Ribosomal_S18
853	PF00702	Hydrolase
854	PF05326	SVA
855	PF08081	RBM1CTR
856	PF01798	Nop
857	PF00613	PI3Ka
858	PF07986	TBCC
859	PF01049	Cadherin_C
860	PF07946	DUF1682
861	PF00062	Lys
862	PF00727	IL4
863	PF00891	Methyltransf_2
864	PF02845	CUE
865	PF08206	OB_RNB
866	PF01151	ELO
867	PF01199	Ribosomal_L34e
868	PF00002	7tm_2
869	PF06421	LepA_C
870	PF06916	DUF1279
871	PF04121	Nup84_Nup100
872	PF03151	TPT
873	PF00287	Na_K-ATPase
874	PF00500	Late_protein_L1
875	PF04106	APG5
876	PF07857	DUF1632
877	PF02150	RNA_POL_M_15KD
878	PF01722	BolA
879	PF01342	SAND
880	PF01603	B56
881	PF04930	FUN14
882	PF04658	TAFII55_N
883	PF05608	DUF778
884	PF05347	Complex1_LYR
885	PF01791	DeoC
886	PF00156	Pribosyltran
887	PF03039	IL12
888	PF00535	Glycos_transf_2
889	PF00428	Ribosomal_60s
890	PF04118	Dopey_N
891	PF05721	PhyH
892	PF00072	Response_reg
893	PF00780	CNH
894	PF00828	Ribosomal_L18e
895	PF01140	Gag_MA
896	PF07717	DUF1605
897	PF05458	Siva
898	PF03370	CBM_21
899	PF04670	Gtr1_RagA
900	PF03530	SK_channel
901	PF07458	SPAN-X
902	PF02114	Phosducin
903	PF08043	Actin_bind_SAA
904	PF04080	Per1
905	PF01575	MaoC_dehydratas
906	PF07646	Kelch_2
907	PF05131	Pep3_Vps18
908	PF07988	Wos2
909	PF00070	Pyr_redox
910	PF07111	HCR
911	PF07575	Nucleopor_Nup85
912	PF02978	SRP_SPB
913	PF05255	UPF0220
914	PF03823	Neurokinin_B
915	PF05038	Cytochrom_B558a
916	PF00627	UBA
917	PF01193	RNA_pol_L
918	PF00185	OTCace
919	PF07942	N2227
920	PF00685	Sulfotransfer_1
921	PF07145	PAM2
922	PF00609	DAGK_acc
923	PF07092	DUF1356
924	PF01435	Peptidase_M48
925	PF04440	Dysbindin
926	PF01512	Complex1_51K
927	PF00478	IMPDH
928	PF00178	Ets
929	PF07686	V-set
930	PF02301	HORMA
931	PF04925	SHQ1
932	PF06448	DUF1081
933	PF02177	A4_EXTRA
934	PF03398	DUF292
935	PF04003	Utp12
936	PF03071	GNT-I
937	PF08416	PTB
938	PF06345	Drf_DAD
939	PF01058	Oxidored_q6
940	PF04157	EAP30
941	PF00347	Ribosomal_L6
942	PF05881	CNPase
943	PF00194	Carb_anhydrase
944	PF00574	CLP_protease
945	PF06566	Chon_Sulph_att
946	PF05760	IER
947	PF01477	PLAT
948	PF01034	Syndecan
949	PF02862	DDHD
950	PF05083	LST1
951	PF01510	Amidase_2
952	PF01287	eIF-5a
953	PF08215	DUF1715
954	PF02260	FATC
955	PF05282	AAR2
956	PF05175	MTS
957	PF06842	DUF1242
958	PF00814	Peptidase_M22
959	PF02268	TFIIA_gamma_N
960	PF00788	RA
961	PF07687	M20_dimer
962	PF08357	SEFIR
963	PF04194	PDCD2_C
964	PF01416	PseudoU_synth_1
965	PF01055	Glyco_hydro_31
966	PF08082	PRO8NT
967	PF04032	Rpr2
968	PF00581	Rhodanese
969	PF04749	PLAC8
970	PF01392	Fz
971	PF06400	Alpha-2-MRAP_N
972	PF00731	AIRC
973	PF08337	Plexin_cytopl
974	PF01784	NIF3
975	PF05507	MAGP
976	PF00812	Ephrin
977	PF00928	Adap_comp_sub
978	PF01134	GIDA
979	PF07741	BRF1
980	PF00491	Arginase
981	PF00429	TLV_coat
982	PF08161	NUC173
983	PF04566	RNA_pol_Rpb2_4
984	PF04845	PurA
985	PF02540	NAD_synthase
986	PF07834	RanGAP1_C
987	PF00258	Flavodoxin_1
988	PF02790	COX2_TM
989	PF07684	NODP
990	PF02574	S-methyl_trans
991	PF05586	Ant_C
992	PF01778	Ribosomal_L28e
993	PF06220	zf-U1
994	PF05873	Mt_ATP-synt_D
995	PF04253	TFR_dimer
996	PF04712	Radial_spoke
997	PF07693	KAP_NTPase
998	PF00521	DNA_topoisoIV
999	PF02096	60KD_IMP
1000	PF02544	Steroid_dh
1001	PF01025	GrpE
1002	PF00209	SNF
1003	PF00017	SH2
1004	PF02412	TSP_3
1005	PF00561	Abhydrolase_1
1006	PF03731	Ku_N
1007	PF01471	PG_binding_1
1008	PF00204	DNA_gyraseB
1009	PF05029	TIMELESS_C
1010	PF00186	DHFR_1
1011	PF03694	Erg28
1012	PF03765	CRAL_TRIO_N
1013	PF05127	DUF699
1014	PF01201	Ribosomal_S8e
1015	PF00791	ZU5
1016	PF07259	ProSAAS
1017	PF02171	Piwi
1018	PF03381	CDC50
1019	PF02037	SAP
1020	PF00804	Syntaxin
1021	PF01834	XRCC1_N
1022	PF08074	CHDCT2
1023	PF05334	DUF719
1024	PF00995	Sec1
1025	PF00168	C2
1026	PF07941	K_channel_TID
1027	PF03002	Somatostatin
1028	PF00373	Band_41
1029	PF05461	ApoL
1030	PF03587	Nep1
1031	PF00203	Ribosomal_S19
1032	PF00001	7tm_1
1033	PF02893	GRAM
1034	PF08271	TFIIB_Zn_Ribbon
1035	PF01204	Trehalase
1036	PF06047	DUF926
1037	PF02295	z-alpha
1038	PF05172	MPPN
1039	PF02178	AT_hook
1040	PF02617	ClpS
1041	PF02267	Rib_hydrolayse
1042	PF08064	UME
1043	PF02218	HS1_rep
1044	PF00534	Glycos_transf_1
1045	PF04112	Mak10
1046	PF00997	Casein_kappa
1047	PF01172	SBDS
1048	PF04727	ELMO_CED12
1049	PF03487	IL13
1050	PF02126	PTE
1051	PF00642	zf-CCCH
1052	PF01596	Methyltransf_3
1053	PF01247	Ribosomal_L35Ae
1054	PF04135	Nop10p
1055	PF02024	Leptin
1056	PF05882	ACN9
1057	PF04057	Rep-A_N
1058	PF07140	IFNGR1
1059	PF01958	DUF108
1060	PF01067	Calpain_III
1061	PF01464	SLT
1062	PF03137	OATP
1063	PF00273	Serum_albumin
1064	PF06905	FAIM1
1065	PF00230	MIP
1066	PF04905	NCD2
1067	PF03351	DOMON
1068	PF00462	Glutaredoxin
1069	PF02538	Hydantoinase_B
1070	PF07162	B9
1071	PF07926	TPR_MLP1_2
1072	PF00687	Ribosomal_L1
1073	PF03473	MOSC
1074	PF00733	Asn_synthase
1075	PF02847	MA3
1076	PF00612	IQ
1077	PF01557	FAA_hydrolase
1078	PF02709	Galactosyl_T_2
1079	PF02970	TBCA
1080	PF02130	UPF0054
1081	PF07919	DUF1683
1082	PF02690	Na_Pi_cotrans
1083	PF06702	DUF1193
1084	PF01344	Kelch_1
1085	PF00513	Late_protein_L2
1086	PF07992	Pyr_redox_2
1087	PF00730	HhH-GPD
1088	PF02769	AIRS_C
1089	PF00024	PAN_1
1090	PF00895	ATP-synt_8
1091	PF03567	Sulfotransfer_2
1092	PF02404	SCF
1093	PF00711	Defensin_beta
1094	PF05254	UPF0203
1095	PF00277	SAA
1096	PF03998	Utp11
1097	PF03208	PRA1
1098	PF01064	Activin_recp
1099	PF00639	Rotamase
1100	PF02044	Bombesin
1101	PF06614	Neuromodulin
1102	PF03485	Arg_tRNA_synt_N
1103	PF00020	TNFR_c6
1104	PF01513	NAD_kinase
1105	PF01285	TEA
1106	PF08371	PLD_envelope
1107	PF06294	DUF1042
1108	PF00638	Ran_BP1
1109	PF08447	PAS_3
1110	PF06012	DUF908
1111	PF01602	Adaptin_N
1112	PF03189	DUF270
1113	PF00861	Ribosomal_L18p
1114	PF05641	Agenet
1115	PF01059	Oxidored_q5_N
1116	PF00346	Complex1_49kDa
1117	PF03982	DAGAT
1118	PF01110	CNTF
1119	PF00596	Aldolase_II
1120	PF03066	Nucleoplasmin
1121	PF04515	DUF580
1122	PF07175	Osteoregulin
1123	PF06730	DUF1208
1124	PF08523	MBF1
1125	PF05337	CSF-1
1126	PF01159	Ribosomal_L6e
1127	PF00103	Hormone_1
1128	PF00042	Globin
1129	PF01411	tRNA-synt_2c
1130	PF05783	DLIC
1131	PF01115	F_actin_cap_B
1132	PF00615	RGS
1133	PF05827	ATP-synt_S1
1134	PF07774	DUF1620
1135	PF05781	MRVI1
1136	PF03623	Focal_AT
1137	PF01551	Peptidase_M23
1138	PF02176	zf-TRAF
1139	PF01073	3Beta_HSD
1140	PF00630	Filamin
1141	PF02059	IL3
1142	PF08336	P4Ha_N
1143	PF04565	RNA_pol_Rpb2_3
1144	PF03006	HlyIII
1145	PF03344	Daxx
1146	PF07691	PA14
1147	PF01873	eIF-5_eIF-2B
1148	PF04849	HAP1_N
1149	PF05219	DREV
1150	PF04577	DUF563
1151	PF03455	dDENN
1152	PF06951	PLA2G12
1153	PF02910	Succ_DH_flav_C
1154	PF05405	Mt_ATP-synt_B
1155	PF01291	LIF_OSM
1156	PF00831	Ribosomal_L29
1157	PF01937	DUF89
1158	PF00510	COX3
1159	PF05756	S-antigen
1160	PF07004	DUF1309
1161	PF00586	AIRS
1162	PF07713	DUF1604
1163	PF07677	A2M_recep
1164	PF06969	HemN_C
1165	PF08204	V-set_CD47
1166	PF03143	GTP_EFTU_D3
1167	PF08409	DUF1736
1168	PF02525	Flavodoxin_2
1169	PF01404	Ephrin_lbd
1170	PF00288	GHMP_kinases_N
1171	PF05742	DUF833
1172	PF03456	uDENN
1173	PF03900	Porphobil_deamC
1174	PF07035	Mic1
1175	PF08210	APOBEC_N
1176	PF00377	Prion
1177	PF00035	dsrm
1178	PF08035	Op_neuropeptide
1179	PF01667	Ribosomal_S27e
1180	PF04366	DUF500
1181	PF06789	UPF0258
1182	PF00365	PFK
1183	PF01086	Clathrin_lg_ch
1184	PF00088	Trefoil
1185	PF00611	FCH
1186	PF05726	Pirin_C
1187	PF05923	APC_crr
1188	PF07792	DUF1630
1189	PF00797	Acetyltransf_2
1190	PF07443	HARP
1191	PF07700	HNOB
1192	PF08513	LisH
1193	PF06209	COBRA1
1194	PF00018	SH3_1
1195	PF04055	Radical_SAM
1196	PF04795	PAPA-1
1197	PF06026	Rib_5-P_isom_A
1198	PF06677	Auto_anti-p27
1199	PF06777	DUF1227
1200	PF08424	DUF1740
1201	PF08162	NUC189
1202	PF01279	Parathyroid
1203	PF00835	SNAP-25
1204	PF02403	Seryl_tRNA_N
1205	PF02928	zf-C5HC2
1206	PF02191	OLF
1207	PF06632	XRCC4
1208	PF00633	HHH
1209	PF01454	MAGE
1210	PF06512	Na_trans_assoc
1211	PF00177	Ribosomal_S7
1212	PF02724	CDC45
1213	PF07998	DUF1695
1214	PF07469	DUF1518
1215	PF00562	RNA_pol_Rpb2_6
1216	PF02987	LEA_4
1217	PF05790	C2-set
1218	PF00762	Ferrochelatase
1219	PF00363	Casein
1220	PF05682	PHK_AB
1221	PF01847	VHL
1222	PF05007	Mannosyl_trans
1223	PF04922	DIE2_ALG10
1224	PF06741	Ataxin-2_N
1225	PF01500	Keratin_B2
1226	PF02372	IL15
1227	PF00366	Ribosomal_S17
1228	PF04840	Vps16_C
1229	PF05240	APOBEC_C
1230	PF06090	DUF941
1231	PF04051	TRAPP_Bet3
1232	PF08123	DOT1
1233	PF03908	Sec20
1234	PF01103	Bac_surface_Ag
1235	PF07962	Swi3
1236	PF06954	Resistin
1237	PF02885	Glycos_trans_3N
1238	PF01762	Galactosyl_T
1239	PF01734	Patatin
1240	PF01163	RIO1
1241	PF04110	APG12
1242	PF02423	OCD_Mu_crystall
1243	PF02141	DENN
1244	PF07711	RabGGT_insert
1245	PF07974	EGF_2
1246	PF07334	IFP_35_N
1247	PF00212	ANP
1248	PF00860	Xan_ur_permease
1249	PF00566	TBC
1250	PF00748	Calpain_inhib
1251	PF04083	Abhydro_lipase
1252	PF05051	COX17
1253	PF06736	DUF1211
1254	PF07562	NCD3G
1255	PF05649	Peptidase_M13_N
1256	PF01740	STAS
1257	PF02198	SAM_PNT
1258	PF01380	SIS
1259	PF00026	Asp
1260	PF06588	Muskelin_N
1261	PF03259	Robl_LC7
1262	PF08527	PAD_M
1263	PF05871	ESCRT-II
1264	PF05915	DUF872
1265	PF02285	COX8
1266	PF04857	CAF1
1267	PF02390	Methyltransf_4
1268	PF01663	Phosphodiest
1269	PF07354	Sp38
1270	PF08198	Thymopoietin
1271	PF04558	tRNA_synt_1c_R1
1272	PF04988	AKAP95
1273	PF04597	Ribophorin_I
1274	PF08385	DHC_N1
1275	PF07452	CHRD
1276	PF00169	PH
1277	PF03937	TPR_div1
1278	PF00939	Na_sulph_symp
1279	PF04679	DNA_ligase_A_C
1280	PF08292	RNA_pol_Rbc25
1281	PF01431	Peptidase_M13
1282	PF01491	Frataxin_Cyay
1283	PF06121	DUF959
1284	PF00119	ATP-synt_A
1285	PF01562	Pep_M12B_propep
1286	PF06367	Drf_FH3
1287	PF05251	UPF0197
1288	PF00323	Defensin_1
1289	PF05285	SDA1
1290	PF01590	GAF
1291	PF00329	Complex1_30kDa
1292	PF01263	Aldose_epim
1293	PF00865	Osteopontin
1294	PF01535	PPR
1295	PF01555	N6_N4_Mtase
1296	PF03568	Peptidase_C50
1297	PF05454	DAG1
1298	PF07222	PBP_sp32
1299	PF06292	DUF1041
1300	PF08492	SRP72
1301	PF06701	MIB_HERC2
1302	PF00446	GnRH
1303	PF05667	DUF812
1304	PF01221	Dynein_light
1305	PF00281	Ribosomal_L5
1306	PF05427	FIBP
1307	PF06984	MRP-L47
1308	PF06608	DUF1143
1309	PF08487	VIT
1310	PF04916	Laminin_A
1311	PF04034	DUF367
1312	PF03820	Mtc
1313	PF00060	Lig_chan
1314	PF01196	Ribosomal_L17
1315	PF00976	ACTH_domain
1316	PF05040	HS2ST
1317	PF05624	LSR
1318	PF07973	tRNA_SAD
1319	PF03179	V-ATPase_G
1320	PF04096	Nucleoporin2
1321	PF06459	RR_TM4-6
1322	PF04968	CHORD
1323	PF00754	F5_F8_type_C
1324	PF01564	Spermine_synth
1325	PF03656	Pam16
1326	PF04886	PT
1327	PF06407	BDV_P40
1328	PF00211	Guanylate_cyc
1329	PF03404	Mo-co_dimer
1330	PF01597	GCV_H
1331	PF02953	zf-Tim10_DDP
1332	PF06010	DUF906
1333	PF03521	Kv2channel
1334	PF05640	DUF798
1335	PF00128	Alpha-amylase
1336	PF02984	Cyclin_C
1337	PF03153	TFIIA
1338	PF04571	Lipin_N
1339	PF01777	Ribosomal_L27e
1340	PF03184	DDE
1341	PF02366	PMT
1342	PF00032	Cytochrom_B_C
1343	PF02134	UBACT
1344	PF04979	IPP-2
1345	PF08159	NUC153
1346	PF03747	ADP_ribosyl_GH
1347	PF01951	DUF101
1348	PF00557	Peptidase_M24
1349	PF06644	ATP11
1350	PF03450	CO_deh_flav_C
1351	PF08368	FAST_2
1352	PF01370	Epimerase
1353	PF01363	FYVE
1354	PF00651	BTB
1355	PF05602	CLPTM1
1356	PF04868	PDE6_gamma
1357	PF01387	Synuclein
1358	PF07703	A2M_N_2
1359	PF04774	HABP4_PAI-RBP1
1360	PF02841	GBP_C
1361	PF05669	SOH1
1362	PF04438	zf-HIT
1363	PF01099	Uteroglobin
1364	PF04622	ERG2_Sigma1R
1365	PF00067	p450
1366	PF04144	SCAMP
1367	PF06147	DUF968
1368	PF06617	M-inducer_phosp
1369	PF00438	S-AdoMet_synt_N
1370	PF00984	UDPG_MGDP_dh
1371	PF04427	Brix
1372	PF04221	RelB
1373	PF00066	Notch
1374	PF06732	Pescadillo_N
1375	PF03031	NIF
1376	PF06775	DUF1226
1377	PF08516	ADAM_CR
1378	PF07000	DUF1308
1379	PF06391	MAT1
1380	PF00400	WD40
1381	PF04906	Tweety
1382	PF00450	Peptidase_S10
1383	PF07701	HNOBA
1384	PF05914	RIB43A
1385	PF02875	Mur_ligase_C
1386	PF00909	Ammonium_transp
1387	PF07047	OPA3
1388	PF05039	Agouti
1389	PF00777	Glyco_transf_29
1390	PF07978	NIPSNAP
1391	PF01251	Ribosomal_S7e
1392	PF07653	SH3_2
1393	PF05739	SNARE
1394	PF03159	XRN_N
1395	PF01394	Clathrin_propel
1396	PF02225	PA
1397	PF00116	COX2
1398	PF00468	Ribosomal_L34
1399	PF06098	Radial_spoke_3
1400	PF03954	Lectin_N
1401	PF01852	START
1402	PF00856	SET
1403	PF02792	Mago_nashi
1404	PF01669	Myelin_MBP
1405	PF02493	MORN
1406	PF00100	Zona_pellucida
1407	PF06937	EURL
1408	PF04377	ATE_C
1409	PF06544	DUF1115
1410	PF05822	UMPH-1
1411	PF00008	EGF
1412	PF08393	DHC_N2
1413	PF07412	Geminin
1414	PF04567	RNA_pol_Rpb2_5
1415	PF01396	zf-C4_Topoisom
1416	PF08205	C2-set_2
1417	PF06729	NRIF3
1418	PF03149	Flotillin
1419	PF03546	Treacle
1420	PF03378	CAS_CSE1
1421	PF02933	CDC48_2
1422	PF04188	Mannosyl_trans2
1423	PF02209	VHP
1424	PF00888	Cullin
1425	PF02678	Pirin
1426	PF05863	DUF850
1427	PF04691	ApoC-I
1428	PF00907	T-box
1429	PF03991	Prion_octapep
1430	PF02820	MBT
1431	PF01200	Ribosomal_S28e
1432	PF03528	Rabaptin
1433	PF04598	Gasdermin
1434	PF00294	PfkB
1435	PF00191	Annexin
1436	PF06881	Elongin_A
1437	PF04091	Sec15
1438	PF00402	Calponin
1439	PF05025	RbsD_FucU
1440	PF05004	IFRD
1441	PF07303	Occludin_ELL
1442	PF04987	PigN
1443	PF08324	PUL
1444	PF07064	DUF1339
1445	PF03134	TB2_DP1_HVA22
1446	PF06083	IL17
1447	PF05060	MGAT2
1448	PF05753	TRAP_beta
1449	PF04116	FA_hydroxylase
1450	PF01410	COLFI
1451	PF05817	Ribophorin_II
1452	PF07213	DAP10
1453	PF05111	Amelin
1454	PF01268	FTHFS
1455	PF00507	Oxidored_q4
1456	PF04446	Thg1
1457	PF00052	Laminin_B
1458	PF05770	Ins134_P3_kin
1459	PF00833	Ribosomal_S17e
1460	PF00328	Acid_phosphat_A
1461	PF08279	HTH_11
1462	PF07540	NOC3p
1463	PF01194	RNA_pol_N
1464	PF03801	Ndc80_HEC
1465	PF02223	Thymidylate_kin
1466	PF05924	SAMP
1467	PF02140	Gal_Lectin
1468	PF08315	cwf18
1469	PF05160	DSS1_SEM1
1470	PF07766	LETM1
1471	PF02354	Latrophilin
1472	PF05994	FragX_IP
1473	PF04124	Dor1
1474	PF02368	Big_2
1475	PF05716	AKAP_110
1476	PF04921	XAP5
1477	PF01795	Methyltransf_5
1478	PF04557	tRNA_synt_1c_R2
1479	PF04437	RINT1_TIP1
1480	PF08526	PAD_N
1481	PF03357	ESCRT-III
1482	PF00549	Ligase_CoA
1483	PF01257	Complex1_24kDa
1484	PF08373	RAP
1485	PF02938	GAD
1486	PF00303	Thymidylat_synt
1487	PF05670	DUF814
1488	PF02023	SCAN
1489	PF03188	Cytochrom_B561
1490	PF00022	Actin
1491	PF06907	Latexin
1492	PF05486	SRP9
1493	PF04402	DUF541
1494	PF02822	Antistasin
1495	PF02666	PS_Dcarbxylase
1496	PF03253	UT
1497	PF02109	DAD
1498	PF00838	TCTP
1499	PF02757	YLP
1500	PF02772	S-AdoMet_synt_M
1501	PF01715	IPPT
1502	PF00896	Mtap_PNP
1503	PF01687	Flavokinase
1504	PF01912	eIF-6
1505	PF04851	ResIII
1506	PF00958	GMP_synt_C
1507	PF03807	F420_oxidored
1508	PF03224	V-ATPase_H
1509	PF06346	Drf_FH1
1510	PF02135	zf-TAZ
1511	PF00499	Oxidored_q3
1512	PF07542	ATP12
1513	PF00673	Ribosomal_L5_C
1514	PF00246	Peptidase_M14
1515	PF05622	HOOK
1516	PF01266	DAO
1517	PF08154	NLE
1518	PF03177	Nucleoporin
1519	PF05250	UPF0193
1520	PF01765	RRF
1521	PF05324	Sperm_Ag_HE2
1522	PF01571	GCV_T
1523	PF06049	LSPR
1524	PF01327	Pep_deformylase
1525	PF03439	Supt5
1526	PF01222	ERG4_ERG24
1527	PF04752	ChaC
1528	PF01775	Ribosomal_L18ae
1529	PF02138	Beach
1530	PF01822	WSC
1531	PF00152	tRNA-synt_2
1532	PF02259	FAT
1533	PF02751	TFIIA_gamma_C
1534	PF08238	Sel1
1535	PF06119	NIDO
1536	PF07147	PDCD9
1537	PF02245	Pur_DNA_glyco
1538	PF05386	TEP1_N
1539	PF07078	FYTT
1540	PF02806	Alpha-amylase_C
1541	PF02359	CDC48_N
1542	PF06679	DUF1180
1543	PF08321	PPP5
1544	PF03781	DUF323
1545	PF00134	Cyclin_N
1546	PF07557	Shugoshin_C
1547	PF07593	UnbV_ASPIC
1548	PF08282	Hydrolase_3
1549	PF00476	DNA_pol_A
1550	PF04089	BRICHOS
1551	PF08160	NUC156
1552	PF06816	NOD
1553	PF05843	Suf
1554	PF01093	Clusterin
1555	PF08367	M16C_assoc
1556	PF07773	DUF1619
1557	PF01033	Somatomedin_B
1558	PF04587	ADP_PFK_GK
1559	PF02350	Epimerase_2
1560	PF06297	PET
1561	PF04177	TAP42
1562	PF04629	ICA69
1563	PF02714	DUF221
1564	PF00965	TIMP
1565	PF05154	TM2
1566	PF01301	Glyco_hydro_35
1567	PF06427	UDP-g_GGTase
1568	PF05986	ADAM_spacer1
1569	PF04408	HA2
1570	PF00681	Plectin
1571	PF00868	Transglut_N
1572	PF01835	A2M_N
1573	PF00061	Lipocalin
1574	PF03607	DCX
1575	PF00686	CBM_20
1576	PF02115	Rho_GDI
1577	PF01735	PLA2_B
1578	PF05700	BCAS2
1579	PF00006	ATP-synt_ab
1580	PF00305	Lipoxygenase
1581	PF00764	Arginosuc_synth
1582	PF06584	DIRP
1583	PF08167	NUC201
1584	PF06159	DUF974
1585	PF01074	Glyco_hydro_38
1586	PF02969	TAF
1587	PF01044	Vinculin
1588	PF04272	Phospholamban
1589	PF02312	CBF_beta
1590	PF01105	EMP24_GP25L
1591	PF00270	DEAD
1592	PF07645	EGF_CA
1593	PF02029	Caldesmon
1594	PF03281	Mab-21
1595	PF01283	Ribosomal_S26e
1596	PF01655	Ribosomal_L32e
1597	PF00857	Isochorismatase
1598	PF06211	BAMBI
1599	PF05270	AbfB
1600	PF01981	PTH2
1601	PF06237	DUF1011
1602	PF01583	APS_kinase
1603	PF00092	VWA
1604	PF04045	P34-Arc
1605	PF01966	HD
1606	PF00132	Hexapep
1607	PF04192	Utp21
1608	PF03647	TMEM14
1609	PF00822	PMP22_Claudin
1610	PF05587	Anth_Ig
1611	PF08235	LNS2
1612	PF05916	Sld5
1613	PF06113	BRE
1614	PF07984	DUF1693
1615	PF07699	GCC2_GCC3
1616	PF05527	DUF758
1617	PF02234	CDI
1618	PF07169	Triadin
1619	PF00056	Ldh_1_N
1620	PF07200	Mod_r
1621	PF00688	TGFb_propeptide
1622	PF01991	vATP-synt_E
1623	PF01773	Nucleos_tra2_N
1624	PF02568	ThiI
1625	PF00390	malic
1626	PF07744	SPOC
1627	PF05184	SapB_1
1628	PF04668	Tsg
1629	PF04376	ATE_N
1630	PF01794	Ferric_reduct
1631	PF02816	Alpha_kinase
1632	PF00313	CSD
1633	PF06989	BAALC_N
1634	PF03091	CutA1
1635	PF00808	CBFD_NFYB_HMF
1636	PF00431	CUB
1637	PF04675	DNA_ligase_A_N
1638	PF05600	DUF773
1639	PF03896	TRAP_alpha
1640	PF06393	BID
1641	PF00312	Ribosomal_S15
1642	PF02394	IL1_propep
1643	PF03178	CPSF_A
1644	PF07706	TAT_ubiq
1645	PF05746	tRNA-synt_1d_C
1646	PF06325	PrmA
1647	PF01101	HMG14_17
1648	PF01080	Presenilin
1649	PF04836	IFRD_C
1650	PF06105	Aph-1
1651	PF03669	UPF0139
1652	PF03834	Rad10
1653	PF00364	Biotin_lipoyl
1654	PF04005	Hus1
1655	PF03847	TFIID_20kDa
1656	PF00725	3HCDH
1657	PF00786	PBD
1658	PF05645	RNA_pol_Rpc82
1659	PF03435	Saccharop_dh
1660	PF05349	GATA-N
1661	PF00206	Lyase_1
1662	PF01483	P_proprotein
1663	PF05292	MCD
1664	PF00113	Enolase_C
1665	PF05478	Prominin
1666	PF05997	Nop52
1667	PF04909	Amidohydro_2
1668	PF00415	RCC1
1669	PF02221	E1_DerP2_DerF2
1670	PF00115	COX1
1671	PF05162	Ribosomal_L41
1672	PF00584	SecE
1673	PF00648	Peptidase_C2
1674	PF05018	DUF667
1675	PF05221	AdoHcyase
1676	PF02181	FH2
1677	PF02578	DUF152
1678	PF05147	LANC_like
1679	PF08444	Gly_acyl_tr_C
1680	PF05837	CENP-H
1681	PF01106	NifU
1682	PF06212	GRIM-19
1683	PF04939	RRS1
1684	PF04511	DER1
1685	PF05283	MGC-24
1686	PF02762	Cbl_N3
1687	PF05439	JTB
1688	PF05046	Img2
1689	PF08265	YL1_C
1690	PF04815	Sec23_helical
1691	PF05279	Asp-B-Hydro_N
1692	PF04418	DUF543
1693	PF07539	DRIM
1694	PF00081	Sod_Fe_N
1695	PF00086	Thyroglobulin_1
1696	PF00244	14-3-3
1697	PF05089	NAGLU
1698	PF05090	VKG_Carbox
1699	PF05198	IF3_N
1700	PF04505	CD225
1701	PF06025	DUF913
1702	PF06862	DUF1253
1703	PF01465	GRIP
1704	PF06425	Psf3
1705	PF05206	DUF715
1706	PF01056	Myc_N
1707	PF06664	DUF1171
1708	PF01388	ARID
1709	PF06068	TIP49
1710	PF05463	Sclerostin
1711	PF07657	MNNL
1712	PF06936	Selenoprotein_S
1713	PF07529	HSA
1714	PF02765	Telo_bind
1715	PF05773	RWD
1716	PF02038	ATP1G1_PLM_MAT8
1717	PF04810	zf-Sec23_Sec24
1718	PF01331	mRNA_cap_enzyme
1719	PF01585	G-patch
1720	PF05365	UCR_UQCRX_QCR9
1721	PF05392	COX7B
1722	PF04884	DUF647
1723	PF01842	ACT
1724	PF03298	Stanniocalcin
1725	PF00348	polyprenyl_synt
1726	PF00385	Chromo
1727	PF01746	tRNA_m1G_MT
1728	PF00769	ERM
1729	PF02272	DHHA1
1730	PF00459	Inositol_P
1731	PF08030	NAD_binding_6
1732	PF06959	RecQ5
1733	PF06565	DUF1126
1734	PF07819	PGAP1
1735	PF01595	DUF21
1736	PF01841	Transglut_core
1737	PF04421	Mss4
1738	PF06602	Myotub-related
1739	PF01205	UPF0029
1740	PF05835	Synaphin
1741	PF00704	Glyco_hydro_18
1742	PF07896	DUF1674
1743	PF02089	Palm_thioest
1744	PF02629	CoA_binding
1745	PF00220	Hormone_4
1746	PF05937	EB1_binding
1747	PF01713	Smr
1748	PF07541	EIF_2_alpha
1749	PF07728	AAA_5
1750	PF06637	PV-1
1751	PF02083	Urotensin_II
1752	PF02799	NMT_C
1753	PF07002	Copine
1754	PF01315	Ald_Xan_dh_C
1755	PF05719	GPP34
1756	PF02347	GDC-P
1757	PF05351	GMP_PDE_delta
1758	PF00448	SRP54
1759	PF03105	SPX
1760	PF00568	WH1
1761	PF03516	Filaggrin
1762	PF07678	A2M_comp
1763	PF00880	Nebulin
1764	PF07177	Neuralized
1765	PF00969	MHC_II_beta
1766	PF01459	Porin_3
1767	PF00306	ATP-synt_ab_C
1768	PF00074	RnaseA
1769	PF00758	EPO_TPO
1770	PF01000	RNA_pol_A_bac
1771	PF06726	BC10
1772	PF00560	LRR_1
1773	PF08518	GIT_SHD
1774	PF03372	Exo_endo_phos
1775	PF07654	C1-set
1776	PF01244	Peptidase_M19
1777	PF06839	zf-GRF
1778	PF06553	BNIP3
1779	PF03402	V1R
1780	PF08377	MAP2_projctn
1781	PF08517	AXH
1782	PF03036	Perilipin
1783	PF05011	DBR1
1784	PF01755	Glyco_transf_25
1785	PF01092	Ribosomal_S6e
1786	PF04926	PAP_RNA-bind
1787	PF07546	EMI
1788	PF01609	Transposase_11
1789	PF00393	6PGD
1790	PF01843	DIL
1791	PF08397	IMD
1792	PF02516	STT3
1793	PF00068	Phospholip_A2_1
1794	PF03932	CutC
1795	PF04006	Mpp10
1796	PF08163	NUC194
1797	PF00736	EF1_GNE
1798	PF03489	SapB_2
1799	PF04908	SH3BGR
1800	PF07651	ANTH
1801	PF05648	PEX11
1802	PF06733	DEAD_2
1803	PF01227	GTP_cyclohydroI
1804	PF00005	ABC_tran
1805	PF04189	Gcd10p
1806	PF00420	Oxidored_q2
1807	PF07748	Glyco_hydro_38C
1808	PF07289	DUF1448
1809	PF08443	RimK
1810	PF08420	zf-C4_C
1811	PF01120	Alpha_L_fucos
1812	PF01451	LMWPc
1813	PF00225	Kinesin
1814	PF00533	BRCT
1815	PF05132	RNA_pol_Rpc4
1816	PF08391	Ly49
1817	PF00057	Ldl_recept_a
1818	PF05516	DUF757
1819	PF00975	Thioesterase
1820	PF02244	Propep_M14
1821	PF01599	Ribosomal_S27
1822	PF03914	CBF
1823	PF04863	EGF_alliinase
1824	PF01102	Glycophorin_A
1825	PF03949	Malic_M
1826	PF05694	SBP56
1827	PF03261	CDK5_activator
1828	PF00494	SQS_PSY
1829	PF00884	Sulfatase
1830	PF03024	Folate_rec
1831	PF00028	Cadherin
1832	PF00184	Hormone_5
1833	PF06417	DUF1077
1834	PF08288	PIGA
1835	PF00715	IL2
1836	PF01625	PMSR
1837	PF00418	Tubulin-binding
[truncated: 1,333 more rows]
