# Supplementary material for: GOTax: investigating biological processes and biochemical activities along the taxonomic tree
Source: Genome Biol. 2007 Mar 8;8(3):R33. doi: 10.1186/gb-2007-8-3-r33 (PMC1868936; doi:10.1186/gb-2007-8-3-r33)
Supplement: Additional data file 6 — Table columns are, in the following order: numbering, Pfam accession number, domain name. Set 1 corresponds to Pfams from Viridiplantae and set 2 to fungal Pfams. [file gb-2007-8-3-r33-S6.csv]

Query:
PFAM WHERE TAX:4751 PFAMCP PFAM WHERE TAX:33090
Results:
nr	accession number	name
Shared Pfams:
1	PF04376	ATE_N
2	PF02423	OCD_Mu_crystall
3	PF01167	Tub
4	PF00032	Cytochrom_B_C
5	PF03947	Ribosomal_L2_C
6	PF04939	RRS1
7	PF01794	Ferric_reduct
8	PF02469	Fasciclin
9	PF00191	Annexin
10	PF01202	SKI
11	PF04073	YbaK
12	PF02878	PGM_PMM_I
13	PF01753	zf-MYND
14	PF00795	CN_hydrolase
15	PF03441	FAD_binding_7
16	PF00885	DMRL_synthase
17	PF01315	Ald_Xan_dh_C
18	PF00647	EF1G
19	PF01627	Hpt
20	PF00215	OMPdecase
21	PF02970	TBCA
22	PF03800	Nuf2
23	PF00444	Ribosomal_L36
24	PF01246	Ribosomal_L24e
25	PF02046	COX6A
26	PF00697	PRAI
27	PF04049	APC8
28	PF00319	SRF-TF
29	PF03404	Mo-co_dimer
30	PF01201	Ribosomal_S8e
31	PF06246	Isy1
32	PF00394	Cu-oxidase
33	PF06094	AIG2
34	PF01875	UPF0103
35	PF02847	MA3
36	PF06999	Suc_Fer-like
37	PF01761	DHQ_synthase
38	PF03343	SART-1
39	PF04898	Glu_syn_central
40	PF04132	Vps36
41	PF06201	DUF1000
42	PF04614	Pex19
43	PF00166	Cpn10
44	PF00438	S-AdoMet_synt_N
45	PF00046	Homeobox
46	PF00181	Ribosomal_L2
47	PF01096	TFIIS_C
48	PF01086	Clathrin_lg_ch
49	PF00664	ABC_membrane
50	PF04082	Fungal_trans
51	PF04909	Amidohydro_2
52	PF01189	Nol1_Nop2_Fmu
53	PF05026	DCP2
54	PF08069	Ribosomal_S13_N
55	PF04987	PigN
56	PF04935	SURF6
57	PF06102	DUF947
58	PF05002	SGS
59	PF06421	LepA_C
60	PF00652	Ricin_B_lectin
61	PF06017	Myosin_tail_2
62	PF05378	Hydant_A_N
63	PF00900	Ribosomal_S4e
64	PF05162	Ribosomal_L41
65	PF01946	Thi4
66	PF05022	SRP40_C
67	PF02114	Phosducin
68	PF01412	ArfGap
69	PF00137	ATP-synt_C
70	PF07647	SAM_2
71	PF00439	Bromodomain
72	PF00330	Aconitase
73	PF05383	La
74	PF02737	3HCDH_N
75	PF08060	NOSIC
76	PF01598	Sterol_desat
77	PF00343	Phosphorylase
78	PF04152	Mre11_DNA_bind
79	PF00827	Ribosomal_L15e
80	PF05241	EBP
81	PF00498	FHA
82	PF01900	RNase_P_Rpp14
83	PF01227	GTP_cyclohydroI
84	PF00083	Sugar_tr
85	PF06331	REX1
86	PF00909	Ammonium_transp
87	PF03098	An_peroxidase
88	PF00808	CBFD_NFYB_HMF
89	PF02489	Herpes_glycop_H
90	PF00108	Thiolase_N
91	PF00364	Biotin_lipoyl
92	PF01103	Bac_surface_Ag
93	PF05832	DUF846
94	PF00133	tRNA-synt_1
95	PF00800	PDT
96	PF00806	PUF
97	PF01172	SBDS
98	PF01125	G10
99	PF05646	DUF786
100	PF03731	Ku_N
101	PF04983	RNA_pol_Rpb1_3
102	PF03619	DUF300
103	PF06886	TPX2
104	PF03069	FmdA_AmdA
105	PF02184	HAT
106	PF00175	NAD_binding_1
107	PF02790	COX2_TM
108	PF05093	DUF689
109	PF01274	Malate_synthase
110	PF07575	Nucleopor_Nup85
111	PF03371	PRP38
112	PF06839	zf-GRF
113	PF01557	FAA_hydrolase
114	PF01026	TatD_DNase
115	PF05208	ALG3
116	PF05834	Lycopene_cycl
117	PF07034	ORC3_N
118	PF01150	GDA1_CD39
119	PF05029	TIMELESS_C
120	PF00298	Ribosomal_L11
121	PF00928	Adap_comp_sub
122	PF02838	Glyco_hydro_20b
123	PF04109	APG9
124	PF00069	Pkinase
125	PF01749	IBB
126	PF03179	V-ATPase_G
127	PF00244	14-3-3
128	PF01124	MAPEG
129	PF04565	RNA_pol_Rpb2_3
130	PF04724	Glyco_transf_17
131	PF02824	TGS
132	PF00042	Globin
133	PF01379	Porphobil_deam
134	PF05190	MutS_IV
135	PF01019	G_glu_transpept
136	PF02373	JmjC
137	PF01039	Carboxyl_trans
138	PF01902	ATP_bind_4
139	PF00696	AA_kinase
140	PF00303	Thymidylat_synt
141	PF04791	LMBR1
142	PF04192	Utp21
143	PF02919	Topoisom_I_N
144	PF03727	Hexokinase_2
145	PF00225	Kinesin
146	PF03450	CO_deh_flav_C
147	PF01370	Epimerase
148	PF05176	ATP-synt_10
149	PF06159	DUF974
150	PF03054	tRNA_Me_trans
151	PF04434	SWIM
152	PF03091	CutA1
153	PF05726	Pirin_C
154	PF04722	Ssu72
155	PF00096	zf-C2H2
156	PF02771	Acyl-CoA_dh_N
157	PF02877	PARP_reg
158	PF01170	UPF0020
159	PF01411	tRNA-synt_2c
160	PF06419	COG6
161	PF06978	POP1
162	PF07393	Sec10
163	PF01302	CAP_GLY
164	PF01786	AOX
165	PF01192	RNA_pol_Rpb6
166	PF00230	MIP
167	PF01031	Dynamin_M
168	PF00888	Cullin
169	PF04628	Sedlin_N
170	PF00282	Pyridoxal_deC
171	PF03126	Plus-3
172	PF00591	Glycos_transf_3
173	PF00432	Prenyltrans
174	PF03200	Glyco_hydro_63
175	PF03127	GAT
176	PF01193	RNA_pol_L
177	PF01842	ACT
178	PF00633	HHH
179	PF01599	Ribosomal_S27
180	PF00689	Cation_ATPase_C
181	PF01135	PCMT
182	PF04063	DUF383
183	PF00628	PHD
184	PF01715	IPPT
185	PF02214	K_tetra
186	PF02207	zf-UBR1
187	PF00781	DAGK_cat
188	PF03807	F420_oxidored
189	PF00170	bZIP_1
190	PF00635	Motile_Sperm
191	PF08149	BING4CT
192	PF04423	Rad50_zn_hook
193	PF06455	NADH5_C
194	PF03839	Sec62
195	PF04113	Gpi16
196	PF04177	TAP42
197	PF00571	CBS
198	PF00494	SQS_PSY
199	PF00789	UBX
200	PF03055	RPE65
201	PF02934	GatB_N
202	PF04927	SMP
203	PF00024	PAN_1
204	PF01507	PAPS_reduct
205	PF02291	TFIID-31kDa
206	PF00312	Ribosomal_S15
207	PF02115	Rho_GDI
208	PF07741	BRF1
209	PF07491	PPI_Ypi1
210	PF05922	Subtilisin_N
211	PF02844	GARS_N
212	PF00288	GHMP_kinases
213	PF04981	NMD3
214	PF01839	FG-GAP
215	PF00010	HLH
216	PF05237	MoeZ_MoeB
217	PF00346	Complex1_49kDa
218	PF00999	Na_H_Exchanger
219	PF01329	Pterin_4a
220	PF01287	eIF-5a
221	PF00141	peroxidase
222	PF00456	Transketolase_N
223	PF01068	DNA_ligase_A_M
224	PF03941	INCENP_ARK-bind
225	PF03079	ARD
226	PF01632	Ribosomal_L35p
227	PF04377	ATE_C
228	PF02738	Ald_Xan_dh_C2
229	PF06110	DUF953
230	PF00393	6PGD
231	PF00412	LIM
232	PF02297	COX6B
233	PF03177	Nucleoporin
234	PF00753	Lactamase_B
235	PF01088	Peptidase_C12
236	PF00790	VHS
237	PF01687	Flavokinase
238	PF07500	TFIIS_M
239	PF03694	Erg28
240	PF01424	R3H
241	PF04652	DUF605
242	PF03939	Ribosomal_L23eN
243	PF01257	Complex1_24kDa
244	PF00136	DNA_pol_B
245	PF01987	DUF124
246	PF01212	Beta_elim_lyase
247	PF02230	Abhydrolase_2
248	PF01467	CTP_transf_2
249	PF02902	Peptidase_C48
250	PF02374	ArsA_ATPase
251	PF00955	HCO3_cotransp
252	PF07731	Cu-oxidase_2
253	PF01593	Amino_oxidase
254	PF04679	DNA_ligase_A_C
255	PF01053	Cys_Met_Meta_PP
256	PF02544	Steroid_dh
257	PF03587	Nep1
258	PF04733	Coatomer_E
259	PF07690	MFS_1
260	PF06732	Pescadillo_N
261	PF03184	DDE
262	PF01020	Ribosomal_L40e
263	PF00380	Ribosomal_S9
264	PF00637	Clathrin
265	PF01641	SelR
266	PF03630	Fumble
267	PF00459	Inositol_P
268	PF00361	Oxidored_q1
269	PF02569	Pantoate_ligase
270	PF05705	DUF829
271	PF03194	LUC7
272	PF02705	K_trans
273	PF05978	DUF895
274	PF00400	WD40
275	PF08079	Ribosomal_L30_N
276	PF05691	Raffinose_syn
277	PF00610	DEP
278	PF04871	Uso1_p115_C
279	PF01025	GrpE
280	PF00168	C2
281	PF01564	Spermine_synth
282	PF01145	Band_7
283	PF01765	RRF
284	PF00290	Trp_syntA
285	PF00415	RCC1
286	PF04874	Mak16
287	PF05890	Ebp2
288	PF00180	Iso_dh
289	PF03178	CPSF_A
290	PF00925	GTP_cyclohydro2
291	PF00333	Ribosomal_S5
292	PF00566	TBC
293	PF01237	Oxysterol_BP
294	PF00472	RF-1
295	PF01625	PMSR
296	PF02678	Pirin
297	PF05148	Methyltransf_8
298	PF01933	UPF0052
299	PF05433	Rick_17kDa_Anti
300	PF00385	Chromo
301	PF03849	Tfb2
302	PF00252	Ribosomal_L16
303	PF02785	Biotin_carb_C
304	PF05794	Tcp11
305	PF00510	COX3
306	PF01876	RNase_P_p30
307	PF02776	TPP_enzyme_N
308	PF01991	vATP-synt_E
309	PF02347	GDC-P
310	PF01566	Nramp
311	PF05064	Nsp1_C
312	PF03835	Rad4
313	PF03803	Scramblase
314	PF04715	Anth_synt_I_N
315	PF04615	Utp14
316	PF02545	Maf
317	PF00933	Glyco_hydro_3
318	PF00590	TP_methylase
319	PF04950	DUF663
320	PF05199	GMC_oxred_C
321	PF02913	FAD-oxidase_C
322	PF03730	Ku_C
323	PF03801	Ndc80_HEC
324	PF04084	ORC2
325	PF00536	SAM_1
326	PF03155	Alg6_Alg8
327	PF01496	V_ATPase_I
328	PF02862	DDHD
329	PF00318	Ribosomal_S2
330	PF06957	COPI_C
331	PF00041	fn3
332	PF00579	tRNA-synt_1b
333	PF01779	Ribosomal_L29e
334	PF01008	IF-2B
335	PF05699	hATC
336	PF02992	Transposase_21
337	PF06424	PRP1_N
338	PF01521	Fe-S_biosyn
339	PF01388	ARID
340	PF02146	SIR2
341	PF00810	ER_lumen_recept
342	PF06827	zf-FPG_IleRS
343	PF05042	Caleosin
344	PF05346	DUF747
345	PF00736	EF1_GNE
346	PF04718	ATP-synt_G
347	PF01585	G-patch
348	PF04926	PAP_RNA-bind
349	PF04739	AMPKBI
350	PF02727	Cu_amine_oxidN2
351	PF03456	uDENN
352	PF04189	Gcd10p
353	PF04777	Evr1_Alr
354	PF00479	G6PD_N
355	PF00814	Peptidase_M22
356	PF05764	YL1
357	PF02375	JmjN
358	PF04091	Sec15
359	PF03330	DPBB_1
360	PF01602	Adaptin_N
361	PF04111	APG6
362	PF02475	Met_10
363	PF03531	SSrecog
364	PF02843	GARS_C
365	PF04241	DUF423
366	PF03223	V-ATPase_C
367	PF04821	TIMELESS
368	PF04503	SSDP
369	PF01171	ATP_bind_3
370	PF03453	MoeA_N
371	PF03900	Porphobil_deamC
372	PF06966	DUF1295
373	PF00253	Ribosomal_S14
374	PF00475	IGPD
375	PF00389	2-Hacid_dh
376	PF03455	dDENN
377	PF02966	DIM1
378	PF05182	Fip1
379	PF00445	Ribonuclease_T2
380	PF00294	PfkB
381	PF00012	HSP70
382	PF03871	RNA_pol_Rpb5_N
383	PF01087	GalP_UDP_transf
384	PF00082	Peptidase_S8
385	PF05277	DUF726
386	PF00625	Guanylate_kin
387	PF07569	Hira
388	PF00122	E1-E2_ATPase
389	PF03162	Y_phosphatase2
390	PF05348	UMP1
391	PF06426	SATase_N
392	PF00644	PARP
393	PF05958	tRNA_U5-meth_tr
394	PF01702	TGT
395	PF02551	Acyl_CoA_thio
396	PF04433	SWIRM
397	PF00285	Citrate_synt
398	PF02245	Pur_DNA_glyco
399	PF00274	Glycolytic
400	PF01268	FTHFS
401	PF06463	Mob_synth_C
402	PF03964	Chorion_2
403	PF00231	ATP-synt
404	PF04561	RNA_pol_Rpb2_2
405	PF06964	Alpha-L-AF_C
406	PF00587	tRNA-synt_2b
407	PF06148	COG2
408	PF03999	MAP65_ASE1
409	PF05916	Sld5
410	PF00728	Glyco_hydro_20
411	PF03893	Lipase3_N
412	PF03644	Glyco_hydro_85
413	PF00962	A_deaminase
414	PF01423	LSM
415	PF03547	Auxin_eff
416	PF04588	HIG_1_N
417	PF05291	Bystin
418	PF05187	ETF_QO
419	PF02460	Patched
420	PF06984	MRP-L47
421	PF00350	Dynamin_N
422	PF04037	DUF382
423	PF01399	PCI
424	PF00756	Esterase
425	PF02875	Mur_ligase_C
426	PF01169	UPF0016
427	PF00953	Glycos_transf_4
428	PF01061	ABC2_membrane
429	PF05602	CLPTM1
430	PF00730	HhH-GPD
431	PF02110	HK
432	PF01293	PEPCK_ATP
433	PF04161	Arv1
434	PF04969	CS
435	PF01487	DHquinase_I
436	PF02889	Sec63
437	PF05773	RWD
438	PF04194	PDCD2_C
439	PF00690	Cation_ATPase_N
440	PF07287	DUF1446
441	PF00190	Cupin_1
442	PF02020	W2
443	PF00719	Pyrophosphatase
444	PF01255	Prenyltransf
445	PF04511	DER1
446	PF02854	MIF4G
447	PF06432	GPI2
448	PF00026	Asp
449	PF00809	Pterin_bind
450	PF06862	DUF1253
451	PF00550	PP-binding
452	PF02780	Transketolase_C
453	PF08068	DKCLD
454	PF03847	TFIID_20kDa
455	PF00368	HMG-CoA_red
456	PF00443	UCH
457	PF01408	GFO_IDH_MocA
458	PF01667	Ribosomal_S27e
459	PF01885	PTS_2-RNA
460	PF01113	DapB_N
461	PF02148	zf-UBP
462	PF02637	GatB_Yqey
463	PF01843	DIL
464	PF01535	PPR
465	PF01028	Topoisom_I
466	PF05879	RHD3
467	PF01134	GIDA
468	PF01873	eIF-5_eIF-2B
469	PF01432	Peptidase_M3
470	PF00176	SNF2_N
471	PF02602	HEM4
472	PF04437	RINT1_TIP1
473	PF06244	DUF1014
474	PF00329	Complex1_30kDa
475	PF00957	Synaptobrevin
476	PF02223	Thymidylate_kin
477	PF01846	FF
478	PF00276	Ribosomal_L23
479	PF03946	Ribosomal_L11_N
480	PF00754	F5_F8_type_C
481	PF05249	UPF0187
482	PF05127	DUF699
483	PF00326	Peptidase_S9
484	PF07529	HSA
485	PF00320	GATA
486	PF00171	Aldedh
487	PF02801	Ketoacyl-synt_C
488	PF01591	6PF2K
489	PF06212	GRIM-19
490	PF01780	Ribosomal_L37ae
491	PF02900	LigB
492	PF00584	SecE
493	PF02891	zf-MIZ
494	PF03952	Enolase_N
495	PF00849	PseudoU_synth_2
496	PF00258	Flavodoxin_1
497	PF03099	BPL_LipA_LipB
498	PF04003	Utp12
499	PF01148	CTP_transf_1
500	PF00023	Ank
501	PF03439	Supt5
502	PF02746	MR_MLE_N
503	PF02773	S-AdoMet_synt_C
504	PF02150	RNA_POL_M_15KD
505	PF01658	Inos-1-P_synth
506	PF00941	FAD_binding_5
507	PF00463	ICL
508	PF01476	LysM
509	PF03949	Malic_M
510	PF04185	Phosphoesterase
511	PF00397	WW
512	PF02906	Fe_hyd_lg_C
513	PF03997	VPS28
514	PF04053	Coatomer_WDAD
515	PF04057	Rep-A_N
516	PF00327	Ribosomal_L30
517	PF03467	Smg4_UPF3
518	PF00150	Cellulase
519	PF06480	FtsH_ext
520	PF04157	EAP30
521	PF06831	H2TH
522	PF00155	Aminotran_1_2
523	PF03834	Rad10
524	PF07065	D123
525	PF00281	Ribosomal_L5
526	PF03328	HpcH_HpaI
527	PF02071	NSF
528	PF00092	VWA
529	PF02190	LON
530	PF02567	PhzC-PhzF
531	PF02548	Pantoate_transf
532	PF00764	Arginosuc_synth
533	PF01095	Pectinesterase
534	PF04006	Mpp10
535	PF01016	Ribosomal_L27
536	PF06090	DUF941
537	PF02815	MIR
538	PF04116	FA_hydroxylase
539	PF01915	Glyco_hydro_3_C
540	PF00615	RGS
541	PF02990	EMP70
542	PF04795	PAPA-1
543	PF05670	DUF814
544	PF00008	EGF
545	PF01351	RNase_HII
546	PF00988	CPSase_sm_chain
547	PF05669	SOH1
548	PF03435	Saccharop_dh
549	PF03732	Retrotrans_gag
550	PF00561	Abhydrolase_1
551	PF00515	TPR_1
552	PF01245	Ribosomal_L19
553	PF05997	Nop52
554	PF02882	THF_DHG_CYH_C
555	PF03208	PRA1
556	PF00185	OTCace
557	PF08064	UME
558	PF00132	Hexapep
559	PF04815	Sec23_helical
560	PF04760	IF2_N
561	PF01575	MaoC_dehydratas
562	PF02005	TRM
563	PF07770	SFT2
564	PF01545	Cation_efflux
565	PF06644	ATP11
566	PF01205	UPF0029
567	PF00264	Tyrosinase
568	PF03134	TB2_DP1_HVA22
569	PF02179	BAG
570	PF04934	MED6
571	PF03477	ATP-cone
572	PF00551	Formyl_trans_N
573	PF00648	Peptidase_C2
574	PF00483	NTP_transferase
575	PF04825	Rad21_Rec8_N
576	PF04900	DUF652
577	PF00920	ILVD_EDD
578	PF00675	Peptidase_M16
579	PF05637	Glyco_transf_34
580	PF02996	Prefoldin
581	PF00406	ADK
582	PF01883	DUF59
583	PF00488	MutS_V
584	PF00420	Oxidored_q2
585	PF01480	PWI
586	PF00025	Arf
587	PF01474	DAHP_synth_2
588	PF01937	DUF89
589	PF01546	Peptidase_M20
590	PF01161	PBP
591	PF05620	DUF788
592	PF01648	ACPS
593	PF00742	Homoserine_dh
594	PF01266	DAO
595	PF05188	MutS_II
596	PF02928	zf-C5HC2
597	PF06479	Ribonuc_2-5A
598	PF07539	DRIM
599	PF00144	Beta-lactamase
600	PF05195	AMP_N
601	PF06325	PrmA
602	PF00034	Cytochrom_C
603	PF02837	Glyco_hydro_2_N
604	PF03985	Paf1
605	PF03719	Ribosomal_S5_C
606	PF03345	DDOST_48kD
607	PF08161	NUC173
608	PF00520	Ion_trans
609	PF05907	DUF866
610	PF01253	SUI1
611	PF04055	Radical_SAM
612	PF02823	ATP-synt_DE_N
613	PF06911	Senescence
614	PF02518	HATPase_c
615	PF03447	NAD_binding_3
616	PF05557	MAD
617	PF00588	SpoU_methylase
618	PF02629	CoA_binding
619	PF01066	CDP-OH_P_transf
620	PF07479	NAD_Gly3P_dh_C
621	PF02757	YLP
622	PF00162	PGK
623	PF04563	RNA_pol_Rpb2_1
624	PF00218	IGPS
625	PF00348	polyprenyl_synt
626	PF03981	Ubiq_cyt_C_chap
627	PF02894	GFO_IDH_MocA_C
628	PF02798	GST_N
629	PF03572	Peptidase_S41
630	PF06012	DUF908
631	PF00977	His_biosynth
632	PF03144	GTP_EFTU_D2
633	PF01119	DNA_mis_repair
634	PF04106	APG5
635	PF03951	Gln-synt_N
636	PF00152	tRNA-synt_2
637	PF00366	Ribosomal_S17
638	PF08071	RS4NT
639	PF04095	NAPRTase
640	PF03721	UDPG_MGDP_dh_N
641	PF02779	Transket_pyr
642	PF00425	Chorismate_bind
643	PF02826	2-Hacid_dh_C
644	PF01363	FYVE
645	PF07728	AAA_5
646	PF04176	TIP41
647	PF03639	Glyco_hydro_81
648	PF01200	Ribosomal_S28e
649	PF02537	CRCB
650	PF00466	Ribosomal_L10
651	PF00569	ZZ
652	PF04121	Nup84_Nup100
653	PF07713	DUF1604
654	PF01553	Acyltransferase
655	PF03152	UFD1
656	PF02221	E1_DerP2_DerF2
657	PF03919	mRNA_cap_C
658	PF06777	DUF1227
659	PF04072	LCM
660	PF03372	Exo_endo_phos
661	PF01369	Sec7
662	PF00224	PK
663	PF01214	CK_II_beta
664	PF04099	Sybindin
665	PF04428	Choline_kin_N
666	PF07651	ANTH
667	PF04130	Spc97_Spc98
668	PF06221	zf-C2HC5
669	PF07653	SH3_2
670	PF00782	DSPc
671	PF01743	PolyA_pol
672	PF07264	EI24
673	PF02137	A_deamin
674	PF02926	THUMP
675	PF03908	Sec20
676	PF03770	IPK
677	PF00815	Histidinol_dh
678	PF05529	Bap31
679	PF00926	DHBP_synthase
680	PF01929	Ribosomal_L14e
681	PF01464	SLT
682	PF00703	Glyco_hydro_2
683	PF00441	Acyl-CoA_dh_1
684	PF05216	UNC-50
685	PF01012	ETF
686	PF01163	RIO1
687	PF01661	A1pp
688	PF04676	CwfJ_C_2
689	PF01154	HMG_CoA_synt
690	PF01191	RNA_pol_Rpb5_C
691	PF01207	Dus
692	PF08156	NOP5NT
693	PF02582	DUF155
694	PF00202	Aminotran_3
695	PF04931	DNA_pol_V
696	PF00646	F-box
697	PF02881	SRP54_N
698	PF00793	DAHP_synth_1
699	PF04031	Las1
700	PF06071	DUF933
701	PF04922	DIE2_ALG10
702	PF02910	Succ_DH_flav_C
703	PF06220	zf-U1
704	PF02204	VPS9
705	PF05347	Complex1_LYR
706	PF00355	Rieske
707	PF01544	CorA
708	PF01541	GIY-YIG
709	PF03109	ABC1
710	PF01746	tRNA_m1G_MT
711	PF00183	HSP90
712	PF03460	NIR_SIR_ferr
713	PF04042	DNA_pol_E_B
714	PF00365	PFK
715	PF00534	Glycos_transf_1
716	PF03454	MoeA_C
717	PF05179	CDC73
718	PF00875	DNA_photolyase
719	PF03378	CAS_CSE1
720	PF00382	TFIIB
721	PF02897	Peptidase_S9_N
722	PF00334	NDK
723	PF04050	Upf2
724	PF02358	Trehalose_PPase
725	PF01612	3_5_exonuc
726	PF01425	Amidase
727	PF03824	NicO
728	PF00156	Pribosyltran
729	PF05362	Lon_C
730	PF01592	NifU_N
731	PF00476	DNA_pol_A
732	PF07985	SRR1
733	PF05004	IFRD
734	PF05739	SNARE
735	PF04757	Pex2_Pex12
736	PF00549	Ligase_CoA
737	PF03568	Peptidase_C50
738	PF01394	Clathrin_propel
739	PF06391	MAT1
740	PF00331	Glyco_hydro_10
741	PF00464	SHMT
742	PF01416	PseudoU_synth_1
743	PF04193	PQ-loop
744	PF04982	HPP
745	PF01188	MR_MLE
746	PF01694	Rhomboid
747	PF03987	Autophagy_C
748	PF03998	Utp11
749	PF02219	MTHFR
750	PF03465	eRF1_3
751	PF00970	FAD_binding_6
752	PF01194	RNA_pol_N
753	PF00297	Ribosomal_L3
754	PF03159	XRN_N
755	PF00210	Ferritin
756	PF05185	PRMT5
757	PF00786	PBD
758	PF01472	PUA
759	PF00293	NUDIX
760	PF01728	FtsJ
761	PF00887	ACBP
762	PF03368	DUF283
763	PF04707	MSF1
764	PF00169	PH
765	PF05843	Suf
766	PF07156	Prenylcys_lyase
767	PF03635	Vps35
768	PF01853	MOZ_SAS
769	PF07687	M20_dimer
770	PF03660	PHF5
771	PF01174	SNO
772	PF04000	Sas10_Utp3
773	PF03291	Pox_MCEL
774	PF07524	Bromo_TP
775	PF00642	zf-CCCH
776	PF02772	S-AdoMet_synt_M
777	PF02270	TFIIF_beta
778	PF00235	Profilin
779	PF00935	Ribosomal_L44
780	PF03133	TTL
781	PF00817	IMS
782	PF06858	NOG1
783	PF01734	Patatin
784	PF00398	RrnaAD
785	PF00717	Peptidase_S24
786	PF04180	LTV
787	PF01105	EMP24_GP25L
788	PF00121	TIM
789	PF03462	PCRF
790	PF04083	Abhydro_lipase
791	PF03399	SAC3_GANP
792	PF01813	ATP-synt_D
793	PF04824	Rad21_Rec8
794	PF00070	Pyr_redox
795	PF01280	Ribosomal_L19e
796	PF00109	ketoacyl-synt
797	PF05001	RNA_pol_Rpb1_R
798	PF03190	DUF255
799	PF02836	Glyco_hydro_2_C
800	PF00662	Oxidored_q1_N
801	PF03690	UPF0160
802	PF04696	Pinin_SDK_memA
803	PF00390	malic
804	PF01569	PAP2
805	PF00448	SRP54
806	PF01281	Ribosomal_L9_N
807	PF06963	FPN1
808	PF04047	PWP2
809	PF02749	QRPTase_N
810	PF04114	Gaa1
811	PF01397	Terpene_synth
812	PF01179	Cu_amine_oxid
813	PF00501	AMP-binding
814	PF04811	Sec23_trunk
815	PF04851	ResIII
816	PF05768	DUF836
817	PF01435	Peptidase_M48
818	PF04547	DUF590
819	PF01168	Ala_racemase_N
820	PF04147	Nop14
821	PF03124	EXS
822	PF01182	Glucosamine_iso
823	PF02581	TMP-TENI
824	PF04265	TPK_B1_binding
825	PF04446	Thg1
826	PF01118	Semialdhyde_dh
827	PF01450	IlvC
828	PF01426	BAH
829	PF01501	Glyco_transf_8
830	PF00349	Hexokinase_1
831	PF05871	ESCRT-II
832	PF00401	ATP-synt_DE
833	PF01536	SAM_decarbox
834	PF01250	Ribosomal_S6
835	PF03059	NAS
836	PF00636	Ribonuclease_3
837	PF05971	Methyltransf_10
838	PF03060	NPD
839	PF04564	U-box
840	PF01872	RibD_C
841	PF05007	Mannosyl_trans
842	PF01663	Phosphodiest
843	PF02729	OTCace_N
844	PF07540	NOC3p
845	PF03446	NAD_binding_2
846	PF05983	MED7
847	PF00940	RNA_pol
848	PF05063	MT-A70
849	PF05460	ORC6_1
850	PF02791	DDT
851	PF05192	MutS_III
852	PF02803	Thiolase_C
853	PF02714	DUF221
854	PF00033	Cytochrom_B_N
855	PF07749	ERp29
856	PF00195	Chal_sti_synt_N
857	PF01532	Glyco_hydro_47
858	PF04419	4F5
859	PF00638	Ran_BP1
860	PF01960	ArgJ
861	PF04045	P34-Arc
862	PF00826	Ribosomal_L10e
863	PF02893	GRAM
864	PF04658	TAFII55_N
865	PF00701	DHDPS
866	PF02770	Acyl-CoA_dh_M
867	PF00342	PGI
868	PF00467	KOW
869	PF00378	ECH
870	PF05645	RNA_pol_Rpc82
871	PF04749	PLAC8
872	PF01704	UDPGP
873	PF07572	BCNT
874	PF01479	S4
875	PF05047	L51_S25_CI-B8
876	PF00474	SSF
877	PF04181	DUF408
878	PF00613	PI3Ka
879	PF05964	FYRN
880	PF00018	SH3_1
881	PF00120	Gln-synt_C
882	PF01633	Choline_kinase
883	PF07767	Nop53
884	PF04910	DUF654
885	PF00557	Peptidase_M24
886	PF00201	UDPGT
887	PF00804	Syntaxin
888	PF02666	PS_Dcarbxylase
889	PF00433	Pkinase_C
890	PF02987	LEA_4
891	PF00676	E1_dh
892	PF01992	vATP-synt_AC39
893	PF00009	GTP_EFTU
894	PF01331	mRNA_cap_enzyme
895	PF00182	Glyco_hydro_19
896	PF00850	Hist_deacetyl
897	PF01249	Ribosomal_S21e
898	PF04699	P16-Arc
899	PF04048	Sec8_exocyst
900	PF05721	PhyH
901	PF01305	Ribosomal_L15
902	PF00145	DNA_methylase
903	PF02787	CPSase_L_D3
904	PF02883	Alpha_adaptinC2
905	PF00198	2-oxoacid_dh
906	PF01805	Surp
907	PF00043	GST_C
908	PF03874	RNA_pol_Rpb4
909	PF01751	Toprim
910	PF01758	SBF
911	PF07716	bZIP_2
912	PF02171	Piwi
913	PF07522	DRMBL
914	PF01595	DUF21
915	PF06047	DUF926
916	PF03398	DUF292
917	PF02176	zf-TRAF
918	PF05859	Mis12
919	PF01348	Intron_maturas2
920	PF00658	PABP
921	PF04064	DUF384
922	PF02133	Transp_cyt_pur
923	PF04758	Ribosomal_S30
924	PF00692	dUTPase
925	PF07933	DUF1681
926	PF00246	Peptidase_M14
927	PF00766	ETF_alpha
928	PF02269	TFIID-18kDa
929	PF05653	DUF803
930	PF00886	Ribosomal_S16
931	PF00505	HMG_box
932	PF01106	NifU
933	PF00535	Glycos_transf_2
934	PF03381	CDC50
935	PF05024	Gpi1
936	PF04641	DUF602
937	PF04882	Peroxin-3
938	PF01077	NIR_SIR
939	PF00221	PAL
940	PF06883	RNA_pol_Rpa2_4
941	PF03256	APC10
942	PF01512	Complex1_51K
943	PF02845	CUE
944	PF00762	Ferrochelatase
945	PF05183	RdRP
946	PF00179	UQ_con
947	PF02541	Ppx-GppA
948	PF05470	eIF-3c_N
949	PF05129	DUF701
950	PF07743	HSCB_C
951	PF07498	Rho_N
952	PF02138	Beach
953	PF03105	SPX
954	PF01158	Ribosomal_L36e
955	PF00565	SNase
956	PF00240	ubiquitin
957	PF04146	YTH
958	PF00743	FMO-like
959	PF01988	DUF125
960	PF02458	Transferase
961	PF02516	STT3
962	PF00709	Adenylsucc_synt
963	PF04450	BSP
964	PF01494	FAD_binding_3
965	PF01781	Ribosomal_L38e
966	PF05469	eIF-3c_C
967	PF00204	DNA_gyraseB
968	PF07650	KH_2
969	PF00784	MyTH4
970	PF00117	GATase
971	PF03986	Autophagy_N
972	PF05577	Peptidase_S28
973	PF01000	RNA_pol_A_bac
974	PF01554	MatE
975	PF04179	Init_tRNA_PT
976	PF05033	Pre-SET
977	PF01470	Peptidase_C15
978	PF04128	Psf2
979	PF00830	Ribosomal_L28
980	PF02984	Cyclin_C
981	PF02089	Palm_thioest
982	PF07574	SMC_Nse1
983	PF00855	PWWP
984	PF00232	Glyco_hydro_1
985	PF06025	DUF913
986	PF03953	Tubulin_C
987	PF06699	PIG-F
988	PF03650	UPF0041
989	PF07748	Glyco_hydro_38C
990	PF01725	Ham1p_like
991	PF02463	SMC_N
992	PF01149	Fapy_DNA_glyco
993	PF02163	Peptidase_M50
994	PF06842	DUF1242
995	PF02671	PAH
996	PF00115	COX1
997	PF01502	PRA-CH
998	PF00487	FA_desaturase
999	PF03959	DUF341
1000	PF01556	DnaJ_C
1001	PF05712	MRG
1002	PF00468	Ribosomal_L34
1003	PF02301	HORMA
1004	PF00098	zf-CCHC
1005	PF06087	Tyr-DNA_phospho
1006	PF03828	PAP_assoc
1007	PF07722	Peptidase_C26
1008	PF01198	Ribosomal_L31e
1009	PF05221	AdoHcyase
1010	PF00173	Cyt-b5
1011	PF04065	Not3
1012	PF01027	UPF0005
1013	PF02866	Ldh_1_C
1014	PF00347	Ribosomal_L6
1015	PF05160	DSS1_SEM1
1016	PF02359	CDC48_N
1017	PF04752	ChaC
1018	PF02991	MAP1_LC3
1019	PF02142	MGS
1020	PF01738	DLH
1021	PF01262	AlaDh_PNT_C
1022	PF00295	Glyco_hydro_28
1023	PF01997	Translin
1024	PF07732	Cu-oxidase_3
1025	PF00036	efhand
1026	PF03931	Skp1_POZ
1027	PF00570	HRDC
1028	PF05254	UPF0203
1029	PF00576	Transthyretin
1030	PF00317	Ribonuc_red_lgN
1031	PF00188	SCP
1032	PF03647	TMEM14
1033	PF00828	Ribosomal_L18e
1034	PF02799	NMT_C
1035	PF03070	TENA_THI-4
1036	PF03215	Rad17
1037	PF02774	Semialdhyde_dhC
1038	PF01597	GCV_H
1039	PF06884	DUF1264
1040	PF00580	UvrD-helicase
1041	PF03016	Exostosin
1042	PF01238	PMI_typeI
1043	PF04059	RRM_2
1044	PF04990	RNA_pol_Rpb1_7
1045	PF01466	Skp1
1046	PF01799	Fer2_2
1047	PF00081	Sod_Fe_N
1048	PF01729	QRPTase_C
1049	PF04135	Nop10p
1050	PF04086	SRP-alpha_N
1051	PF06814	Lung_7-TM_R
1052	PF00883	Peptidase_M17
1053	PF02338	OTU
1054	PF00249	Myb_DNA-binding
1055	PF02734	Dak2
1056	PF03164	DUF254
1057	PF02492	cobW
1058	PF04056	Ssl1
1059	PF04061	ORMDL
1060	PF02002	TFIIE_alpha
1061	PF08159	NUC153
1062	PF00958	GMP_synt_C
1063	PF00639	Rotamase
1064	PF03061	4HBT
1065	PF01063	Aminotran_4
1066	PF04137	ERO1
1067	PF01288	HPPK
1068	PF04627	ATP-synt_Eps
1069	PF06920	Ded_cyto
1070	PF01014	Uricase
1071	PF00996	GDI
1072	PF03348	TMS_TDE
1073	PF03199	GSH_synthase
1074	PF04515	DUF580
1075	PF07189	SF3b10
1076	PF03637	Mob1_phocein
1077	PF07571	DUF1546
1078	PF01092	Ribosomal_S6e
1079	PF03778	DUF321
1080	PF02786	CPSase_L_D2
1081	PF01380	SIS
1082	PF02867	Ribonuc_red_lgC
1083	PF00507	Oxidored_q4
1084	PF01504	PIP5K
1085	PF04762	IKI3
1086	PF02260	FATC
1087	PF02136	NTF2
1088	PF02852	Pyr_redox_dim
1089	PF02594	DUF167
1090	PF03604	DNA_RNApol_7kD
1091	PF07726	AAA_3
1092	PF02861	Clp_N
1093	PF01984	dsDNA_bind
1094	PF04305	DUF455
1095	PF06658	DUF1168
1096	PF02782	FGGY_C
1097	PF01406	tRNA-synt_1e
1098	PF02109	DAD
1099	PF00130	C1_1
1100	PF05180	zf-DNL
1101	PF00270	DEAD
1102	PF00984	UDPG_MGDP_dh
1103	PF00017	SH2
1104	PF01323	DSBA
1105	PF05132	RNA_pol_Rpc4
1106	PF01221	Dynein_light
1107	PF02265	S1-P1_nuclease
1108	PF04573	SPC22
1109	PF02921	UCR_TM
1110	PF01513	NAD_kinase
1111	PF05285	SDA1
1112	PF04110	APG12
1113	PF01294	Ribosomal_L13e
1114	PF00262	Calreticulin
1115	PF04719	TAFII28
1116	PF00186	DHFR_1
1117	PF04188	Mannosyl_trans2
1118	PF02182	YDG_SRA
1119	PF02104	SURF1
1120	PF05863	DUF850
1121	PF00891	Methyltransf_2
1122	PF00654	Voltage_CLC
1123	PF01428	zf-AN1
1124	PF04502	DUF572
1125	PF00213	OSCP
1126	PF00306	ATP-synt_ab_C
1127	PF01866	Diphthamide_syn
1128	PF00586	AIRS
1129	PF03147	FDX-ACB
1130	PF01851	PC_rep
1131	PF01722	BolA
1132	PF07718	DUF1606
1133	PF00384	Molybdopterin
1134	PF04560	RNA_pol_Rpb2_7
1135	PF01940	DUF92
1136	PF02953	zf-Tim10_DDP
1137	PF03033	Glyco_transf_28
1138	PF01084	Ribosomal_S18
1139	PF02441	Flavoprotein
1140	PF05891	DUF858
1141	PF03311	Cornichon
1142	PF00585	Thr_dehydrat_C
1143	PF01590	GAF
1144	PF06127	DUF962
1145	PF01965	DJ-1_PfpI
1146	PF00428	Ribosomal_60s
1147	PF00160	Pro_isomerase
1148	PF08059	SEP
1149	PF03485	Arg_tRNA_synt_N
1150	PF06968	BATS
1151	PF04921	XAP5
1152	PF00704	Glyco_hydro_18
1153	PF08146	BP28CT
1154	PF04889	Cwf_Cwc_15
1155	PF03476	MOSC_N
1156	PF00994	MoCF_biosynth
1157	PF02978	SRP_SPB
1158	PF03095	PTPA
1159	PF01208	URO-D
1160	PF00061	Lipocalin
1161	PF08155	NOGCT
1162	PF01434	Peptidase_M41
1163	PF05786	Barren
1164	PF03161	LAGLIDADG_2
1165	PF00387	PI-PLC-Y
1166	PF04068	RLI
1167	PF04893	Yip1
1168	PF05222	AlaDh_PNT_N
1169	PF03006	HlyIII
1170	PF00892	DUF6
1171	PF01073	3Beta_HSD
1172	PF00411	Ribosomal_S11
1173	PF00780	CNH
1174	PF00449	Urease_alpha
1175	PF03483	B3_4
1176	PF03765	CRAL_TRIO_N
1177	PF05603	DUF775
1178	PF00248	Aldo_ket_red
1179	PF03097	BRO1
1180	PF00989	PAS
1181	PF01817	CM_2
1182	PF02812	ELFV_dehydrog_N
1183	PF01740	STAS
1184	PF01699	Na_Ca_ex
1185	PF00077	RVP
1186	PF00829	Ribosomal_L21p
1187	PF01142	TruD
1188	PF02751	TFIIA_gamma_C
1189	PF04062	P21-Arc
1190	PF03104	DNA_pol_B_exo
1191	PF04080	Per1
1192	PF00614	PLDc
1193	PF02985	HEAT
1194	PF06418	CTP_synth_N
1195	PF00305	Lipoxygenase
1196	PF02535	Zip
1197	PF01975	SurE
1198	PF00733	Asn_synthase
1199	PF01713	Smr
1200	PF03464	eRF1_2
1201	PF05008	V-SNARE
1202	PF00187	Chitin_bind_1
1203	PF00620	RhoGAP
1204	PF02636	DUF185
1205	PF01204	Trehalase
1206	PF01974	tRNA_int_endo
1207	PF03129	HGTP_anticodon
1208	PF04841	Vps16_N
1209	PF05131	Pep3_Vps18
1210	PF02096	60KD_IMP
1211	PF02256	Fe_hyd_SSU
1212	PF00328	Acid_phosphat_A
1213	PF02810	SEC-C
1214	PF01777	Ribosomal_L27e
1215	PF01067	Calpain_III
1216	PF03358	FMN_red
1217	PF01074	Glyco_hydro_38
1218	PF00533	BRCT
1219	PF07721	TPR_4
1220	PF00408	PGM_PMM_IV
1221	PF01151	ELO
1222	PF04818	DUF618
1223	PF00254	FKBP_C
1224	PF01465	GRIP
1225	PF00702	Hydrolase
1226	PF00478	IMPDH
1227	PF01565	FAD_binding_4
1228	PF01907	Ribosomal_L37e
1229	PF00310	GATase_2
1230	PF04756	OST3_OST6
1231	PF05191	ADK_lid
1232	PF03643	Vps26
1233	PF00787	PX
1234	PF03651	Psf1
1235	PF05909	IWS1_C
1236	PF00684	DnaJ_CXXCXGXG
1237	PF02364	Glucan_synthase
1238	PF00838	TCTP
1239	PF01679	UPF0057
1240	PF02222	ATP-grasp
1241	PF00265	TK
1242	PF00199	Catalase
1243	PF01451	LMWPc
1244	PF02319	E2F_TDP
1245	PF02580	Tyr_Deacylase
1246	PF06859	Bin3
1247	PF00388	PI-PLC-X
1248	PF00923	Transaldolase
1249	PF05856	ARPC4
1250	PF01571	GCV_T
1251	PF03962	Mnd1
1252	PF04928	PAP_central
1253	PF04140	ICMT
1254	PF05153	DUF706
1255	PF05327	RRN3
1256	PF00471	Ribosomal_L33
1257	PF03271	EB1
1258	PF05011	DBR1
1259	PF00134	Cyclin_N
1260	PF03107	C1_2
1261	PF07103	DUF1365
1262	PF07970	DUF1692
1263	PF02630	SCO1-SenC
1264	PF01733	Nucleoside_tran
1265	PF01503	PRA-PH
1266	PF01488	Shikimate_DH
1267	PF00035	dsrm
1268	PF08038	Tom7
1269	PF00013	KH_1
1270	PF01652	IF4E
1271	PF00490	ALAD
1272	PF04543	DUF589
1273	PF00206	Lyase_1
1274	PF02386	TrkH
1275	PF00491	Arginase
1276	PF00564	PB1
1277	PF01422	zf-NF-X1
1278	PF00673	Ribosomal_L5_C
1279	PF00275	EPSP_synthase
1280	PF00763	THF_DHG_CYH
1281	PF02933	CDC48_2
1282	PF02911	Formyl_trans_C
1283	PF00111	Fer2
1284	PF00332	Glyco_hydro_17
1285	PF07542	ATP12
1286	PF03917	GSH_synth_ATP
1287	PF04992	RNA_pol_Rpb1_6
1288	PF04212	MIT
1289	PF00499	Oxidored_q3
1290	PF04158	Sof1
1291	PF00268	Ribonuc_red_sm
1292	PF00562	RNA_pol_Rpb2_6
1293	PF02229	PC4
1294	PF02676	DUF207
1295	PF03914	CBF
1296	PF02733	Dak1
1297	PF01233	NMT
1298	PF00861	Ribosomal_L18p
1299	PF01676	Metalloenzyme
1300	PF04124	Dor1
1301	PF05193	Peptidase_M16_C
1302	PF05206	DUF715
1303	PF03248	Rer1
1304	PF03798	LAG1
1305	PF00930	DPPIV_N
1306	PF01195	Pept_tRNA_hydro
1307	PF01798	Nop
1308	PF03151	DUF250
1309	PF01812	5-FTHF_cyc-lig
1310	PF04190	DUF410
1311	PF00113	Enolase_C
1312	PF01909	NTP_transf_2
1313	PF03764	EFG_IV
1314	PF00699	Urease_beta
1315	PF01042	Ribonuc_L-PSP
1316	PF00750	tRNA-synt_1d
1317	PF05255	UPF0220
1318	PF02391	MoaE
1319	PF00724	Oxidored_FMN
1320	PF04801	Sin_N
1321	PF04117	Mpv17_PMP22
1322	PF07683	CobW_C
1323	PF00119	ATP-synt_A
1324	PF02792	Mago_nashi
1325	PF03720	UDPG_MGDP_dh_C
1326	PF00266	Aminotran_5
1327	PF02259	FAT
1328	PF02237	BPL_C
1329	PF03501	S10_plectin
1330	PF00071	Ras
1331	PF00177	Ribosomal_S7
1332	PF02167	Cytochrom_C1
1333	PF00289	CPSase_L_chain
1334	PF00596	Aldolase_II
1335	PF01264	Chorismate_synt
1336	PF00006	ATP-synt_ab
1337	PF01596	Methyltransf_3
1338	PF00521	DNA_topoisoIV
1339	PF03130	HEAT_PBS
1340	PF01529	zf-DHHC
1341	PF02809	UIM
1342	PF03556	DUF298
1343	PF00335	Tetraspannin
1344	PF05746	tRNA-synt_1d_C
1345	PF00004	AAA
1346	PF03009	GDPD
1347	PF06415	iPGM_N
1348	PF01210	NAD_Gly3P_dh_N
1349	PF04133	Vps55
1350	PF01282	Ribosomal_S24e
1351	PF04253	TFR_dimer
1352	PF00687	Ribosomal_L1
1353	PF05158	RNA_pol_Rpc34
1354	PF01624	MutS_I
1355	PF04263	TPK_catalytic
1356	PF04034	DUF367
1357	PF05365	UCR_UQCRX_QCR9
1358	PF06703	SPC25
1359	PF01177	Asp_Glu_race
1360	PF00578	AhpC-TSA
1361	PF07717	DUF1605
1362	PF04828	DUF636
1363	PF00450	Peptidase_S10
1364	PF06733	DEAD_2
1365	PF00833	Ribosomal_S17e
1366	PF02502	LacAB_rpiB
1367	PF04997	RNA_pol_Rpb1_1
1368	PF00731	AIRC
1369	PF02887	PK_C
1370	PF01121	CoaE
1371	PF00238	Ribosomal_L14
1372	PF01267	F-actin_cap_A
1373	PF04044	Nup133
1374	PF01966	HD
1375	PF00146	NADHdh
1376	PF00860	Xan_ur_permease
1377	PF03416	Peptidase_C54
1378	PF03081	Exo70
1379	PF08033	Sec23_BS
1380	PF06602	Myotub-related
1381	PF03031	NIF
1382	PF01209	Ubie_methyltran
1383	PF00686	CBM_20
1384	PF04051	TRAPP_Bet3
1385	PF00056	Ldh_1_N
1386	PF03364	Polyketide_cyc
1387	PF03595	C4dic_mal_tran
1388	PF03143	GTP_EFTU_D3
1389	PF03226	Yippee
1390	PF01111	CKS
1391	PF03473	MOSC
1392	PF00125	Histone
1393	PF01433	Peptidase_M1
1394	PF03484	B5
1395	PF00027	cNMP_binding
1396	PF04571	Lipin_N
1397	PF05057	DUF676
1398	PF02628	COX15-CtaA
1399	PF07064	DUF1339
1400	PF04387	PTPLA
1401	PF07766	LETM1
1402	PF05875	aPHC
1403	PF01852	START
1404	PF01157	Ribosomal_L21e
1405	PF01398	Mov34
1406	PF00316	FBPase
1407	PF00650	CRAL_TRIO
1408	PF02885	Glycos_trans_3N
1409	PF00916	Sulfate_transp
1410	PF00189	Ribosomal_S3_C
1411	PF04677	CwfJ_C_1
1412	PF00078	RVT_1
1413	PF02268	TFIIA_gamma_N
1414	PF00291	PALP
1415	PF00567	TUDOR
1416	PF00643	zf-B_box
1417	PF00208	ELFV_dehydrog
1418	PF00939	Na_sulph_symp
1419	PF02383	Syja_N
1420	PF00338	Ribosomal_S10
1421	PF01588	tRNA_bind
1422	PF02141	DENN
1423	PF04886	PT
1424	PF00447	HSF_DNA-bind
1425	PF00595	PDZ
1426	PF00682	HMGL-like
1427	PF00924	MS_channel
1428	PF04802	DUF625
1429	PF04499	SAPS
1430	PF03463	eRF1_1
1431	PF04410	Gar1
1432	PF04081	DNA_pol_delta_4
1433	PF06807	Clp1
1434	PF06068	TIP49
1435	PF05091	eIF-3_zeta
1436	PF00581	Rhodanese
1437	PF00732	GMC_oxred_N
1438	PF02574	S-methyl_trans
1439	PF00514	Arm
1440	PF01251	Ribosomal_S7e
1441	PF01301	Glyco_hydro_35
1442	PF02065	Melibiase
1443	PF02353	CMAS
1444	PF07106	TBPIP
1445	PF06741	Ataxin-2_N
1446	PF00037	Fer4
1447	PF00493	MCM
1448	PF02696	UPF0061
1449	PF00831	Ribosomal_L29
1450	PF00091	Tubulin
1451	PF03909	BSD
1452	PF00694	Aconitase_C
1453	PF04727	ELMO_CED12
1454	PF01215	COX5B
1455	PF02731	SKIP_SNW
1456	PF00573	Ribosomal_L4
1457	PF04096	Nucleoporin2
1458	PF03937	TPR_div1
1459	PF01808	AICARFT_IMPCHas
1460	PF00080	Sod_Cu
1461	PF00097	zf-C3HC4
1462	PF03813	Nrap
1463	PF02880	PGM_PMM_III
1464	PF00547	Urease_gamma
1465	PF03188	Cytochrom_B561
1466	PF01070	FMN_dh
1467	PF03073	TspO_MBR
1468	PF02538	Hydantoinase_B
1469	PF00856	SET
1470	PF05071	Complex1_17_2kD
1471	PF02736	Myosin_N
1472	PF00360	Phytochrome
1473	PF01015	Ribosomal_S3Ae
1474	PF04427	Brix
1475	PF01981	PTH2
1476	PF01783	Ribosomal_L32p
1477	PF05175	MTS
1478	PF00622	SPRY
1479	PF04998	RNA_pol_Rpb1_5
1480	PF00834	Ribul_P_3_epim
1481	PF01650	Peptidase_C13
1482	PF02450	LACT
1483	PF07250	Glyoxal_oxid_N
1484	PF06881	Elongin_A
1485	PF01217	Clat_adaptor_s
1486	PF01247	Ribosomal_L35Ae
1487	PF02817	E3_binding
1488	PF05368	NmrA
1489	PF01717	Meth_synt_2
1490	PF00651	BTB
1491	PF02724	CDC45
1492	PF06108	DUF952
1493	PF05648	PEX11
1494	PF05051	COX17
1495	PF02929	Bgal_small_N
1496	PF00899	ThiF
1497	PF05676	NDUF_B7
1498	PF00627	UBA
1499	PF04112	Mak10
1500	PF04004	Leo1
1501	PF03169	OPT
1502	PF02152	FolB
1503	PF05903	DUF862
1504	PF00149	Metallophos
1505	PF02194	PXA
1506	PF01384	PHO4
1507	PF01922	SRP19
1508	PF01967	MoaC
1509	PF00722	Glyco_hydro_16
1510	PF04389	Peptidase_M28
1511	PF07460	NUMOD3
1512	PF06026	Rib_5-P_isom_A
1513	PF01259	SAICAR_synt
1514	PF01058	Oxidored_q6
1515	PF01261	AP_endonuc_2
1516	PF04488	Gly_transf_sug
1517	PF02170	PAZ
1518	PF02728	Cu_amine_oxidN3
1519	PF06728	PIG-U
1520	PF01459	Porin_3
1521	PF03966	Trm112p
1522	PF02586	DUF159
1523	PF01645	Glu_synthase
1524	PF04005	Hus1
1525	PF03540	TFIID_30kDa
1526	PF01747	ATP-sulfurylase
1527	PF00667	FAD_binding_1
1528	PF05172	MPPN
1529	PF04321	RmlD_sub_bind
1530	PF04366	DUF500
1531	PF00227	Proteasome
1532	PF03366	YEATS
1533	PF06888	Put_Phosphatase
1534	PF03950	tRNA-synt_1c_C
1535	PF00657	Lipase_GDSL
1536	PF00153	Mito_carr
1537	PF00458	WHEP-TRS
1538	PF03969	AFG1_ATPase
1539	PF00679	EFG_C
1540	PF01263	Aldose_epim
1541	PF01090	Ribosomal_S19e
1542	PF05495	zf-CHY
1543	PF01196	Ribosomal_L17
1544	PF02735	Ku
1545	PF02922	Isoamylase_N
1546	PF05724	TPMT
1547	PF03725	RNase_PH_C
1548	PF00135	COesterase
1549	PF00072	Response_reg
1550	PF02732	ERCC4
1551	PF02874	ATP-synt_ab_N
1552	PF04438	zf-HIT
1553	PF00174	Oxidored_molyb
1554	PF00749	tRNA-synt_1c
1555	PF07576	BRAP2
1556	PF07093	SGT1
1557	PF01137	RTC
1558	PF01269	Fibrillarin
1559	PF02560	Cyanate_lyase
1560	PF03870	RNA_pol_Rpb8
1561	PF02840	Prp18
1562	PF00512	HisKA
1563	PF01490	Aa_trans
1564	PF02842	GARS_B
1565	PF00278	Orn_DAP_Arg_deC
1566	PF04810	zf-Sec23_Sec24
1567	PF04104	DNA_primase_lrg
1568	PF05700	BCAS2
1569	PF04280	Tim44
1570	PF05406	WGR
1571	PF04101	Glyco_tran_28_C
1572	PF02127	Peptidase_M18
1573	PF02225	PA
1574	PF01820	Dala_Dala_lig_N
1575	PF00542	Ribosomal_L12
1576	PF00128	Alpha-amylase
1577	PF04506	Rft-1
1578	PF03417	AAT
1579	PF05147	LANC_like
1580	PF02195	ParBc
1581	PF00300	PGAM
1582	PF02213	GYF
1583	PF00416	Ribosomal_S13
1584	PF01336	tRNA_anti
1585	PF00481	PP2C
1586	PF07774	DUF1620
1587	PF02271	UCR_14kD
1588	PF06172	Cupin_5
1589	PF02012	BNR
1590	PF00612	IQ
1591	PF00623	RNA_pol_Rpb1_2
1592	PF02390	Methyltransf_4
1593	PF01126	Heme_oxygenase
1594	PF04136	Sec34
1595	PF03167	UDG
1596	PF00194	Carb_anhydrase
1597	PF00484	Pro_CA
1598	PF02781	G6PD_C
1599	PF03936	Terpene_synth_C
1600	PF00102	Y_phosphatase
1601	PF04493	Endonuclease_5
1602	PF00956	NAP
1603	PF03171	2OG-FeII_Oxy
1604	PF00107	ADH_zinc_N
1605	PF03901	Glyco_transf_22
1606	PF05391	Lsm_interact
1607	PF04597	Ribophorin_I
1608	PF04884	DUF647
1609	PF00241	Cofilin_ADF
1610	PF00698	Acyl_transf_1
1611	PF02524	KID
1612	PF02095	Extensin_1
1613	PF03982	DAGAT
1614	PF00773	RNB
1615	PF04567	RNA_pol_Rpb2_5
1616	PF06487	SAP18
1617	PF08145	BOP1NT
1618	PF04129	Vps52
1619	PF07052	Hep_59
1620	PF03297	Ribosomal_S25
1621	PF07047	OPA3
1622	PF01213	CAP
1623	PF04557	tRNA_synt_1c_R2
1624	PF00005	ABC_tran
1625	PF01248	Ribosomal_L7Ae
1626	PF03878	Hrf1
1627	PF03853	YjeF_N
1628	PF04153	NOT2_3_5
1629	PF04603	Mog1
1630	PF00396	Granulin
1631	PF02800	Gp_dh_C
1632	PF02134	UBACT
1633	PF06058	DCP1
1634	PF07557	Shugoshin_C
1635	PF04139	Rad9
1636	PF02598	DUF171
1637	PF07541	EIF_2_alpha
1638	PF06870	RNA_pol_I_A49
1639	PF03850	Tfb4
1640	PF01131	Topoisom_bac
1641	PF04418	DUF543
1642	PF01180	DHO_dh
1643	PF01115	F_actin_cap_B
1644	PF05236	TAF4
1645	PF00560	LRR_1
1646	PF02099	Josephin
1647	PF04716	ETC_C1_NDUFA5
1648	PF00752	XPG_N
1649	PF06046	Sec6
1650	PF01603	B56
1651	PF03676	UPF0183
1652	PF01218	Coprogen_oxidas
1653	PF00792	PI3K_C2
1654	PF00256	L15
1655	PF04178	Got1
1656	PF03062	MBOAT
1657	PF00085	Thioredoxin
1658	PF01776	Ribosomal_L22e
1659	PF07646	Kelch_2
1660	PF04127	DFP
1661	PF08147	DBP10CT
1662	PF00436	SSB
1663	PF04855	SNF5
1664	PF00705	PCNA_N
1665	PF02892	zf-BED
1666	PF03367	zf-ZPR1
1667	PF01239	PPTA
1668	PF00251	Glyco_hydro_32N
1669	PF02617	ClpS
1670	PF00632	HECT
1671	PF02149	KA1
1672	PF03656	Pam16
1673	PF01156	IU_nuc_hydro
1674	PF04145	Ctr
1675	PF07973	tRNA_SAD
1676	PF01774	UreD
1677	PF02453	Reticulon
1678	PF00503	G-alpha
1679	PF05743	Tsg101
1680	PF01222	ERG4_ERG24
1681	PF06417	DUF1077
1682	PF01199	Ribosomal_L34e
1683	PF06027	DUF914
1684	PF00106	adh_short
1685	PF02769	AIRS_C
1686	PF06093	Spt4
1687	PF01778	Ribosomal_L28e
1688	PF00538	Linker_histone
1689	PF01990	ATP-synt_F
1690	PF00116	COX2
1691	PF07054	Pericardin_rpt
1692	PF00668	Condensation
1693	PF02298	Cu_bind_like
1694	PF02777	Sod_Fe_C
1695	PF02585	PIG-L
1696	PF04616	Glyco_hydro_43
1697	PF03737	Methyltransf_6
1698	PF01127	Sdh_cyt
1699	PF00890	FAD_binding_2
1700	PF01894	UPF0047
1701	PF07777	MFMR
1702	PF04406	TP6A_N
1703	PF04408	HA2
1704	PF05021	NPL4
1705	PF00670	AdoHcyase_NAD
1706	PF01920	KE2
1707	PF00063	Myosin_head
1708	PF01116	F_bP_aldolase
1709	PF06470	SMC_hinge
1710	PF00582	Usp
1711	PF07493	C1D
1712	PF00889	EF_TS
1713	PF02403	Seryl_tRNA_N
1714	PF01655	Ribosomal_L32e
1715	PF00076	RRM_1
1716	PF01979	Amidohydro_1
1717	PF00583	Acetyltransf_1
1718	PF00656	Peptidase_C14
1719	PF08148	DSHCT
1720	PF01367	5_3_exonuc
1721	PF00832	Ribosomal_L39
1722	PF04968	CHORD
1723	PF04695	Pex14_N
1724	PF03641	Lysine_decarbox
1725	PF08154	NLE
1726	PF04144	SCAMP
1727	PF04683	ARM_1
1728	PF06792	UPF0261
1729	PF00410	Ribosomal_S8
1730	PF00903	Glyoxalase
1731	PF01609	Transposase_11
1732	PF05967	DUF887
1733	PF05023	Phytochelatin
1734	PF03649	UPF0014
1735	PF04678	DUF607
1736	PF00226	DnaJ
1737	PF07534	TLD
1738	PF03715	UPF0120
1739	PF00725	3HCDH
1740	PF04097	NIC
1741	PF01493	GXGXG
1742	PF00485	PRK
1743	PF00118	Cpn60_TCP1
1744	PF01709	DUF28
1745	PF03332	PMM
1746	PF00314	Thaumatin
1747	PF04734	Ceramidase_alk
1748	PF00626	Gelsolin
1749	PF02181	FH2
1750	PF02517	Abi
1751	PF01871	AMMECR1
1752	PF00163	Ribosomal_S4
1753	PF00677	Lum_binding
1754	PF01968	Hydantoinase_A
1755	PF01417	ENTH
1756	PF00929	Exonuc_X-T
1757	PF01485	IBR
1758	PF01756	ACOX
1759	PF04258	Peptidase_A22B
1760	PF07521	RMMBL
1761	PF00857	Isochorismatase
1762	PF02036	SCP2
1763	PF02205	WH2
1764	PF01138	RNase_PH
1765	PF04494	TFIID_90kDa
1766	PF05207	zf-CSL
1767	PF05625	PAXNEB
1768	PF04442	CtaG_Cox11
1769	PF00462	Glutaredoxin
1770	PF01775	Ribosomal_L18ae
1771	PF00634	BRCA2
1772	PF07297	DPM2
1773	PF06425	Psf3
1774	PF04729	Anti-silence
1775	PF05000	RNA_pol_Rpb1_4
1776	PF00255	GSHPx
1777	PF04142	Nuc_sug_transp
1778	PF02212	GED
1779	PF02879	PGM_PMM_II
1780	PF02330	MAM33
1781	PF02775	TPP_enzyme_C
1782	PF01055	Glyco_hydro_31
1783	PF02290	SRP14
1784	PF02784	Orn_Arg_deC_N
1785	PF01159	Ribosomal_L6e
1786	PF02045	CBFB_NFYA
1787	PF06991	MFAP1_C
1788	PF01680	SOR_SNZ
1789	PF07039	DUF1325
1790	PF01849	NAC
1791	PF06650	DUF1162
1792	PF00575	S1
1793	PF05492	NAF1
1794	PF02811	PHP
1795	PF04100	Vps53_N
1796	PF02466	Tim17
1797	PF00759	Glyco_hydro_9
1798	PF02272	DHHA1
1799	PF03593	Nuclear_move
1800	PF06645	SPC12
1801	PF00982	Glyco_transf_20
1802	PF02320	UCR_hinge
1803	PF00205	TPP_enzyme_M
1804	PF01916	DS
1805	PF00572	Ribosomal_L13
1806	PF04566	RNA_pol_Rpb2_4
1807	PF00324	AA_permease
1808	PF01636	APH
1809	PF01071	GARS_A
1810	PF01634	HisG
1811	PF00641	zf-RanBP
1812	PF00203	Ribosomal_S19
1813	PF02789	Peptidase_M17_N
1814	PF01409	tRNA-synt_2d
1815	PF03810	IBN_N
1816	PF04078	Rcd1
1817	PF01814	Hemerythrin
1818	PF01256	Carb_kinase
1819	PF01896	DNA_primase_S
1820	PF05189	RTC_insert
1821	PF02201	SWIB
1822	PF01764	Lipase_3
1823	PF00067	p450
1824	PF00307	CH
1825	PF01040	UbiA
1826	PF01619	Pro_dh
1827	PF02747	PCNA_C
1828	PF00995	Sec1
1829	PF02162	XYPPX
1830	PF04046	PSP
1831	PF04558	tRNA_synt_1c_R1
1832	PF00044	Gp_dh_N
1833	PF02969	TAF
1834	PF00075	RnaseH
1835	PF01381	HTH_3
1836	PF05282	AAR2
1837	PF05817	Ribophorin_II
1838	PF03029	ATP_bind_1
1839	PF04774	HABP4_PAI-RBP1
1840	PF04054	Not1
1841	PF05742	DUF833
1842	PF03876	RNA_pol_Rpb7_N
1843	PF00370	FGGY_N
1844	PF02037	SAP
1845	PF06427	UDP-g_GGTase
1846	PF02765	Telo_bind
1847	PF06519	TolA
1848	PF01491	Frataxin_Cyay
1849	PF01230	HIT
1850	PF04209	HgmA
1851	PF01583	APS_kinase
1852	PF00454	PI3_PI4_kinase
1853	PF01912	eIF-6
1854	PF01018	GTP1_OBG
1855	PF03153	TFIIA
1856	PF00665	rve
1857	PF01243	Pyridox_oxidase
1858	PF01283	Ribosomal_S26e
1859	PF00164	Ribosomal_S12
1860	PF01509	TruB_N
1861	PF00237	Ribosomal_L22
1862	PF00344	SecY
1863	PF00854	PTR2
1864	PF06472	ABC_membrane_2
1865	PF01938	TRAM
1866	PF04857	CAF1
1867	PF02178	AT_hook
1868	PF03911	Sec61_beta
1869	PF00011	HSP20
1870	PF07145	PAM2
1871	PF05178	Krr1
1872	PF05019	Coq4
1873	PF00383	dCMP_cyt_deam_1
1874	PF04800	ETC_C1_NDUFA4
1875	PF07983	X8
1876	PF01162	GatB
1877	PF00352	TBP
1878	PF01176	eIF-1a
1879	PF01344	Kelch_1
1880	PF00574	CLP_protease
1881	PF02540	NAD_synthase
1882	PF00867	XPG_I
1883	PF01300	Sua5_yciO_yrdC
1884	PF03357	ESCRT-III
1885	PF00403	HMA
1886	PF00917	MATH
1887	PF07744	SPOC
1888	PF04840	Vps16_C
1889	PF06747	CHCH
1890	PF04424	DUF544
1891	PF03224	V-ATPase_H
1892	PF04227	Indigoidine_A
1893	PF00022	Actin
1894	PF01926	MMR_HSR1
1895	PF04675	DNA_ligase_A_N
1896	PF01841	Transglut_core
1897	PF00271	Helicase_C
1898	PF01112	Asparaginase_2
Pfams unique to set1:
1	PF04622	ERG2_Sigma1R
2	PF07818	HCNGP
3	PF03142	Chitin_synth_2
4	PF05405	Mt_ATP-synt_B
5	PF03902	Gal4_dimer
6	PF06032	DUF917
7	PF01265	Cyto_heme_lyase
8	PF08020	DUF1706
9	PF02066	Metallothio_11
10	PF00842	Ala_racemase_C
11	PF08162	NUC189
12	PF04869	Uso1_p115_head
13	PF06437	ISN1
14	PF05139	Erythro_esteras
15	PF02366	PMT
16	PF01443	Viral_helicase1
17	PF01393	Chromo_shadow
18	PF05046	Img2
19	PF02055	Glyco_hydro_30
20	PF07904	CT20
21	PF04911	ATP-synt_J
22	PF07896	DUF1674
23	PF02833	DHHA2
24	PF02939	UcrQ
25	PF02656	DUF202
26	PF07808	RED_N
27	PF02816	Alpha_kinase
28	PF07632	DUF1593
29	PF02940	mRNA_triPase
30	PF06912	DUF1275
31	PF04892	VanZ
32	PF07366	DUF1486
33	PF05649	Peptidase_M13_N
34	PF07470	Glyco_hydro_88
35	PF00746	Gram_pos_anchor
36	PF01739	CheR
37	PF07665	MpPF2
38	PF06682	DUF1183
39	PF03796	DnaB_C
40	PF06817	RVT_thumb
41	PF05532	CsbD
42	PF05032	Spo12
43	PF07081	DUF1349
44	PF01021	TYA
45	PF03702	UPF0075
46	PF07992	Pyr_redox_2
47	PF06395	CDC24
48	PF04426	Bul1_C
49	PF03232	COQ7
50	PF08122	NDUF_B12
51	PF08170	POPLD
52	PF05328	CybS
53	PF04925	SHQ1
54	PF03856	SUN
55	PF02627	CMD
56	PF05841	Apc15p
57	PF02129	Peptidase_S15
58	PF01670	Glyco_hydro_12
59	PF01613	Flavin_Reduct
60	PF01232	Mannitol_dh
61	PF04684	BAF1_ABF1
62	PF02185	HR1
63	PF07955	DUF1687
64	PF01581	FARP
65	PF05203	Hom_end_hint
66	PF04229	UPF0157
67	PF06398	Pex24p
68	PF07976	Phe_hydrox_dim
69	PF05234	UAF_Rrn10
70	PF05693	Glycogen_syn
71	PF08045	CDC14
72	PF03879	Cgr1
73	PF00211	Guanylate_cyc
74	PF05873	Mt_ATP-synt_D
75	PF07453	NUMOD1
76	PF08058	NPCC
77	PF07989	Spindle_assoc
78	PF07535	zf-DBF
79	PF06738	DUF1212
80	PF03403	PAF-AH_p_II
81	PF00618	RasGEF_N
82	PF03388	Lectin_leg-like
83	PF01537	Herpes_glycop_D
84	PF02121	IP_trans
85	PF04148	DUF396
86	PF06422	PDR_CDR
87	PF05388	Carbpep_Y_N
88	PF01793	Glyco_transf_15
89	PF01244	Peptidase_M19
90	PF04568	IATP
91	PF05014	Nuc_deoxyrib_tr
92	PF07691	PA14
93	PF04574	DUF592
94	PF08142	AARP2CN
95	PF06165	Glyco_transf_36
96	PF03306	AAL_decarboxy
[truncated: 1,092 more rows]
