# Supplementary material for: GOTax: investigating biological processes and biochemical activities along the taxonomic tree
Source: Genome Biol. 2007 Mar 8;8(3):R33. doi: 10.1186/gb-2007-8-3-r33 (PMC1868936; doi:10.1186/gb-2007-8-3-r33)
Supplement: Additional data file 7 — Table columns are, in the following order: numbering, GO term accession number, GO term name, GO term type, simRel, matched GO term accession number, matched GO term name, semantic similarity according to Lin, matched GO term accession number, matched GO term name. [file gb-2007-8-3-r33-S7.csv]

Query:
GO WHERE TAX:4932 AND NOT TAX:9606 RESTRICT TT:biological_process SIM GO WHERE TAX:9606 RESTRICT TT:biological_process
Results:
nr	accession number1	term name1	term type	simRel	accession number2	term name2	simLin	accession number3	term name3
1	GO:0009102	biotin biosynthesis	biological_process	0.99972	GO:0006768	biotin metabolism	0.99979	GO:0006768	biotin metabolism
2	GO:0046037	GMP metabolism	biological_process	0.99954	GO:0006177	GMP biosynthesis	0.99957	GO:0006177	GMP biosynthesis
3	GO:0019563	glycerol catabolism	biological_process	0.99952	GO:0046168	glycerol-3-phosphate catabolism	0.99953	GO:0046168	glycerol-3-phosphate catabolism
4	GO:0009071	serine family amino acid catabolism	biological_process	0.99942	GO:0006546	glycine catabolism	0.99947	GO:0006546	glycine catabolism
5	GO:0006743	ubiquinone metabolism	biological_process	0.99917	GO:0006744	ubiquinone biosynthesis	0.99921	GO:0006744	ubiquinone biosynthesis
6	GO:0008614	pyridoxine metabolism	biological_process	0.99835	GO:0008615	pyridoxine biosynthesis	0.99838	GO:0008615	pyridoxine biosynthesis
7	GO:0016556	mRNA modification	biological_process	0.99825	GO:0006381	mRNA editing	0.99825	GO:0006381	mRNA editing
8	GO:0006515	misfolded or incompletely synthesized protein catabolism	biological_process	0.99793	GO:0030433	ER-associated protein catabolism	0.99794	GO:0030433	ER-associated protein catabolism
9	GO:0006273	lagging strand elongation	biological_process	0.99779	GO:0006269	DNA replication	synthesis of RNA primer	0.99785	GO:0006269	DNA replication	synthesis of RNA primer
10	GO:0009228	thiamin biosynthesis	biological_process	0.99727	GO:0006772	thiamin metabolism	0.99737	GO:0006772	thiamin metabolism
11	GO:0006476	protein amino acid deacetylation	biological_process	0.99706	GO:0016575	histone deacetylation	0.99707	GO:0016575	histone deacetylation
12	GO:0031124	mRNA 3'-end processing	biological_process	0.99673	GO:0006378	mRNA polyadenylylation	0.99675	GO:0006378	mRNA polyadenylylation
13	GO:0007019	microtubule depolymerization	biological_process	0.99431	GO:0007026	negative regulation of microtubule depolymerization	0.99433	GO:0007026	negative regulation of microtubule depolymerization
14	GO:0006448	regulation of translational elongation	biological_process	0.99018	GO:0045900	negative regulation of translational elongation	0.99019	GO:0045900	negative regulation of translational elongation
15	GO:0016259	selenocysteine metabolism	biological_process	0.99012	GO:0016260	selenocysteine biosynthesis	0.99012	GO:0016260	selenocysteine biosynthesis
16	GO:0018065	protein-cofactor linkage	biological_process	0.98921	GO:0009249	protein-lipoylation	0.98921	GO:0009249	protein-lipoylation
17	GO:0001308	loss of chromatin silencing during replicative cell aging	biological_process	0.98826	GO:0006345	loss of chromatin silencing	0.98826	GO:0006345	loss of chromatin silencing
18	GO:0006038	cell wall chitin biosynthesis	biological_process	0.98826	GO:0006037	cell wall chitin metabolism	0.98826	GO:0006037	cell wall chitin metabolism
19	GO:0030488	tRNA methylation	biological_process	0.98755	GO:0001510	RNA methylation	0.98755	GO:0001510	RNA methylation
20	GO:0030042	actin filament depolymerization	biological_process	0.98675	GO:0051016	barbed-end actin filament capping	0.98675	GO:0051016	barbed-end actin filament capping
21	GO:0018987	osmoregulation	biological_process	0.98342	GO:0009992	cellular osmoregulation	0.98342	GO:0009992	cellular osmoregulation
22	GO:0000706	meiotic DNA double-strand break processing	biological_process	0.9802	GO:0000738	DNA catabolism	exonucleolytic	0.9802	GO:0000738	DNA catabolism	exonucleolytic
23	GO:0009074	aromatic amino acid family catabolism	biological_process	0.98005	GO:0006559	L-phenylalanine catabolism	0.98007	GO:0006559	L-phenylalanine catabolism
24	GO:0016036	cellular response to phosphate starvation	biological_process	0.97848	GO:0009267	cellular response to starvation	0.97853	GO:0009267	cellular response to starvation
25	GO:0009127	purine nucleoside monophosphate biosynthesis	biological_process	0.978	GO:0006189	'de novo' IMP biosynthesis	0.97815	GO:0006189	'de novo' IMP biosynthesis
26	GO:0015959	diadenosine polyphosphate metabolism	biological_process	0.97757	GO:0015961	diadenosine polyphosphate catabolism	0.97757	GO:0015961	diadenosine polyphosphate catabolism
27	GO:0009213	pyrimidine deoxyribonucleoside triphosphate catabolism	biological_process	0.97757	GO:0009223	pyrimidine deoxyribonucleotide catabolism	0.97757	GO:0009223	pyrimidine deoxyribonucleotide catabolism
28	GO:0019344	cysteine biosynthesis	biological_process	0.97718	GO:0006535	cysteine biosynthesis from serine	0.97727	GO:0006535	cysteine biosynthesis from serine
29	GO:0016114	terpenoid biosynthesis	biological_process	0.9762	GO:0016117	carotenoid biosynthesis	0.97625	GO:0016117	carotenoid biosynthesis
30	GO:0009743	response to carbohydrate stimulus	biological_process	0.97538	GO:0009756	carbohydrate mediated signaling	0.97539	GO:0009756	carbohydrate mediated signaling
31	GO:0000027	ribosomal large subunit assembly and maintenance	biological_process	0.97354	GO:0042255	ribosome assembly	0.97355	GO:0042255	ribosome assembly
32	GO:0006598	polyamine catabolism	biological_process	0.97143	GO:0050983	spermidine catabolism to deoxyhypusine	using deoxyhypusine synthase	0.97143	GO:0050983	spermidine catabolism to deoxyhypusine	using deoxyhypusine synthase
33	GO:0045821	positive regulation of glycolysis	biological_process	0.97033	GO:0006110	regulation of glycolysis	0.97033	GO:0006110	regulation of glycolysis
34	GO:0000092	mitotic anaphase B	biological_process	0.96955	GO:0000090	mitotic anaphase	0.96955	GO:0000090	mitotic anaphase
35	GO:0046324	regulation of glucose import	biological_process	0.96881	GO:0046326	positive regulation of glucose import	0.96882	GO:0046326	positive regulation of glucose import
36	GO:0042307	positive regulation of protein-nucleus import	biological_process	0.96546	GO:0008588	release of cytoplasmic sequestered NF-kappaB	0.96546	GO:0008588	release of cytoplasmic sequestered NF-kappaB
37	GO:0009398	FMN biosynthesis	biological_process	0.96398	GO:0006746	FADH2 metabolism	0.96398	GO:0006746	FADH2 metabolism
38	GO:0006152	purine nucleoside catabolism	biological_process	0.96398	GO:0015961	diadenosine polyphosphate catabolism	0.96398	GO:0015961	diadenosine polyphosphate catabolism
39	GO:0042779	removal of tRNA 3'-trailer sequence	biological_process	0.96398	GO:0042780	tRNA 3'-processing	0.96398	GO:0042780	tRNA 3'-processing
40	GO:0006218	uridine catabolism	biological_process	0.96398	GO:0046108	uridine metabolism	0.96398	GO:0046108	uridine metabolism
41	GO:0006747	FAD biosynthesis	biological_process	0.96398	GO:0006746	FADH2 metabolism	0.96398	GO:0006746	FADH2 metabolism
42	GO:0005981	regulation of glycogen catabolism	biological_process	0.96363	GO:0005980	glycogen catabolism	0.96363	GO:0005980	glycogen catabolism
43	GO:0031110	regulation of microtubule polymerization or depolymerization	biological_process	0.96342	GO:0007026	negative regulation of microtubule depolymerization	0.96345	GO:0007026	negative regulation of microtubule depolymerization
44	GO:0006086	acetyl-CoA biosynthesis from pyruvate	biological_process	0.9618	GO:0006085	acetyl-CoA biosynthesis	0.9618	GO:0006085	acetyl-CoA biosynthesis
45	GO:0030846	transcription termination from Pol II promoter	RNA polymerase(A) coupled	biological_process	0.96172	GO:0006369	transcription termination from RNA polymerase II promoter	0.96173	GO:0006369	transcription termination from RNA polymerase II promoter
46	GO:0030847	transcription termination from Pol II promoter	RNA polymerase(A)-independent	biological_process	0.96172	GO:0006369	transcription termination from RNA polymerase II promoter	0.96173	GO:0006369	transcription termination from RNA polymerase II promoter
47	GO:0019677	NAD catabolism	biological_process	0.95613	GO:0042363	fat-soluble vitamin catabolism	0.95613	GO:0042363	fat-soluble vitamin catabolism
48	GO:0006217	deoxycytidine catabolism	biological_process	0.95613	GO:0006214	thymidine catabolism	0.95613	GO:0006214	thymidine catabolism
49	GO:0006850	mitochondrial pyruvate transport	biological_process	0.95412	GO:0006848	pyruvate transport	0.95412	GO:0006848	pyruvate transport
50	GO:0018008	N-terminal peptidyl-glycine N-myristoylation	biological_process	0.95412	GO:0018276	isopeptide cross-linking via N6-glycyl-L-lysine	0.95412	GO:0018276	isopeptide cross-linking via N6-glycyl-L-lysine
51	GO:0006660	phosphatidylserine catabolism	biological_process	0.95412	GO:0046475	glycerophospholipid catabolism	0.95412	GO:0046475	glycerophospholipid catabolism
52	GO:0015856	cytosine transport	biological_process	0.95412	GO:0015855	pyrimidine transport	0.95412	GO:0015855	pyrimidine transport
53	GO:0015857	uracil transport	biological_process	0.95412	GO:0015855	pyrimidine transport	0.95412	GO:0015855	pyrimidine transport
54	GO:0042183	formate catabolism	biological_process	0.95213	GO:0009440	cyanate catabolism	0.95213	GO:0009440	cyanate catabolism
55	GO:0045876	positive regulation of sister chromatid cohesion	biological_process	0.95134	GO:0045875	negative regulation of sister chromatid cohesion	0.95134	GO:0045875	negative regulation of sister chromatid cohesion
56	GO:0046656	folic acid biosynthesis	biological_process	0.95052	GO:0046655	folic acid metabolism	0.95052	GO:0046655	folic acid metabolism
57	GO:0006827	high affinity iron ion transport	biological_process	0.94978	GO:0006826	iron ion transport	0.94997	GO:0006826	iron ion transport
58	GO:0045955	negative regulation of calcium ion-dependent exocytosis	biological_process	0.94761	GO:0017158	regulation of calcium ion-dependent exocytosis	0.94761	GO:0017158	regulation of calcium ion-dependent exocytosis
59	GO:0001320	age-dependent response to reactive oxygen species during chronological cell aging	biological_process	0.94761	GO:0001315	age-dependent response to reactive oxygen species	0.94761	GO:0001315	age-dependent response to reactive oxygen species
60	GO:0000147	actin cortical patch assembly	biological_process	0.94447	GO:0030866	cortical actin cytoskeleton organization and biogenesis	0.94448	GO:0030866	cortical actin cytoskeleton organization and biogenesis
61	GO:0045721	negative regulation of gluconeogenesis	biological_process	0.94418	GO:0045722	positive regulation of gluconeogenesis	0.94418	GO:0045722	positive regulation of gluconeogenesis
62	GO:0019568	arabinose catabolism	biological_process	0.93894	GO:0046373	L-arabinose metabolism	0.93895	GO:0046373	L-arabinose metabolism
63	GO:0046513	ceramide biosynthesis	biological_process	0.93696	GO:0046318	negative regulation of glucosylceramide biosynthesis	0.93696	GO:0046318	negative regulation of glucosylceramide biosynthesis
64	GO:0000116	G2-specific transcription in mitotic cell cycle	biological_process	0.93438	GO:0000085	G2 phase of mitotic cell cycle	0.93438	GO:0000085	G2 phase of mitotic cell cycle
65	GO:0007121	bipolar bud site selection	biological_process	0.93256	GO:0030010	establishment of cell polarity	0.93258	GO:0030010	establishment of cell polarity
66	GO:0000707	meiotic DNA recombinase assembly	biological_process	0.92989	GO:0000724	double-strand break repair via homologous recombination	0.9299	GO:0000724	double-strand break repair via homologous recombination
67	GO:0006567	threonine catabolism	biological_process	0.92982	GO:0006533	aspartate catabolism	0.92982	GO:0006533	aspartate catabolism
68	GO:0042538	hyperosmotic salinity response	biological_process	0.92913	GO:0006972	hyperosmotic response	0.92913	GO:0006972	hyperosmotic response
69	GO:0015798	myo-inositol transport	biological_process	0.9286	GO:0015793	glycerol transport	0.9286	GO:0015793	glycerol transport
70	GO:0015805	S-adenosylmethionine transport	biological_process	0.92728	GO:0015811	L-cystine transport	0.92728	GO:0015811	L-cystine transport
71	GO:0000168	activation of MAPKK activity during osmolarity sensing	biological_process	0.92718	GO:0000173	inactivation of MAPK activity during osmolarity sensing	0.92718	GO:0000173	inactivation of MAPK activity during osmolarity sensing
72	GO:0000391	U2-type spliceosome dissembly	biological_process	0.92553	GO:0006337	nucleosome disassembly	0.92553	GO:0006337	nucleosome disassembly
73	GO:0000727	double-strand break repair via break-induced replication	biological_process	0.92439	GO:0000724	double-strand break repair via homologous recombination	0.92439	GO:0000724	double-strand break repair via homologous recombination
74	GO:0009098	leucine biosynthesis	biological_process	0.92253	GO:0009082	branched chain family amino acid biosynthesis	0.92266	GO:0009082	branched chain family amino acid biosynthesis
75	GO:0000028	ribosomal small subunit assembly and maintenance	biological_process	0.92229	GO:0042255	ribosome assembly	0.9223	GO:0042255	ribosome assembly
76	GO:0006740	NADPH regeneration	biological_process	0.92146	GO:0009435	NAD biosynthesis	0.92164	GO:0009435	NAD biosynthesis
77	GO:0019655	ethanol fermentation	biological_process	0.92126	GO:0006069	ethanol oxidation	0.92126	GO:0006069	ethanol oxidation
78	GO:0030050	vesicle transport along actin filament	biological_process	0.91981	GO:0030048	actin filament-based movement	0.91982	GO:0030048	actin filament-based movement
79	GO:0015867	ATP transport	biological_process	0.91828	GO:0030302	deoxynucleotide transport	0.91828	GO:0030302	deoxynucleotide transport
80	GO:0031118	rRNA pseudouridine synthesis	biological_process	0.91789	GO:0001522	pseudouridine synthesis	0.91789	GO:0001522	pseudouridine synthesis
81	GO:0006039	cell wall chitin catabolism	biological_process	0.91789	GO:0006037	cell wall chitin metabolism	0.91789	GO:0006037	cell wall chitin metabolism
82	GO:0016480	negative regulation of transcription from RNA polymerase III promoter	biological_process	0.91751	GO:0006359	regulation of transcription from RNA polymerase III promoter	0.91751	GO:0006359	regulation of transcription from RNA polymerase III promoter
83	GO:0000743	nuclear migration during conjugation with cellular fusion	biological_process	0.9173	GO:0007097	nuclear migration	0.9173	GO:0007097	nuclear migration
84	GO:0007120	axial bud site selection	biological_process	0.91587	GO:0030010	establishment of cell polarity	0.91589	GO:0030010	establishment of cell polarity
85	GO:0015909	long-chain fatty acid transport	biological_process	0.91466	GO:0015910	peroxisomal long-chain fatty acid import	0.91466	GO:0015910	peroxisomal long-chain fatty acid import
86	GO:0006216	cytidine catabolism	biological_process	0.91226	GO:0006214	thymidine catabolism	0.91227	GO:0006214	thymidine catabolism
87	GO:0000335	negative regulation of DNA transposition	biological_process	0.91165	GO:0008156	negative regulation of DNA replication	0.91165	GO:0008156	negative regulation of DNA replication
88	GO:0008361	regulation of cell size	biological_process	0.91085	GO:0030308	negative regulation of cell growth	0.91092	GO:0030308	negative regulation of cell growth
89	GO:0015720	allantoin transport	biological_process	0.90799	GO:0015855	pyrimidine transport	0.90799	GO:0015855	pyrimidine transport
90	GO:0019627	urea metabolism	biological_process	0.90705	GO:0000050	urea cycle	0.90706	GO:0000050	urea cycle
91	GO:0006896	Golgi to vacuole transport	biological_process	0.90661	GO:0007035	vacuolar acidification	0.90662	GO:0007035	vacuolar acidification
92	GO:0006235	dTTP biosynthesis	biological_process	0.90649	GO:0046080	dUTP metabolism	0.90652	GO:0046080	dUTP metabolism
93	GO:0015806	S-methylmethionine transport	biological_process	0.90649	GO:0015811	L-cystine transport	0.90649	GO:0015811	L-cystine transport
94	GO:0000169	activation of MAPK activity during osmolarity sensing	biological_process	0.90562	GO:0000173	inactivation of MAPK activity during osmolarity sensing	0.90562	GO:0000173	inactivation of MAPK activity during osmolarity sensing
95	GO:0045144	meiotic sister chromatid segregation	biological_process	0.90562	GO:0007136	meiotic prophase II	0.90562	GO:0007136	meiotic prophase II
96	GO:0016973	poly(A)+ mRNA-nucleus export	biological_process	0.90534	GO:0006406	mRNA-nucleus export	0.90536	GO:0006406	mRNA-nucleus export
97	GO:0005979	regulation of glycogen biosynthesis	biological_process	0.90462	GO:0045722	positive regulation of gluconeogenesis	0.90462	GO:0045722	positive regulation of gluconeogenesis
98	GO:0001100	negative regulation of exit from mitosis	biological_process	0.90238	GO:0007096	regulation of exit from mitosis	0.90239	GO:0007096	regulation of exit from mitosis
99	GO:0046856	phosphoinositide dephosphorylation	biological_process	0.90073	GO:0046839	phospholipid dephosphorylation	0.90074	GO:0046839	phospholipid dephosphorylation
100	GO:0030491	heteroduplex formation	biological_process	0.90043	GO:0000724	double-strand break repair via homologous recombination	0.90043	GO:0000724	double-strand break repair via homologous recombination
101	GO:0006550	isoleucine catabolism	biological_process	0.89933	GO:0006552	leucine catabolism	0.89933	GO:0006552	leucine catabolism
102	GO:0006574	valine catabolism	biological_process	0.89933	GO:0006552	leucine catabolism	0.89933	GO:0006552	leucine catabolism
103	GO:0001408	guanine nucleotide transport	biological_process	0.89814	GO:0030302	deoxynucleotide transport	0.89814	GO:0030302	deoxynucleotide transport
104	GO:0006233	dTDP biosynthesis	biological_process	0.89808	GO:0006231	dTMP biosynthesis	0.89811	GO:0006231	dTMP biosynthesis
105	GO:0009097	isoleucine biosynthesis	biological_process	0.89759	GO:0009082	branched chain family amino acid biosynthesis	0.89771	GO:0009082	branched chain family amino acid biosynthesis
106	GO:0005992	trehalose biosynthesis	biological_process	0.89737	GO:0005978	glycogen biosynthesis	0.89742	GO:0005978	glycogen biosynthesis
107	GO:0018283	iron incorporation into metallo-sulfur cluster	biological_process	0.89725	GO:0016226	iron-sulfur cluster assembly	0.89725	GO:0016226	iron-sulfur cluster assembly
108	GO:0000321	re-entry into mitotic cell cycle after pheromone arrest	biological_process	0.8949	GO:0045023	G0 to G1 transition	0.8949	GO:0045023	G0 to G1 transition
109	GO:0030472	mitotic spindle organization and biogenesis in nucleus	biological_process	0.89488	GO:0000022	mitotic spindle elongation	0.89489	GO:0000022	mitotic spindle elongation
110	GO:0000301	retrograde transport	vesicle recycling within Golgi	biological_process	0.89439	GO:0006891	intra-Golgi transport	0.89441	GO:0006891	intra-Golgi transport
111	GO:0006973	intracellular accumulation of glycerol	biological_process	0.89339	GO:0006972	hyperosmotic response	0.89339	GO:0006972	hyperosmotic response
112	GO:0006824	cobalt ion transport	biological_process	0.89245	GO:0006826	iron ion transport	0.89292	GO:0006826	iron ion transport
113	GO:0030969	UFP-specific transcription factor mRNA processing during unfolded protein response	biological_process	0.89165	GO:0006987	unfolded protein response	activation of signaling protein activity	0.89165	GO:0006987	unfolded protein response	activation of signaling protein activity
114	GO:0030469	maintenance of cell polarity (sensu Fungi)	biological_process	0.88802	GO:0045199	maintenance of epithelial cell polarity	0.88802	GO:0045199	maintenance of epithelial cell polarity
115	GO:0006530	asparagine catabolism	biological_process	0.88716	GO:0006533	aspartate catabolism	0.88716	GO:0006533	aspartate catabolism
116	GO:0046470	phosphatidylcholine metabolism	biological_process	0.88572	GO:0006657	CDP-choline pathway	0.88574	GO:0006657	CDP-choline pathway
117	GO:0006075	beta-1	3 glucan biosynthesis	biological_process	0.88565	GO:0005978	glycogen biosynthesis	0.88569	GO:0005978	glycogen biosynthesis
118	GO:0000046	autophagic vacuole fusion	biological_process	0.88238	GO:0000045	autophagic vacuole formation	0.88239	GO:0000045	autophagic vacuole formation
119	GO:0007024	alpha-tubulin folding	biological_process	0.88226	GO:0007022	chaperonin-mediated tubulin folding	0.88226	GO:0007022	chaperonin-mediated tubulin folding
120	GO:0006624	vacuolar protein processing or maturation	biological_process	0.88188	GO:0006623	protein-vacuolar targeting	0.88189	GO:0006623	protein-vacuolar targeting
121	GO:0000751	cell cycle arrest in response to pheromone	biological_process	0.8807	GO:0007050	cell cycle arrest	0.88072	GO:0007050	cell cycle arrest
122	GO:0045011	actin cable formation	biological_process	0.88063	GO:0043149	stress fiber formation	0.88064	GO:0043149	stress fiber formation
123	GO:0042138	meiotic DNA double-strand break formation	biological_process	0.87831	GO:0007131	meiotic recombination	0.87833	GO:0007131	meiotic recombination
124	GO:0045040	mitochondrial outer membrane protein import	biological_process	0.87679	GO:0045039	mitochondrial inner membrane protein import	0.8768	GO:0045039	mitochondrial inner membrane protein import
125	GO:0046688	response to copper ion	biological_process	0.87601	GO:0015694	mercury ion transport	0.87604	GO:0015694	mercury ion transport
126	GO:0016578	histone deubiquitination	biological_process	0.87559	GO:0016579	protein deubiquitination	0.87559	GO:0016579	protein deubiquitination
127	GO:0006842	tricarboxylic acid transport	biological_process	0.87483	GO:0006843	mitochondrial citrate transport	0.87484	GO:0006843	mitochondrial citrate transport
128	GO:0015809	L-arginine transport	biological_process	0.87324	GO:0006868	L-glutamine transport	0.87324	GO:0006868	L-glutamine transport
129	GO:0045922	negative regulation of fatty acid metabolism	biological_process	0.87309	GO:0050995	negative regulation of lipid catabolism	0.87309	GO:0050995	negative regulation of lipid catabolism
130	GO:0045835	negative regulation of meiosis	biological_process	0.87249	GO:0045836	positive regulation of meiosis	0.87249	GO:0045836	positive regulation of meiosis
131	GO:0045046	peroxisome membrane protein import	biological_process	0.87118	GO:0016560	peroxisome matrix protein import	docking	0.87118	GO:0016560	peroxisome matrix protein import	docking
132	GO:0019509	methionine salvage	biological_process	0.87069	GO:0009086	methionine biosynthesis	0.87081	GO:0009086	methionine biosynthesis
133	GO:0000162	tryptophan biosynthesis	biological_process	0.87067	GO:0008295	spermidine biosynthesis	0.87077	GO:0008295	spermidine biosynthesis
134	GO:0000755	cytogamy	biological_process	0.87045	GO:0043012	regulation of fusion of sperm to egg plasma membrane	0.87045	GO:0043012	regulation of fusion of sperm to egg plasma membrane
135	GO:0000722	telomerase-independent telomere maintenance	biological_process	0.86891	GO:0000019	regulation of mitotic recombination	0.86891	GO:0000019	regulation of mitotic recombination
136	GO:0006168	adenine salvage	biological_process	0.86886	GO:0006166	purine ribonucleoside salvage	0.8689	GO:0006166	purine ribonucleoside salvage
137	GO:0006521	regulation of amino acid metabolism	biological_process	0.86816	GO:0042517	positive regulation of tyrosine phosphorylation of Stat3 protein	0.86818	GO:0042517	positive regulation of tyrosine phosphorylation of Stat3 protein
138	GO:0045053	protein retention in Golgi	biological_process	0.8673	GO:0006621	protein retention in ER	0.86731	GO:0006621	protein retention in ER
139	GO:0048026	positive regulation of nuclear mRNA splicing	via spliceosome	biological_process	0.86704	GO:0048025	negative regulation of nuclear mRNA splicing	via spliceosome	0.86705	GO:0048025	negative regulation of nuclear mRNA splicing	via spliceosome
140	GO:0006407	rRNA-nucleus export	biological_process	0.86695	GO:0006406	mRNA-nucleus export	0.86699	GO:0006406	mRNA-nucleus export
141	GO:0006409	tRNA-nucleus export	biological_process	0.86695	GO:0006406	mRNA-nucleus export	0.86699	GO:0006406	mRNA-nucleus export
142	GO:0048280	vesicle fusion with Golgi apparatus	biological_process	0.86684	GO:0006906	vesicle fusion	0.86684	GO:0006906	vesicle fusion
143	GO:0045143	homologous chromosome segregation	biological_process	0.86665	GO:0007131	meiotic recombination	0.86668	GO:0007131	meiotic recombination
144	GO:0016255	attachment of GPI anchor to protein	biological_process	0.8666	GO:0006506	GPI anchor biosynthesis	0.86662	GO:0006506	GPI anchor biosynthesis
145	GO:0006995	cellular response to nitrogen starvation	biological_process	0.86613	GO:0009267	cellular response to starvation	0.86617	GO:0009267	cellular response to starvation
146	GO:0042148	strand invasion	biological_process	0.8649	GO:0000724	double-strand break repair via homologous recombination	0.8649	GO:0000724	double-strand break repair via homologous recombination
147	GO:0000289	poly(A) tail shortening	biological_process	0.86446	GO:0000184	mRNA catabolism	nonsense-mediated decay	0.86448	GO:0000184	mRNA catabolism	nonsense-mediated decay
148	GO:0000290	deadenylylation-dependent decapping	biological_process	0.86446	GO:0000184	mRNA catabolism	nonsense-mediated decay	0.86448	GO:0000184	mRNA catabolism	nonsense-mediated decay
149	GO:0016539	intein-mediated protein splicing	biological_process	0.86348	GO:0006465	signal peptide processing	0.86355	GO:0006465	signal peptide processing
150	GO:0006365	35S primary transcript processing	biological_process	0.86323	GO:0006364	rRNA processing	0.86336	GO:0006364	rRNA processing
151	GO:0015819	L-lysine transport	biological_process	0.86101	GO:0006868	L-glutamine transport	0.86102	GO:0006868	L-glutamine transport
152	GO:0016559	peroxisome division	biological_process	0.86096	GO:0016560	peroxisome matrix protein import	docking	0.86097	GO:0016560	peroxisome matrix protein import	docking
153	GO:0015887	pantothenate transport	biological_process	0.85966	GO:0015879	carnitine transport	0.85966	GO:0015879	carnitine transport
154	GO:0031146	SCF-dependent proteasomal ubiquitin-dependent protein catabolism	biological_process	0.85843	GO:0030433	ER-associated protein catabolism	0.85845	GO:0030433	ER-associated protein catabolism
155	GO:0000105	histidine biosynthesis	biological_process	0.85832	GO:0019556	histidine catabolism to glutamate and formamide	0.8584	GO:0019556	histidine catabolism to glutamate and formamide
156	GO:0016233	telomere capping	biological_process	0.85819	GO:0007004	telomerase-dependent telomere maintenance	0.8582	GO:0007004	telomerase-dependent telomere maintenance
157	GO:0006831	low-affinity zinc ion transport	biological_process	0.8579	GO:0006829	zinc ion transport	0.8579	GO:0006829	zinc ion transport
158	GO:0006830	high-affinity zinc ion transport	biological_process	0.8579	GO:0006829	zinc ion transport	0.8579	GO:0006829	zinc ion transport
159	GO:0009061	anaerobic respiration	biological_process	0.85788	GO:0006099	tricarboxylic acid cycle	0.85811	GO:0006099	tricarboxylic acid cycle
160	GO:0046855	inositol phosphate dephosphorylation	biological_process	0.85781	GO:0006021	myo-inositol biosynthesis	0.85782	GO:0006021	myo-inositol biosynthesis
161	GO:0000001	mitochondrion inheritance	biological_process	0.85768	GO:0045039	mitochondrial inner membrane protein import	0.85771	GO:0045039	mitochondrial inner membrane protein import
162	GO:0006998	nuclear membrane organization and biogenesis	biological_process	0.85756	GO:0007097	nuclear migration	0.85758	GO:0007097	nuclear migration
163	GO:0007103	spindle pole body duplication in nuclear envelope	biological_process	0.85567	GO:0007100	mitotic centrosome separation	0.85568	GO:0007100	mitotic centrosome separation
164	GO:0045041	mitochondrial intermembrane space protein import	biological_process	0.85364	GO:0045039	mitochondrial inner membrane protein import	0.85366	GO:0045039	mitochondrial inner membrane protein import
165	GO:0007092	anaphase-promoting complex activation during mitotic cell cycle	biological_process	0.85337	GO:0030433	ER-associated protein catabolism	0.85339	GO:0030433	ER-associated protein catabolism
166	GO:0007232	osmosensory signaling pathway via Sho1 osmosensor	biological_process	0.85272	GO:0000173	inactivation of MAPK activity during osmolarity sensing	0.85272	GO:0000173	inactivation of MAPK activity during osmolarity sensing
167	GO:0019220	regulation of phosphate metabolism	biological_process	0.85266	GO:0042517	positive regulation of tyrosine phosphorylation of Stat3 protein	0.8527	GO:0042517	positive regulation of tyrosine phosphorylation of Stat3 protein
168	GO:0042256	mature ribosome assembly	biological_process	0.84845	GO:0042255	ribosome assembly	0.84845	GO:0042255	ribosome assembly
169	GO:0030007	potassium ion homeostasis	biological_process	0.84822	GO:0007035	vacuolar acidification	0.84823	GO:0007035	vacuolar acidification
170	GO:0030490	processing of 20S pre-rRNA	biological_process	0.84799	GO:0006364	rRNA processing	0.84811	GO:0006364	rRNA processing
171	GO:0015878	biotin transport	biological_process	0.84757	GO:0015889	cobalamin transport	0.84757	GO:0015889	cobalamin transport
172	GO:0030031	cell projection biogenesis	biological_process	0.84661	GO:0046847	filopodium formation	0.84668	GO:0046847	filopodium formation
173	GO:0045332	phospholipid translocation	biological_process	0.84606	GO:0001766	lipid raft polarization	0.84606	GO:0001766	lipid raft polarization
174	GO:0017196	N-terminal peptidyl-methionine acetylation	biological_process	0.84593	GO:0006474	N-terminal protein amino acid acetylation	0.84594	GO:0006474	N-terminal protein amino acid acetylation
175	GO:0045324	late endosome to vacuole transport	biological_process	0.84568	GO:0006895	Golgi to endosome transport	0.84569	GO:0006895	Golgi to endosome transport
176	GO:0000011	vacuole inheritance	biological_process	0.84489	GO:0008333	endosome to lysosome transport	0.84491	GO:0008333	endosome to lysosome transport
177	GO:0000709	meiotic joint molecule formation	biological_process	0.84446	GO:0007131	meiotic recombination	0.84448	GO:0007131	meiotic recombination
178	GO:0006387	snRNA capping	biological_process	0.84364	GO:0006370	mRNA capping	0.84364	GO:0006370	mRNA capping
179	GO:0006272	leading strand elongation	biological_process	0.84213	GO:0006269	DNA replication	synthesis of RNA primer	0.84218	GO:0006269	DNA replication	synthesis of RNA primer
180	GO:0031126	snoRNA 3'-end processing	biological_process	0.84149	GO:0006378	mRNA polyadenylylation	0.8415	GO:0006378	mRNA polyadenylylation
181	GO:0030466	chromatin silencing at silent mating-type cassette	biological_process	0.83784	GO:0006348	chromatin silencing at telomere	0.83787	GO:0006348	chromatin silencing at telomere
182	GO:0000736	double-strand break repair via single-strand annealing	removal of nonhomologous ends	biological_process	0.83635	GO:0006303	double-strand break repair via nonhomologous end-joining	0.83637	GO:0006303	double-strand break repair via nonhomologous end-joining
183	GO:0000735	removal of nonhomologous ends	biological_process	0.83554	GO:0000019	regulation of mitotic recombination	0.83554	GO:0000019	regulation of mitotic recombination
184	GO:0042145	homotypic vacuole fusion	non-autophagic	biological_process	0.8342	GO:0008333	endosome to lysosome transport	0.83422	GO:0008333	endosome to lysosome transport
185	GO:0047484	regulation of response to osmotic stress	biological_process	0.83022	GO:0006972	hyperosmotic response	0.83023	GO:0006972	hyperosmotic response
186	GO:0008315	meiotic G2/MI transition	biological_process	0.83018	GO:0007131	meiotic recombination	0.83021	GO:0007131	meiotic recombination
187	GO:0045490	pectin catabolism	biological_process	0.82966	GO:0006032	chitin catabolism	0.8297	GO:0006032	chitin catabolism
188	GO:0007000	nucleolus organization and biogenesis	biological_process	0.82903	GO:0007097	nuclear migration	0.82906	GO:0007097	nuclear migration
189	GO:0048017	inositol lipid-mediated signaling	biological_process	0.82697	GO:0007205	protein kinase C activation	0.82702	GO:0007205	protein kinase C activation
190	GO:0001310	extrachromosomal rDNA circle accumulation during replicative cell aging	biological_process	0.82486	GO:0007569	cell aging	0.82488	GO:0007569	cell aging
191	GO:0001321	age-dependent general metabolic decline during replicative cell aging	biological_process	0.82486	GO:0007569	cell aging	0.82488	GO:0007569	cell aging
192	GO:0031087	deadenylylation-independent decapping	biological_process	0.82479	GO:0000184	mRNA catabolism	nonsense-mediated decay	0.8248	GO:0000184	mRNA catabolism	nonsense-mediated decay
193	GO:0006363	transcription termination from RNA polymerase I promoter	biological_process	0.82382	GO:0006356	regulation of transcription from RNA polymerase I promoter	0.82382	GO:0006356	regulation of transcription from RNA polymerase I promoter
194	GO:0019547	arginine catabolism to ornithine	biological_process	0.81993	GO:0006527	arginine catabolism	0.81995	GO:0006527	arginine catabolism
195	GO:0051228	mitotic spindle disassembly	biological_process	0.8175	GO:0000022	mitotic spindle elongation	0.81751	GO:0000022	mitotic spindle elongation
196	GO:0006616	SRP-dependent cotranslational protein-membrane targeting	translocation	biological_process	0.81453	GO:0006614	SRP-dependent cotranslational protein-membrane targeting	0.8146	GO:0006614	SRP-dependent cotranslational protein-membrane targeting
197	GO:0000304	response to singlet oxygen	biological_process	0.81282	GO:0042744	hydrogen peroxide catabolism	0.81284	GO:0042744	hydrogen peroxide catabolism
198	GO:0046686	response to cadmium ion	biological_process	0.81155	GO:0015694	mercury ion transport	0.81159	GO:0015694	mercury ion transport
199	GO:0046107	uracil biosynthesis	biological_process	0.80916	GO:0006212	uracil catabolism	0.80916	GO:0006212	uracil catabolism
200	GO:0046086	adenosine biosynthesis	biological_process	0.80791	GO:0008616	queuosine biosynthesis	0.80793	GO:0008616	queuosine biosynthesis
201	GO:0016574	histone ubiquitination	biological_process	0.80586	GO:0016575	histone deacetylation	0.80589	GO:0016575	histone deacetylation
202	GO:0015940	pantothenate biosynthesis	biological_process	0.80526	GO:0015986	ATP synthesis coupled proton transport	0.80584	GO:0015986	ATP synthesis coupled proton transport
203	GO:0008655	pyrimidine salvage	biological_process	0.80509	GO:0006166	purine ribonucleoside salvage	0.80517	GO:0006166	purine ribonucleoside salvage
204	GO:0006617	SRP-dependent cotranslational protein-membrane targeting	signal sequence recognition	biological_process	0.80454	GO:0006614	SRP-dependent cotranslational protein-membrane targeting	0.8046	GO:0006614	SRP-dependent cotranslational protein-membrane targeting
205	GO:0008608	attachment of spindle microtubules to kinetochore	biological_process	0.80332	GO:0007076	mitotic chromosome condensation	0.80344	GO:0007076	mitotic chromosome condensation
206	GO:0043330	response to exogenous dsRNA	biological_process	0.8011	GO:0009597	detection of virus	0.80111	GO:0009597	detection of virus
207	GO:0042273	ribosomal large subunit biogenesis	biological_process	0.80076	GO:0006364	rRNA processing	0.8009	GO:0006364	rRNA processing
208	GO:0000055	ribosomal large subunit-nucleus export	biological_process	0.79938	GO:0006406	mRNA-nucleus export	0.79942	GO:0006406	mRNA-nucleus export
209	GO:0018318	protein amino acid palmitoylation	biological_process	0.79931	GO:0006506	GPI anchor biosynthesis	0.79934	GO:0006506	GPI anchor biosynthesis
210	GO:0000501	flocculation (sensu Saccharomyces)	biological_process	0.79895	GO:0046588	negative regulation of calcium-dependent cell-cell adhesion	0.79896	GO:0046588	negative regulation of calcium-dependent cell-cell adhesion
211	GO:0000135	septin checkpoint	biological_process	0.79773	GO:0007094	mitotic spindle checkpoint	0.79775	GO:0007094	mitotic spindle checkpoint
212	GO:0006116	NADH oxidation	biological_process	0.79644	GO:0009435	NAD biosynthesis	0.79651	GO:0009435	NAD biosynthesis
213	GO:0006190	inosine salvage	biological_process	0.79588	GO:0006166	purine ribonucleoside salvage	0.7959	GO:0006166	purine ribonucleoside salvage
214	GO:0007532	regulation of transcription	mating-type specific	biological_process	0.79432	GO:0007538	primary sex determination	0.79434	GO:0007538	primary sex determination
215	GO:0030489	processing of 27S pre-rRNA	biological_process	0.79426	GO:0006364	rRNA processing	0.79438	GO:0006364	rRNA processing
216	GO:0042149	cellular response to glucose starvation	biological_process	0.79203	GO:0009267	cellular response to starvation	0.79207	GO:0009267	cellular response to starvation
217	GO:0006078	beta-1	6 glucan biosynthesis	biological_process	0.79186	GO:0005978	glycogen biosynthesis	0.7919	GO:0005978	glycogen biosynthesis
218	GO:0006609	mRNA-binding (hnRNP) protein-nucleus import	biological_process	0.78817	GO:0000059	protein-nucleus import	docking	0.78826	GO:0000059	protein-nucleus import	docking
219	GO:0016576	histone dephosphorylation	biological_process	0.78459	GO:0016575	histone deacetylation	0.78462	GO:0016575	histone deacetylation
220	GO:0031204	posttranslational protein membrane targeting	translocation	biological_process	0.7845	GO:0006614	SRP-dependent cotranslational protein-membrane targeting	0.78457	GO:0006614	SRP-dependent cotranslational protein-membrane targeting
221	GO:0030242	peroxisome degradation	biological_process	0.78404	GO:0016560	peroxisome matrix protein import	docking	0.78405	GO:0016560	peroxisome matrix protein import	docking
222	GO:0015880	coenzyme A transport	biological_process	0.78365	GO:0015886	heme transport	0.78367	GO:0015886	heme transport
223	GO:0015883	FAD transport	biological_process	0.78365	GO:0015886	heme transport	0.78367	GO:0015886	heme transport
224	GO:0015890	nicotinamide mononucleotide transport	biological_process	0.78365	GO:0015886	heme transport	0.78367	GO:0015886	heme transport
225	GO:0001407	glycerophosphodiester transport	biological_process	0.78314	GO:0015711	organic anion transport	0.78317	GO:0015711	organic anion transport
226	GO:0006784	heme a biosynthesis	biological_process	0.78302	GO:0006783	heme biosynthesis	0.78309	GO:0006783	heme biosynthesis
227	GO:0046294	formaldehyde catabolism	biological_process	0.77923	GO:0006097	glyoxylate cycle	0.77926	GO:0006097	glyoxylate cycle
228	GO:0000078	cell morphogenesis checkpoint	biological_process	0.77717	GO:0007094	mitotic spindle checkpoint	0.7772	GO:0007094	mitotic spindle checkpoint
229	GO:0009446	putrescine biosynthesis	biological_process	0.7768	GO:0008295	spermidine biosynthesis	0.77683	GO:0008295	spermidine biosynthesis
230	GO:0006751	glutathione catabolism	biological_process	0.7761	GO:0006750	glutathione biosynthesis	0.77613	GO:0006750	glutathione biosynthesis
231	GO:0015723	bilirubin transport	biological_process	0.77381	GO:0015727	lactate transport	0.77385	GO:0015727	lactate transport
232	GO:0019274	phenylalanine biosynthesis	prephenate pathway	biological_process	0.77215	GO:0009094	L-phenylalanine biosynthesis	0.77218	GO:0009094	L-phenylalanine biosynthesis
233	GO:0016237	microautophagy	biological_process	0.77206	GO:0000045	autophagic vacuole formation	0.77208	GO:0000045	autophagic vacuole formation
234	GO:0006676	mannosyl diphosphorylinositol ceramide metabolism	biological_process	0.77181	GO:0001574	ganglioside biosynthesis	0.77182	GO:0001574	ganglioside biosynthesis
235	GO:0006675	mannose inositol phosphoceramide metabolism	biological_process	0.77181	GO:0001574	ganglioside biosynthesis	0.77182	GO:0001574	ganglioside biosynthesis
236	GO:0046084	adenine biosynthesis	biological_process	0.77147	GO:0009113	purine base biosynthesis	0.77151	GO:0009113	purine base biosynthesis
237	GO:0019878	lysine biosynthesis via aminoadipic acid	biological_process	0.77134	GO:0019877	diaminopimelate biosynthesis	0.77144	GO:0019877	diaminopimelate biosynthesis
238	GO:0015862	uridine transport	biological_process	0.76929	GO:0046963	3'-phosphoadenosine 5'-phosphosulfate transport	0.76929	GO:0046963	3'-phosphoadenosine 5'-phosphosulfate transport
239	GO:0010044	response to aluminum ion	biological_process	0.76876	GO:0015694	mercury ion transport	0.7688	GO:0015694	mercury ion transport
240	GO:0006490	oligosaccharide-lipid intermediate assembly	biological_process	0.76562	GO:0018279	protein amino acid N-linked glycosylation via asparagine	0.76565	GO:0018279	protein amino acid N-linked glycosylation via asparagine
241	GO:0042174	negative regulation of sporulation	biological_process	0.7655	GO:0045671	negative regulation of osteoclast differentiation	0.76551	GO:0045671	negative regulation of osteoclast differentiation
242	GO:0000117	G2/M-specific transcription in mitotic cell cycle	biological_process	0.76382	GO:0045736	negative regulation of cyclin dependent protein kinase activity	0.76383	GO:0045736	negative regulation of cyclin dependent protein kinase activity
243	GO:0005998	xylulose catabolism	biological_process	0.76345	GO:0019303	D-ribose catabolism	0.76345	GO:0019303	D-ribose catabolism
244	GO:0007323	peptide pheromone maturation	biological_process	0.76344	GO:0006465	signal peptide processing	0.76351	GO:0006465	signal peptide processing
245	GO:0018195	peptidyl-arginine modification	biological_process	0.76215	GO:0006474	N-terminal protein amino acid acetylation	0.76222	GO:0006474	N-terminal protein amino acid acetylation
246	GO:0019354	siroheme biosynthesis	biological_process	0.76076	GO:0006783	heme biosynthesis	0.76083	GO:0006783	heme biosynthesis
247	GO:0030397	membrane disassembly	biological_process	0.76046	GO:0045039	mitochondrial inner membrane protein import	0.7605	GO:0045039	mitochondrial inner membrane protein import
248	GO:0045141	telomere clustering	biological_process	0.75977	GO:0007131	meiotic recombination	0.75984	GO:0007131	meiotic recombination
249	GO:0006227	dUDP biosynthesis	biological_process	0.75948	GO:0006231	dTMP biosynthesis	0.7595	GO:0006231	dTMP biosynthesis
250	GO:0006343	establishment of chromatin silencing	biological_process	0.75921	GO:0006348	chromatin silencing at telomere	0.75924	GO:0006348	chromatin silencing at telomere
251	GO:0006634	hexadecanal biosynthesis	biological_process	0.75851	GO:0006097	glyoxylate cycle	0.75855	GO:0006097	glyoxylate cycle
252	GO:0042274	ribosomal small subunit biogenesis	biological_process	0.75684	GO:0006364	rRNA processing	0.75697	GO:0006364	rRNA processing
253	GO:0015771	trehalose transport	biological_process	0.7551	GO:0009401	phosphoenolpyruvate-dependent sugar phosphotransferase system	0.75552	GO:0009401	phosphoenolpyruvate-dependent sugar phosphotransferase system
254	GO:0006846	acetate transport	biological_process	0.7538	GO:0015727	lactate transport	0.75383	GO:0015727	lactate transport
255	GO:0015719	allantoate transport	biological_process	0.7538	GO:0015727	lactate transport	0.75383	GO:0015727	lactate transport
256	GO:0006666	3-keto-sphinganine metabolism	biological_process	0.75341	GO:0046521	sphingoid catabolism	0.75342	GO:0046521	sphingoid catabolism
257	GO:0007070	negative regulation of transcription from RNA polymerase II promoter	mitotic	biological_process	0.75299	GO:0007076	mitotic chromosome condensation	0.75314	GO:0007076	mitotic chromosome condensation
258	GO:0000370	U2-type nuclear mRNA branch site recognition	biological_process	0.75293	GO:0000395	nuclear mRNA 5'-splice site recognition	0.75293	GO:0000395	nuclear mRNA 5'-splice site recognition
259	GO:0043044	ATP-dependent chromatin remodeling	biological_process	0.75098	GO:0006348	chromatin silencing at telomere	0.75105	GO:0006348	chromatin silencing at telomere
260	GO:0006103	2-oxoglutarate metabolism	biological_process	0.75069	GO:0006108	malate metabolism	0.75076	GO:0006108	malate metabolism
261	GO:0000915	cytokinesis	contractile ring formation	biological_process	0.74989	GO:0030866	cortical actin cytoskeleton organization and biogenesis	0.75	GO:0030866	cortical actin cytoskeleton organization and biogenesis
262	GO:0006859	extracellular carbohydrate transport	biological_process	0.74823	GO:0009401	phosphoenolpyruvate-dependent sugar phosphotransferase system	0.74864	GO:0009401	phosphoenolpyruvate-dependent sugar phosphotransferase system
263	GO:0000056	ribosomal small subunit-nucleus export	biological_process	0.74137	GO:0006406	mRNA-nucleus export	0.74141	GO:0006406	mRNA-nucleus export
264	GO:0006121	mitochondrial electron transport	succinate to ubiquinone	biological_process	0.73991	GO:0006120	mitochondrial electron transport	NADH to ubiquinone	0.74006	GO:0006120	mitochondrial electron transport	NADH to ubiquinone
265	GO:0030037	actin filament reorganization during cell cycle	biological_process	0.73853	GO:0043149	stress fiber formation	0.73855	GO:0043149	stress fiber formation
266	GO:0030026	manganese ion homeostasis	biological_process	0.73843	GO:0006878	copper ion homeostasis	0.73849	GO:0006878	copper ion homeostasis
267	GO:0048250	mitochondrial iron ion transport	biological_process	0.73779	GO:0000066	mitochondrial ornithine transport	0.7378	GO:0000066	mitochondrial ornithine transport
268	GO:0045016	mitochondrial magnesium ion transport	biological_process	0.73779	GO:0000066	mitochondrial ornithine transport	0.7378	GO:0000066	mitochondrial ornithine transport
269	GO:0006592	ornithine biosynthesis	biological_process	0.73445	GO:0006526	arginine biosynthesis	0.73453	GO:0006526	arginine biosynthesis
270	GO:0015978	carbon utilization by utilization of organic compounds	biological_process	0.73386	GO:0015977	carbon utilization by fixation of carbon dioxide	0.7339	GO:0015977	carbon utilization by fixation of carbon dioxide
271	GO:0019653	purine fermentation	biological_process	0.73173	GO:0009113	purine base biosynthesis	0.73179	GO:0009113	purine base biosynthesis
272	GO:0006741	NADP biosynthesis	biological_process	0.72803	GO:0009435	NAD biosynthesis	0.72811	GO:0009435	NAD biosynthesis
273	GO:0007124	pseudohyphal growth	biological_process	0.7271	GO:0030308	negative regulation of cell growth	0.72725	GO:0030308	negative regulation of cell growth
274	GO:0000360	cis assembly of U2-type pre-catalytic spliceosome	biological_process	0.72675	GO:0000395	nuclear mRNA 5'-splice site recognition	0.72676	GO:0000395	nuclear mRNA 5'-splice site recognition
275	GO:0030476	spore wall assembly (sensu Fungi)	biological_process	0.72622	GO:0007595	lactation	0.72631	GO:0007595	lactation
276	GO:0009105	lipoic acid biosynthesis	biological_process	0.72559	GO:0015986	ATP synthesis coupled proton transport	0.72636	GO:0015986	ATP synthesis coupled proton transport
277	GO:0000917	barrier septum formation	biological_process	0.72303	GO:0008356	asymmetric cell division	0.72328	GO:0008356	asymmetric cell division
278	GO:0000750	signal transduction during conjugation with cellular fusion	biological_process	0.71613	GO:0007595	lactation	0.71623	GO:0007595	lactation
279	GO:0000052	citrulline metabolism	biological_process	0.71463	GO:0006526	arginine biosynthesis	0.7147	GO:0006526	arginine biosynthesis
280	GO:0000053	argininosuccinate metabolism	biological_process	0.71463	GO:0006526	arginine biosynthesis	0.7147	GO:0006526	arginine biosynthesis
281	GO:0042843	D-xylose catabolism	biological_process	0.71401	GO:0046373	L-arabinose metabolism	0.71407	GO:0046373	L-arabinose metabolism
282	GO:0019346	transsulfuration	biological_process	0.71194	GO:0006535	cysteine biosynthesis from serine	0.71202	GO:0006535	cysteine biosynthesis from serine
283	GO:0001403	invasive growth (sensu Saccharomyces)	biological_process	0.7113	GO:0030308	negative regulation of cell growth	0.71144	GO:0030308	negative regulation of cell growth
284	GO:0000196	MAPKKK cascade during cell wall biogenesis	biological_process	0.71077	GO:0046329	negative regulation of JNK cascade	0.71081	GO:0046329	negative regulation of JNK cascade
285	GO:0018364	peptidyl-glutamine methylation	biological_process	0.71068	GO:0006481	C-terminal protein amino acid methylation	0.71073	GO:0006481	C-terminal protein amino acid methylation
286	GO:0006114	glycerol biosynthesis	biological_process	0.70874	GO:0006021	myo-inositol biosynthesis	0.70881	GO:0006021	myo-inositol biosynthesis
287	GO:0000770	peptide pheromone export	biological_process	0.70784	GO:0006857	oligopeptide transport	0.70794	GO:0006857	oligopeptide transport
288	GO:0006876	cadmium ion homeostasis	biological_process	0.70779	GO:0006878	copper ion homeostasis	0.70785	GO:0006878	copper ion homeostasis
289	GO:0019858	cytosine metabolism	biological_process	0.70506	GO:0006207	'de novo' pyrimidine base biosynthesis	0.70514	GO:0006207	'de novo' pyrimidine base biosynthesis
290	GO:0000032	cell wall mannoprotein biosynthesis	biological_process	0.7048	GO:0018279	protein amino acid N-linked glycosylation via asparagine	0.7049	GO:0018279	protein amino acid N-linked glycosylation via asparagine
291	GO:0019358	nicotinate nucleotide salvage	biological_process	0.70287	GO:0006166	purine ribonucleoside salvage	0.70294	GO:0006166	purine ribonucleoside salvage
292	GO:0006267	pre-replicative complex formation and maintenance	biological_process	0.70196	GO:0006268	DNA unwinding	0.70224	GO:0006268	DNA unwinding
293	GO:0000040	low affinity iron ion transport	biological_process	0.70025	GO:0006826	iron ion transport	0.70039	GO:0006826	iron ion transport
294	GO:0015685	ferric-enterobactin transport	biological_process	0.70025	GO:0006826	iron ion transport	0.70039	GO:0006826	iron ion transport
295	GO:0006429	leucyl-tRNA aminoacylation	biological_process	0.6965	GO:0006437	tyrosyl-tRNA aminoacylation	0.69678	GO:0006437	tyrosyl-tRNA aminoacylation
296	GO:0009847	spore germination	biological_process	0.69631	GO:0007309	oocyte axis determination	0.69709	GO:0007309	oocyte axis determination
297	GO:0007329	positive regulation of transcription from RNA polymerase II promoter by pheromones	biological_process	0.69605	GO:0048096	chromatin-mediated maintenance of transcription	0.6961	GO:0048096	chromatin-mediated maintenance of transcription
298	GO:0006735	NADH regeneration	biological_process	0.69389	GO:0009435	NAD biosynthesis	0.69403	GO:0009435	NAD biosynthesis
299	GO:0000753	cellular morphogenesis during conjugation with cellular fusion	biological_process	0.68681	GO:0007595	lactation	0.6869	GO:0007595	lactation
300	GO:0006901	vesicle coating	biological_process	0.68416	GO:0006888	ER to Golgi transport	0.68443	GO:0006888	ER to Golgi transport
301	GO:0007118	budding cell apical bud growth	biological_process	0.68183	GO:0030308	negative regulation of cell growth	0.68197	GO:0030308	negative regulation of cell growth
302	GO:0015677	copper ion import	biological_process	0.68171	GO:0015680	intracellular copper ion transport	0.68176	GO:0015680	intracellular copper ion transport
303	GO:0046020	negative regulation of transcription from RNA polymerase II promoter by pheromones	biological_process	0.68022	GO:0006348	chromatin silencing at telomere	0.68029	GO:0006348	chromatin silencing at telomere
304	GO:0045117	azole transport	biological_process	0.68011	GO:0015904	tetracycline transport	0.68027	GO:0015904	tetracycline transport
305	GO:0007119	budding cell isotropic bud growth	biological_process	0.67895	GO:0030308	negative regulation of cell growth	0.6791	GO:0030308	negative regulation of cell growth
306	GO:0006828	manganese ion transport	biological_process	0.67875	GO:0006826	iron ion transport	0.6791	GO:0006826	iron ion transport
307	GO:0045337	farnesyl diphosphate biosynthesis	biological_process	0.67444	GO:0016117	carotenoid biosynthesis	0.67457	GO:0016117	carotenoid biosynthesis
308	GO:0019408	dolichol biosynthesis	biological_process	0.67444	GO:0016117	carotenoid biosynthesis	0.67457	GO:0016117	carotenoid biosynthesis
309	GO:0000752	agglutination during conjugation with cellular fusion	biological_process	0.67358	GO:0007595	lactation	0.67367	GO:0007595	lactation
310	GO:0000316	sulfite transport	biological_process	0.67091	GO:0006817	phosphate transport	0.67116	GO:0006817	phosphate transport
311	GO:0000717	nucleotide-excision repair	DNA duplex unwinding	biological_process	0.66942	GO:0006283	transcription-coupled nucleotide-excision repair	0.6695	GO:0006283	transcription-coupled nucleotide-excision repair
312	GO:0001402	signal transduction during filamentous growth	biological_process	0.6681	GO:0030308	negative regulation of cell growth	0.66824	GO:0030308	negative regulation of cell growth
313	GO:0000715	nucleotide-excision repair	DNA damage recognition	biological_process	0.66564	GO:0006283	transcription-coupled nucleotide-excision repair	0.66571	GO:0006283	transcription-coupled nucleotide-excision repair
314	GO:0043162	ubiquitin-dependent protein catabolism via the multivesicular body pathway	biological_process	0.66507	GO:0030433	ER-associated protein catabolism	0.66521	GO:0030433	ER-associated protein catabolism
315	GO:0043248	proteasome assembly	biological_process	0.665	GO:0008535	cytochrome c oxidase complex assembly	0.66522	GO:0008535	cytochrome c oxidase complex assembly
316	GO:0006264	mitochondrial DNA replication	biological_process	0.65854	GO:0006268	DNA unwinding	0.65881	GO:0006268	DNA unwinding
317	GO:0006295	nucleotide-excision repair	DNA incision	3'-to lesion	biological_process	0.65588	GO:0006283	transcription-coupled nucleotide-excision repair	0.65595	GO:0006283	transcription-coupled nucleotide-excision repair
318	GO:0015700	arsenite transport	biological_process	0.65176	GO:0006817	phosphate transport	0.652	GO:0006817	phosphate transport
319	GO:0000017	alpha-glucoside transport	biological_process	0.65085	GO:0009401	phosphoenolpyruvate-dependent sugar phosphotransferase system	0.65121	GO:0009401	phosphoenolpyruvate-dependent sugar phosphotransferase system
320	GO:0006287	base-excision repair	gap-filling	biological_process	0.64696	GO:0006288	base-excision repair	DNA ligation	0.64704	GO:0006288	base-excision repair	DNA ligation
321	GO:0018063	cytochrome c-heme linkage	biological_process	0.64639	GO:0008535	cytochrome c oxidase complex assembly	0.64661	GO:0008535	cytochrome c oxidase complex assembly
322	GO:0046495	nicotinamide riboside metabolism	biological_process	0.64128	GO:0009435	NAD biosynthesis	0.64148	GO:0009435	NAD biosynthesis
323	GO:0000903	cellular morphogenesis during vegetative growth	biological_process	0.64081	GO:0008360	regulation of cell shape	0.64116	GO:0008360	regulation of cell shape
324	GO:0009269	response to dessication	biological_process	0.6403	GO:0046677	response to antibiotic	0.64112	GO:0046677	response to antibiotic
325	GO:0006900	vesicle budding	biological_process	0.64025	GO:0006888	ER to Golgi transport	0.6405	GO:0006888	ER to Golgi transport
326	GO:0006080	mannan metabolism	biological_process	0.64008	GO:0009103	lipopolysaccharide biosynthesis	0.64079	GO:0009103	lipopolysaccharide biosynthesis
327	GO:0015691	cadmium ion transport	biological_process	0.63892	GO:0006826	iron ion transport	0.63925	GO:0006826	iron ion transport
328	GO:0000916	cytokinesis	contractile ring contraction	biological_process	0.63858	GO:0000921	septin ring assembly	0.63871	GO:0000921	septin ring assembly
329	GO:0000023	maltose metabolism	biological_process	0.63759	GO:0005993	trehalose catabolism	0.63764	GO:0005993	trehalose catabolism
330	GO:0007109	cytokinesis	completion of separation	biological_process	0.63491	GO:0000921	septin ring assembly	0.63504	GO:0000921	septin ring assembly
331	GO:0015772	oligosaccharide transport	biological_process	0.63182	GO:0009401	phosphoenolpyruvate-dependent sugar phosphotransferase system	0.63218	GO:0009401	phosphoenolpyruvate-dependent sugar phosphotransferase system
332	GO:0006285	base-excision repair	AP site formation	biological_process	0.63116	GO:0006288	base-excision repair	DNA ligation	0.63124	GO:0006288	base-excision repair	DNA ligation
333	GO:0009437	carnitine metabolism	biological_process	0.63005	GO:0008295	spermidine biosynthesis	0.6303	GO:0008295	spermidine biosynthesis
334	GO:0006320	Ty1 element transposition	biological_process	0.62954	GO:0006313	DNA transposition	0.62998	GO:0006313	DNA transposition
335	GO:0006322	Ty3 element transposition	biological_process	0.62954	GO:0006313	DNA transposition	0.62998	GO:0006313	DNA transposition
336	GO:0006315	homing of group II introns	biological_process	0.62954	GO:0006313	DNA transposition	0.62998	GO:0006313	DNA transposition
337	GO:0006316	movement of group I intron	biological_process	0.62954	GO:0006313	DNA transposition	0.62998	GO:0006313	DNA transposition
338	GO:0046482	para-aminobenzoic acid metabolism	biological_process	0.62785	GO:0046653	tetrahydrofolate metabolism	0.62798	GO:0046653	tetrahydrofolate metabolism
339	GO:0000372	Group I intron splicing	biological_process	0.62573	GO:0006388	tRNA splicing	0.62596	GO:0006388	tRNA splicing
340	GO:0030636	acetate derivative biosynthesis	biological_process	0.62327	GO:0019877	diaminopimelate biosynthesis	0.62355	GO:0019877	diaminopimelate biosynthesis
341	GO:0017062	cytochrome bc(1) complex assembly	biological_process	0.61894	GO:0008535	cytochrome c oxidase complex assembly	0.61915	GO:0008535	cytochrome c oxidase complex assembly
342	GO:0000356	U2-type catalytic spliceosome formation for first transesterification step	biological_process	0.61587	GO:0006388	tRNA splicing	0.61609	GO:0006388	tRNA splicing
343	GO:0006513	protein monoubiquitination	biological_process	0.60451	GO:0000209	protein polyubiquitination	0.6048	GO:0000209	protein polyubiquitination
344	GO:0015744	succinate transport	biological_process	0.60369	GO:0015742	alpha-ketoglutarate transport	0.60375	GO:0015742	alpha-ketoglutarate transport
345	GO:0019415	acetate biosynthesis from carbon monoxide	biological_process	0.59683	GO:0019877	diaminopimelate biosynthesis	0.59709	GO:0019877	diaminopimelate biosynthesis
346	GO:0019368	fatty acid elongation	unsaturated fatty acid	biological_process	0.59683	GO:0019877	diaminopimelate biosynthesis	0.59709	GO:0019877	diaminopimelate biosynthesis
347	GO:0006425	glutaminyl-tRNA aminoacylation	biological_process	0.59627	GO:0006437	tyrosyl-tRNA aminoacylation	0.59652	GO:0006437	tyrosyl-tRNA aminoacylation
348	GO:0007116	regulation of cell budding	biological_process	0.58973	GO:0008356	asymmetric cell division	0.58994	GO:0008356	asymmetric cell division
349	GO:0001718	conversion of met-tRNAf to fmet-tRNA	biological_process	0.58925	GO:0006437	tyrosyl-tRNA aminoacylation	0.58952	GO:0006437	tyrosyl-tRNA aminoacylation
350	GO:0046459	short-chain fatty acid metabolism	biological_process	0.58763	GO:0006636	fatty acid desaturation	0.58795	GO:0006636	fatty acid desaturation
351	GO:0000373	Group II intron splicing	biological_process	0.58438	GO:0006388	tRNA splicing	0.58459	GO:0006388	tRNA splicing
352	GO:0000358	formation of catalytic U2-type spliceosome for second transesterification step	biological_process	0.58438	GO:0006388	tRNA splicing	0.58459	GO:0006388	tRNA splicing
353	GO:0000396	U2-type spliceosome conformational change to release U4 and U1	biological_process	0.58438	GO:0006388	tRNA splicing	0.58459	GO:0006388	tRNA splicing
354	GO:0019985	bypass DNA synthesis	biological_process	0.58262	GO:0006298	mismatch repair	0.58338	GO:0006298	mismatch repair
355	GO:0040031	snRNA modification	biological_process	0.58001	GO:0006437	tyrosyl-tRNA aminoacylation	0.58031	GO:0006437	tyrosyl-tRNA aminoacylation
356	GO:0015741	fumarate transport	biological_process	0.5772	GO:0015742	alpha-ketoglutarate transport	0.57727	GO:0015742	alpha-ketoglutarate transport
357	GO:0015729	oxaloacetate transport	biological_process	0.5772	GO:0015742	alpha-ketoglutarate transport	0.57727	GO:0015742	alpha-ketoglutarate transport
358	GO:0006008	glucose 1-phosphate utilization	biological_process	0.56943	GO:0006011	UDP-glucose metabolism	0.56981	GO:0006011	UDP-glucose metabolism
359	GO:0045021	error-free DNA repair	biological_process	0.56796	GO:0006298	mismatch repair	0.5687	GO:0006298	mismatch repair
360	GO:0000256	allantoin catabolism	biological_process	0.56748	GO:0006783	heme biosynthesis	0.56856	GO:0006783	heme biosynthesis
361	GO:0009237	siderophore metabolism	biological_process	0.55821	GO:0015986	ATP synthesis coupled proton transport	0.5618	GO:0015986	ATP synthesis coupled proton transport
362	GO:0042762	regulation of sulfur metabolism	biological_process	0.55802	GO:0009086	methionine biosynthesis	0.55856	GO:0009086	methionine biosynthesis
363	GO:0015801	aromatic amino acid transport	biological_process	0.55565	GO:0015813	L-glutamate transport	0.55593	GO:0015813	L-glutamate transport
364	GO:0015847	putrescine transport	biological_process	0.55201	GO:0015813	L-glutamate transport	0.55231	GO:0015813	L-glutamate transport
365	GO:0019654	acetate fermentation	biological_process	0.54932	GO:0006099	tricarboxylic acid cycle	0.55002	GO:0006099	tricarboxylic acid cycle
366	GO:0019650	butanediol fermentation	biological_process	0.54932	GO:0006099	tricarboxylic acid cycle	0.55002	GO:0006099	tricarboxylic acid cycle
367	GO:0000719	photoreactive repair	biological_process	0.54652	GO:0006298	mismatch repair	0.54723	GO:0006298	mismatch repair
368	GO:0019483	beta-alanine biosynthesis	biological_process	0.54493	GO:0009082	branched chain family amino acid biosynthesis	0.54588	GO:0009082	branched chain family amino acid biosynthesis
369	GO:0048309	endoplasmic reticulum inheritance	biological_process	0.54037	GO:0006364	rRNA processing	0.5412	GO:0006364	rRNA processing
370	GO:0019915	lipid storage	biological_process	0.53018	GO:0009103	lipopolysaccharide biosynthesis	0.53214	GO:0009103	lipopolysaccharide biosynthesis
371	GO:0006279	premeiotic DNA synthesis	biological_process	0.52348	GO:0006278	RNA-dependent DNA replication	0.52656	GO:0006278	RNA-dependent DNA replication
372	GO:0000338	protein deneddylation	biological_process	0.51801	GO:0006470	protein amino acid dephosphorylation	0.51998	GO:0006470	protein amino acid dephosphorylation
373	GO:0045116	protein neddylation	biological_process	0.49535	GO:0006470	protein amino acid dephosphorylation	0.49724	GO:0006470	protein amino acid dephosphorylation
374	GO:0016926	protein desumoylation	biological_process	0.47222	GO:0006470	protein amino acid dephosphorylation	0.47401	GO:0006470	protein amino acid dephosphorylation
375	GO:0006808	regulation of nitrogen utilization	biological_process	0.4611	GO:0009082	branched chain family amino acid biosynthesis	0.46652	GO:0009082	branched chain family amino acid biosynthesis
376	GO:0009305	protein amino acid biotinylation	biological_process	0.4587	GO:0006470	protein amino acid dephosphorylation	0.46045	GO:0006470	protein amino acid dephosphorylation
377	GO:0019541	propionate metabolism	biological_process	0.42775	GO:0009082	branched chain family amino acid biosynthesis	0.43122	GO:0009082	branched chain family amino acid biosynthesis
378	GO:0006089	lactate metabolism	biological_process	0.38782	GO:0009082	branched chain family amino acid biosynthesis	0.39097	GO:0009082	branched chain family amino acid biosynthesis
379	GO:0009302	snoRNA transcription	biological_process	0.38639	GO:0006367	transcription initiation from RNA polymerase II promoter	0.38882	GO:0006367	transcription initiation from RNA polymerase II promoter
380	GO:0046713	boron transport	biological_process	0.31932	GO:0015986	ATP synthesis coupled proton transport	0.32637	GO:0015986	ATP synthesis coupled proton transport
381	GO:0006033	chitin localization	biological_process	0.30027	GO:0015986	ATP synthesis coupled proton transport	0.30849	GO:0015986	ATP synthesis coupled proton transport
382	GO:0030541	plasmid partitioning	biological_process	0.15808	GO:0006278	RNA-dependent DNA replication	0.19975	GO:0006278	RNA-dependent DNA replication
