# Supplementary material for: GOTax: investigating biological processes and biochemical activities along the taxonomic tree
Source: Genome Biol. 2007 Mar 8;8(3):R33. doi: 10.1186/gb-2007-8-3-r33 (PMC1868936; doi:10.1186/gb-2007-8-3-r33)
Supplement: Additional data file 8 — Table columns are, in the following order: numbering, GO term accession number, GO term name, GO term type, simRel, matched GO term accession number, matched GO term name, semantic similarity according to Lin, matched GO term accession number, matched GO term name. [file gb-2007-8-3-r33-S8.csv]

Results:
nr	accession number1	term name1	term type	simRel	accession number2	term name2	simLin	accession number3	term name3
1	GO:0030418	nicotianamine biosynthesis	biological_process	1	GO:0030418	nicotianamine biosynthesis	1	GO:0030418	nicotianamine biosynthesis
2	GO:0015770	sucrose transport	biological_process	1	GO:0015770	sucrose transport	1	GO:0015770	sucrose transport
3	GO:0015720	allantoin transport	biological_process	1	GO:0015720	allantoin transport	1	GO:0015720	allantoin transport
4	GO:0001682	tRNA 5'-leader removal	biological_process	1	GO:0001682	tRNA 5'-leader removal	1	GO:0001682	tRNA 5'-leader removal
5	GO:0008612	hypusine biosynthesis from peptidyl-lysine	biological_process	1	GO:0008612	hypusine biosynthesis from peptidyl-lysine	1	GO:0008612	hypusine biosynthesis from peptidyl-lysine
6	GO:0009693	ethylene biosynthesis	biological_process	1	GO:0009693	ethylene biosynthesis	1	GO:0009693	ethylene biosynthesis
7	GO:0009269	response to dessication	biological_process	1	GO:0009269	response to dessication	1	GO:0009269	response to dessication
8	GO:0000280	nuclear division	biological_process	1	GO:0000280	nuclear division	1	GO:0000280	nuclear division
9	GO:0007022	chaperonin-mediated tubulin folding	biological_process	1	GO:0007022	chaperonin-mediated tubulin folding	1	GO:0007022	chaperonin-mediated tubulin folding
10	GO:0042318	penicillin biosynthesis	biological_process	1	GO:0042318	penicillin biosynthesis	1	GO:0042318	penicillin biosynthesis
11	GO:0000045	autophagic vacuole formation	biological_process	1	GO:0000045	autophagic vacuole formation	1	GO:0000045	autophagic vacuole formation
12	GO:0006597	spermine biosynthesis	biological_process	1	GO:0006597	spermine biosynthesis	1	GO:0006597	spermine biosynthesis
13	GO:0050821	protein stabilization	biological_process	1	GO:0050821	protein stabilization	1	GO:0050821	protein stabilization
14	GO:0016559	peroxisome division	biological_process	1	GO:0016559	peroxisome division	1	GO:0016559	peroxisome division
15	GO:0006168	adenine salvage	biological_process	1	GO:0006168	adenine salvage	1	GO:0006168	adenine salvage
16	GO:0009439	cyanate metabolism	biological_process	1	GO:0009439	cyanate metabolism	1	GO:0009439	cyanate metabolism
17	GO:0009446	putrescine biosynthesis	biological_process	1	GO:0009446	putrescine biosynthesis	1	GO:0009446	putrescine biosynthesis
18	GO:0019478	D-amino acid catabolism	biological_process	1	GO:0019478	D-amino acid catabolism	1	GO:0019478	D-amino acid catabolism
19	GO:0006223	uracil salvage	biological_process	1	GO:0006223	uracil salvage	1	GO:0006223	uracil salvage
20	GO:0046656	folic acid biosynthesis	biological_process	1	GO:0046656	folic acid biosynthesis	1	GO:0046656	folic acid biosynthesis
21	GO:0045040	mitochondrial outer membrane protein import	biological_process	1	GO:0045040	mitochondrial outer membrane protein import	1	GO:0045040	mitochondrial outer membrane protein import
22	GO:0019083	viral transcription	biological_process	1	GO:0019083	viral transcription	1	GO:0019083	viral transcription
23	GO:0018279	protein amino acid N-linked glycosylation via asparagine	biological_process	0.99999	GO:0018279	protein amino acid N-linked glycosylation via asparagine	1	GO:0018279	protein amino acid N-linked glycosylation via asparagine
24	GO:0018298	protein-chromophore linkage	biological_process	0.99999	GO:0018298	protein-chromophore linkage	1	GO:0018298	protein-chromophore linkage
25	GO:0045039	mitochondrial inner membrane protein import	biological_process	0.99999	GO:0045039	mitochondrial inner membrane protein import	1	GO:0045039	mitochondrial inner membrane protein import
26	GO:0046373	L-arabinose metabolism	biological_process	0.99999	GO:0046373	L-arabinose metabolism	1	GO:0046373	L-arabinose metabolism
27	GO:0006788	heme oxidation	biological_process	0.99999	GO:0006788	heme oxidation	1	GO:0006788	heme oxidation
28	GO:0006429	leucyl-tRNA aminoacylation	biological_process	0.99999	GO:0006429	leucyl-tRNA aminoacylation	1	GO:0006429	leucyl-tRNA aminoacylation
29	GO:0016598	protein arginylation	biological_process	0.99999	GO:0016598	protein arginylation	1	GO:0016598	protein arginylation
30	GO:0015988	energy coupled proton transport	against electrochemical gradient	biological_process	0.99999	GO:0015988	energy coupled proton transport	against electrochemical gradient	1	GO:0015988	energy coupled proton transport	against electrochemical gradient
31	GO:0006122	mitochondrial electron transport	ubiquinol to cytochrome c	biological_process	0.99999	GO:0006122	mitochondrial electron transport	ubiquinol to cytochrome c	1	GO:0006122	mitochondrial electron transport	ubiquinol to cytochrome c
32	GO:0008295	spermidine biosynthesis	biological_process	0.99999	GO:0008295	spermidine biosynthesis	1	GO:0008295	spermidine biosynthesis
33	GO:0006729	tetrahydrobiopterin biosynthesis	biological_process	0.99999	GO:0006729	tetrahydrobiopterin biosynthesis	1	GO:0006729	tetrahydrobiopterin biosynthesis
34	GO:0006427	histidyl-tRNA aminoacylation	biological_process	0.99999	GO:0006427	histidyl-tRNA aminoacylation	1	GO:0006427	histidyl-tRNA aminoacylation
35	GO:0007585	respiratory gaseous exchange	biological_process	0.99999	GO:0007585	respiratory gaseous exchange	1	GO:0007585	respiratory gaseous exchange
36	GO:0006231	dTMP biosynthesis	biological_process	0.99999	GO:0006231	dTMP biosynthesis	1	GO:0006231	dTMP biosynthesis
37	GO:0046168	glycerol-3-phosphate catabolism	biological_process	0.99999	GO:0046168	glycerol-3-phosphate catabolism	1	GO:0046168	glycerol-3-phosphate catabolism
38	GO:0006481	C-terminal protein amino acid methylation	biological_process	0.99999	GO:0006481	C-terminal protein amino acid methylation	1	GO:0006481	C-terminal protein amino acid methylation
39	GO:0006075	beta-1	3 glucan biosynthesis	biological_process	0.99999	GO:0006075	beta-1	3 glucan biosynthesis	1	GO:0006075	beta-1	3 glucan biosynthesis
40	GO:0009408	response to heat	biological_process	0.99999	GO:0009408	response to heat	1	GO:0009408	response to heat
41	GO:0006388	tRNA splicing	biological_process	0.99999	GO:0006388	tRNA splicing	1	GO:0006388	tRNA splicing
42	GO:0006559	L-phenylalanine catabolism	biological_process	0.99999	GO:0006559	L-phenylalanine catabolism	1	GO:0006559	L-phenylalanine catabolism
43	GO:0046080	dUTP metabolism	biological_process	0.99999	GO:0046080	dUTP metabolism	1	GO:0046080	dUTP metabolism
44	GO:0006003	fructose 2	6-bisphosphate metabolism	biological_process	0.99999	GO:0006003	fructose 2	6-bisphosphate metabolism	1	GO:0006003	fructose 2	6-bisphosphate metabolism
45	GO:0006890	retrograde transport	Golgi to ER	biological_process	0.99999	GO:0006890	retrograde transport	Golgi to ER	1	GO:0006890	retrograde transport	Golgi to ER
46	GO:0009229	thiamin diphosphate biosynthesis	biological_process	0.99999	GO:0009229	thiamin diphosphate biosynthesis	1	GO:0009229	thiamin diphosphate biosynthesis
47	GO:0006450	regulation of translational fidelity	biological_process	0.99999	GO:0006450	regulation of translational fidelity	1	GO:0006450	regulation of translational fidelity
48	GO:0019642	anaerobic glycolysis	biological_process	0.99999	GO:0019642	anaerobic glycolysis	1	GO:0019642	anaerobic glycolysis
49	GO:0006434	seryl-tRNA aminoacylation	biological_process	0.99999	GO:0006434	seryl-tRNA aminoacylation	1	GO:0006434	seryl-tRNA aminoacylation
50	GO:0007030	Golgi organization and biogenesis	biological_process	0.99999	GO:0007030	Golgi organization and biogenesis	1	GO:0007030	Golgi organization and biogenesis
51	GO:0051090	regulation of transcription factor activity	biological_process	0.99999	GO:0051090	regulation of transcription factor activity	1	GO:0051090	regulation of transcription factor activity
52	GO:0009585	red	far-red light phototransduction	biological_process	0.99999	GO:0009585	red	far-red light phototransduction	1	GO:0009585	red	far-red light phototransduction
53	GO:0006021	myo-inositol biosynthesis	biological_process	0.99999	GO:0006021	myo-inositol biosynthesis	1	GO:0006021	myo-inositol biosynthesis
54	GO:0009052	pentose-phosphate shunt	non-oxidative branch	biological_process	0.99999	GO:0009052	pentose-phosphate shunt	non-oxidative branch	1	GO:0009052	pentose-phosphate shunt	non-oxidative branch
55	GO:0006370	mRNA capping	biological_process	0.99999	GO:0006370	mRNA capping	1	GO:0006370	mRNA capping
56	GO:0006435	threonyl-tRNA aminoacylation	biological_process	0.99999	GO:0006435	threonyl-tRNA aminoacylation	1	GO:0006435	threonyl-tRNA aminoacylation
57	GO:0006235	dTTP biosynthesis	biological_process	0.99999	GO:0006235	dTTP biosynthesis	1	GO:0006235	dTTP biosynthesis
58	GO:0006635	fatty acid beta-oxidation	biological_process	0.99999	GO:0006635	fatty acid beta-oxidation	1	GO:0006635	fatty acid beta-oxidation
59	GO:0006421	asparaginyl-tRNA aminoacylation	biological_process	0.99999	GO:0006421	asparaginyl-tRNA aminoacylation	1	GO:0006421	asparaginyl-tRNA aminoacylation
60	GO:0006233	dTDP biosynthesis	biological_process	0.99999	GO:0006233	dTDP biosynthesis	1	GO:0006233	dTDP biosynthesis
61	GO:0009107	lipoate biosynthesis	biological_process	0.99999	GO:0009107	lipoate biosynthesis	1	GO:0009107	lipoate biosynthesis
62	GO:0006695	cholesterol biosynthesis	biological_process	0.99999	GO:0006695	cholesterol biosynthesis	1	GO:0006695	cholesterol biosynthesis
63	GO:0019627	urea metabolism	biological_process	0.99999	GO:0019627	urea metabolism	1	GO:0019627	urea metabolism
64	GO:0019430	removal of superoxide radicals	biological_process	0.99998	GO:0019430	removal of superoxide radicals	1	GO:0019430	removal of superoxide radicals
65	GO:0006228	UTP biosynthesis	biological_process	0.99998	GO:0006228	UTP biosynthesis	1	GO:0006228	UTP biosynthesis
66	GO:0042128	nitrate assimilation	biological_process	0.99998	GO:0042128	nitrate assimilation	1	GO:0042128	nitrate assimilation
67	GO:0006303	double-strand break repair via nonhomologous end-joining	biological_process	0.99998	GO:0006303	double-strand break repair via nonhomologous end-joining	1	GO:0006303	double-strand break repair via nonhomologous end-joining
68	GO:0030259	lipid glycosylation	biological_process	0.99998	GO:0030259	lipid glycosylation	1	GO:0030259	lipid glycosylation
69	GO:0015977	carbon utilization by fixation of carbon dioxide	biological_process	0.99998	GO:0015977	carbon utilization by fixation of carbon dioxide	1	GO:0015977	carbon utilization by fixation of carbon dioxide
70	GO:0008616	queuosine biosynthesis	biological_process	0.99998	GO:0008616	queuosine biosynthesis	1	GO:0008616	queuosine biosynthesis
71	GO:0006446	regulation of translational initiation	biological_process	0.99998	GO:0006446	regulation of translational initiation	1	GO:0006446	regulation of translational initiation
72	GO:0009097	isoleucine biosynthesis	biological_process	0.99998	GO:0009097	isoleucine biosynthesis	1	GO:0009097	isoleucine biosynthesis
73	GO:0006637	acyl-CoA metabolism	biological_process	0.99998	GO:0006637	acyl-CoA metabolism	1	GO:0006637	acyl-CoA metabolism
74	GO:0006423	cysteinyl-tRNA aminoacylation	biological_process	0.99998	GO:0006423	cysteinyl-tRNA aminoacylation	1	GO:0006423	cysteinyl-tRNA aminoacylation
75	GO:0006183	GTP biosynthesis	biological_process	0.99998	GO:0006183	GTP biosynthesis	1	GO:0006183	GTP biosynthesis
76	GO:0015937	coenzyme A biosynthesis	biological_process	0.99998	GO:0015937	coenzyme A biosynthesis	1	GO:0015937	coenzyme A biosynthesis
77	GO:0005992	trehalose biosynthesis	biological_process	0.99998	GO:0005992	trehalose biosynthesis	1	GO:0005992	trehalose biosynthesis
78	GO:0006419	alanyl-tRNA aminoacylation	biological_process	0.99998	GO:0006419	alanyl-tRNA aminoacylation	1	GO:0006419	alanyl-tRNA aminoacylation
79	GO:0006571	tyrosine biosynthesis	biological_process	0.99998	GO:0006571	tyrosine biosynthesis	1	GO:0006571	tyrosine biosynthesis
80	GO:0006430	lysyl-tRNA aminoacylation	biological_process	0.99998	GO:0006430	lysyl-tRNA aminoacylation	1	GO:0006430	lysyl-tRNA aminoacylation
81	GO:0006584	catecholamine metabolism	biological_process	0.99998	GO:0006584	catecholamine metabolism	1	GO:0006584	catecholamine metabolism
82	GO:0006465	signal peptide processing	biological_process	0.99998	GO:0006465	signal peptide processing	1	GO:0006465	signal peptide processing
83	GO:0006562	proline catabolism	biological_process	0.99998	GO:0006562	proline catabolism	1	GO:0006562	proline catabolism
84	GO:0006431	methionyl-tRNA aminoacylation	biological_process	0.99998	GO:0006431	methionyl-tRNA aminoacylation	1	GO:0006431	methionyl-tRNA aminoacylation
85	GO:0051205	protein insertion into membrane	biological_process	0.99998	GO:0051205	protein insertion into membrane	1	GO:0051205	protein insertion into membrane
86	GO:0030245	cellulose catabolism	biological_process	0.99998	GO:0030245	cellulose catabolism	1	GO:0030245	cellulose catabolism
87	GO:0006241	CTP biosynthesis	biological_process	0.99998	GO:0006241	CTP biosynthesis	1	GO:0006241	CTP biosynthesis
88	GO:0006471	protein amino acid ADP-ribosylation	biological_process	0.99998	GO:0006471	protein amino acid ADP-ribosylation	1	GO:0006471	protein amino acid ADP-ribosylation
89	GO:0042545	cell wall modification	biological_process	0.99998	GO:0042545	cell wall modification	1	GO:0042545	cell wall modification
90	GO:0042744	hydrogen peroxide catabolism	biological_process	0.99998	GO:0042744	hydrogen peroxide catabolism	1	GO:0042744	hydrogen peroxide catabolism
91	GO:0006432	phenylalanyl-tRNA aminoacylation	biological_process	0.99998	GO:0006432	phenylalanyl-tRNA aminoacylation	1	GO:0006432	phenylalanyl-tRNA aminoacylation
92	GO:0009051	pentose-phosphate shunt	oxidative branch	biological_process	0.99998	GO:0009051	pentose-phosphate shunt	oxidative branch	1	GO:0009051	pentose-phosphate shunt	oxidative branch
93	GO:0006750	glutathione biosynthesis	biological_process	0.99998	GO:0006750	glutathione biosynthesis	1	GO:0006750	glutathione biosynthesis
94	GO:0006436	tryptophanyl-tRNA aminoacylation	biological_process	0.99998	GO:0006436	tryptophanyl-tRNA aminoacylation	1	GO:0006436	tryptophanyl-tRNA aminoacylation
95	GO:0006422	aspartyl-tRNA aminoacylation	biological_process	0.99997	GO:0006422	aspartyl-tRNA aminoacylation	1	GO:0006422	aspartyl-tRNA aminoacylation
96	GO:0007229	integrin-mediated signaling pathway	biological_process	0.99997	GO:0007229	integrin-mediated signaling pathway	1	GO:0007229	integrin-mediated signaling pathway
97	GO:0006909	phagocytosis	biological_process	0.99997	GO:0006909	phagocytosis	1	GO:0006909	phagocytosis
98	GO:0006426	glycyl-tRNA aminoacylation	biological_process	0.99997	GO:0006426	glycyl-tRNA aminoacylation	1	GO:0006426	glycyl-tRNA aminoacylation
99	GO:0006433	prolyl-tRNA aminoacylation	biological_process	0.99997	GO:0006433	prolyl-tRNA aminoacylation	1	GO:0006433	prolyl-tRNA aminoacylation
100	GO:0006437	tyrosyl-tRNA aminoacylation	biological_process	0.99997	GO:0006437	tyrosyl-tRNA aminoacylation	1	GO:0006437	tyrosyl-tRNA aminoacylation
101	GO:0006097	glyoxylate cycle	biological_process	0.99997	GO:0006097	glyoxylate cycle	1	GO:0006097	glyoxylate cycle
102	GO:0016117	carotenoid biosynthesis	biological_process	0.99997	GO:0016117	carotenoid biosynthesis	1	GO:0016117	carotenoid biosynthesis
103	GO:0000059	protein-nucleus import	docking	biological_process	0.99997	GO:0000059	protein-nucleus import	docking	1	GO:0000059	protein-nucleus import	docking
104	GO:0006904	vesicle docking during exocytosis	biological_process	0.99997	GO:0006904	vesicle docking during exocytosis	1	GO:0006904	vesicle docking during exocytosis
105	GO:0006367	transcription initiation from RNA polymerase II promoter	biological_process	0.99997	GO:0006367	transcription initiation from RNA polymerase II promoter	1	GO:0006367	transcription initiation from RNA polymerase II promoter
106	GO:0008615	pyridoxine biosynthesis	biological_process	0.99997	GO:0008615	pyridoxine biosynthesis	1	GO:0008615	pyridoxine biosynthesis
107	GO:0006438	valyl-tRNA aminoacylation	biological_process	0.99997	GO:0006438	valyl-tRNA aminoacylation	1	GO:0006438	valyl-tRNA aminoacylation
108	GO:0006636	fatty acid desaturation	biological_process	0.99997	GO:0006636	fatty acid desaturation	1	GO:0006636	fatty acid desaturation
109	GO:0006428	isoleucyl-tRNA aminoacylation	biological_process	0.99997	GO:0006428	isoleucyl-tRNA aminoacylation	1	GO:0006428	isoleucyl-tRNA aminoacylation
110	GO:0006424	glutamyl-tRNA aminoacylation	biological_process	0.99997	GO:0006424	glutamyl-tRNA aminoacylation	1	GO:0006424	glutamyl-tRNA aminoacylation
111	GO:0006420	arginyl-tRNA aminoacylation	biological_process	0.99997	GO:0006420	arginyl-tRNA aminoacylation	1	GO:0006420	arginyl-tRNA aminoacylation
112	GO:0006510	ATP-dependent proteolysis	biological_process	0.99997	GO:0006510	ATP-dependent proteolysis	1	GO:0006510	ATP-dependent proteolysis
113	GO:0006177	GMP biosynthesis	biological_process	0.99997	GO:0006177	GMP biosynthesis	1	GO:0006177	GMP biosynthesis
114	GO:0006545	glycine biosynthesis	biological_process	0.99997	GO:0006545	glycine biosynthesis	1	GO:0006545	glycine biosynthesis
115	GO:0009098	leucine biosynthesis	biological_process	0.99997	GO:0009098	leucine biosynthesis	1	GO:0009098	leucine biosynthesis
116	GO:0015940	pantothenate biosynthesis	biological_process	0.99997	GO:0015940	pantothenate biosynthesis	1	GO:0015940	pantothenate biosynthesis
117	GO:0006529	asparagine biosynthesis	biological_process	0.99996	GO:0006529	asparagine biosynthesis	1	GO:0006529	asparagine biosynthesis
118	GO:0009312	oligosaccharide biosynthesis	biological_process	0.99996	GO:0009312	oligosaccharide biosynthesis	1	GO:0009312	oligosaccharide biosynthesis
119	GO:0006542	glutamine biosynthesis	biological_process	0.99996	GO:0006542	glutamine biosynthesis	1	GO:0006542	glutamine biosynthesis
120	GO:0006744	ubiquinone biosynthesis	biological_process	0.99996	GO:0006744	ubiquinone biosynthesis	1	GO:0006744	ubiquinone biosynthesis
121	GO:0019877	diaminopimelate biosynthesis	biological_process	0.99996	GO:0019877	diaminopimelate biosynthesis	1	GO:0019877	diaminopimelate biosynthesis
122	GO:0006808	regulation of nitrogen utilization	biological_process	0.99996	GO:0006808	regulation of nitrogen utilization	1	GO:0006808	regulation of nitrogen utilization
123	GO:0006522	alanine metabolism	biological_process	0.99996	GO:0006522	alanine metabolism	1	GO:0006522	alanine metabolism
124	GO:0006014	D-ribose metabolism	biological_process	0.99996	GO:0006014	D-ribose metabolism	1	GO:0006014	D-ribose metabolism
125	GO:0006888	ER to Golgi transport	biological_process	0.99996	GO:0006888	ER to Golgi transport	1	GO:0006888	ER to Golgi transport
126	GO:0008535	cytochrome c oxidase complex assembly	biological_process	0.99996	GO:0008535	cytochrome c oxidase complex assembly	1	GO:0008535	cytochrome c oxidase complex assembly
127	GO:0019836	hemolysis	biological_process	0.99996	GO:0019836	hemolysis	1	GO:0019836	hemolysis
128	GO:0007205	protein kinase C activation	biological_process	0.99995	GO:0007205	protein kinase C activation	1	GO:0007205	protein kinase C activation
129	GO:0000162	tryptophan biosynthesis	biological_process	0.99995	GO:0000162	tryptophan biosynthesis	1	GO:0000162	tryptophan biosynthesis
130	GO:0006171	cAMP biosynthesis	biological_process	0.99995	GO:0006171	cAMP biosynthesis	1	GO:0006171	cAMP biosynthesis
131	GO:0008272	sulfate transport	biological_process	0.99995	GO:0008272	sulfate transport	1	GO:0008272	sulfate transport
132	GO:0006916	anti-apoptosis	biological_process	0.99995	GO:0006916	anti-apoptosis	1	GO:0006916	anti-apoptosis
133	GO:0006207	de novo' pyrimidine base biosynthesis	biological_process	0.99995	GO:0006207	de novo' pyrimidine base biosynthesis	1	GO:0006207	de novo' pyrimidine base biosynthesis
134	GO:0030195	negative regulation of blood coagulation	biological_process	0.99995	GO:0030195	negative regulation of blood coagulation	1	GO:0030195	negative regulation of blood coagulation
135	GO:0006526	arginine biosynthesis	biological_process	0.99995	GO:0006526	arginine biosynthesis	1	GO:0006526	arginine biosynthesis
136	GO:0006546	glycine catabolism	biological_process	0.99995	GO:0006546	glycine catabolism	1	GO:0006546	glycine catabolism
137	GO:0006269	DNA replication	synthesis of RNA primer	biological_process	0.99994	GO:0006269	DNA replication	synthesis of RNA primer	1	GO:0006269	DNA replication	synthesis of RNA primer
138	GO:0006108	malate metabolism	biological_process	0.99994	GO:0006108	malate metabolism	1	GO:0006108	malate metabolism
139	GO:0009088	threonine biosynthesis	biological_process	0.99994	GO:0009088	threonine biosynthesis	1	GO:0009088	threonine biosynthesis
140	GO:0000105	histidine biosynthesis	biological_process	0.99994	GO:0000105	histidine biosynthesis	1	GO:0000105	histidine biosynthesis
141	GO:0006535	cysteine biosynthesis from serine	biological_process	0.99994	GO:0006535	cysteine biosynthesis from serine	1	GO:0006535	cysteine biosynthesis from serine
142	GO:0007160	cell-matrix adhesion	biological_process	0.99994	GO:0007160	cell-matrix adhesion	1	GO:0007160	cell-matrix adhesion
143	GO:0006821	chloride transport	biological_process	0.99994	GO:0006821	chloride transport	1	GO:0006821	chloride transport
144	GO:0009102	biotin biosynthesis	biological_process	0.99993	GO:0009102	biotin biosynthesis	1	GO:0009102	biotin biosynthesis
145	GO:0006855	multidrug transport	biological_process	0.99993	GO:0006855	multidrug transport	1	GO:0006855	multidrug transport
146	GO:0006816	calcium ion transport	biological_process	0.99993	GO:0006816	calcium ion transport	1	GO:0006816	calcium ion transport
147	GO:0006561	proline biosynthesis	biological_process	0.99993	GO:0006561	proline biosynthesis	1	GO:0006561	proline biosynthesis
148	GO:0006537	glutamate biosynthesis	biological_process	0.99993	GO:0006537	glutamate biosynthesis	1	GO:0006537	glutamate biosynthesis
149	GO:0015671	oxygen transport	biological_process	0.99992	GO:0015671	oxygen transport	1	GO:0015671	oxygen transport
150	GO:0009228	thiamin biosynthesis	biological_process	0.99991	GO:0009228	thiamin biosynthesis	1	GO:0009228	thiamin biosynthesis
151	GO:0006012	galactose metabolism	biological_process	0.99991	GO:0006012	galactose metabolism	1	GO:0006012	galactose metabolism
152	GO:0007076	mitotic chromosome condensation	biological_process	0.99991	GO:0007076	mitotic chromosome condensation	1	GO:0007076	mitotic chromosome condensation
153	GO:0006334	nucleosome assembly	biological_process	0.99991	GO:0006334	nucleosome assembly	1	GO:0006334	nucleosome assembly
154	GO:0006857	oligopeptide transport	biological_process	0.9999	GO:0006857	oligopeptide transport	1	GO:0006857	oligopeptide transport
155	GO:0007517	muscle development	biological_process	0.9999	GO:0007517	muscle development	1	GO:0007517	muscle development
156	GO:0009307	DNA restriction-modification system	biological_process	0.9999	GO:0009307	DNA restriction-modification system	1	GO:0009307	DNA restriction-modification system
157	GO:0006189	de novo' IMP biosynthesis	biological_process	0.99989	GO:0006189	de novo' IMP biosynthesis	1	GO:0006189	de novo' IMP biosynthesis
158	GO:0009231	riboflavin biosynthesis	biological_process	0.99989	GO:0009231	riboflavin biosynthesis	1	GO:0009231	riboflavin biosynthesis
159	GO:0006268	DNA unwinding	biological_process	0.99988	GO:0006268	DNA unwinding	1	GO:0006268	DNA unwinding
160	GO:0006564	L-serine biosynthesis	biological_process	0.99987	GO:0006564	L-serine biosynthesis	1	GO:0006564	L-serine biosynthesis
161	GO:0015904	tetracycline transport	biological_process	0.99986	GO:0015904	tetracycline transport	1	GO:0015904	tetracycline transport
162	GO:0006777	Mo-molybdopterin cofactor biosynthesis	biological_process	0.99986	GO:0006777	Mo-molybdopterin cofactor biosynthesis	1	GO:0006777	Mo-molybdopterin cofactor biosynthesis
163	GO:0006306	DNA methylation	biological_process	0.99983	GO:0006306	DNA methylation	1	GO:0006306	DNA methylation
164	GO:0009252	peptidoglycan biosynthesis	biological_process	0.99981	GO:0009252	peptidoglycan biosynthesis	1	GO:0009252	peptidoglycan biosynthesis
165	GO:0006120	mitochondrial electron transport	NADH to ubiquinone	biological_process	0.99981	GO:0006120	mitochondrial electron transport	NADH to ubiquinone	1	GO:0006120	mitochondrial electron transport	NADH to ubiquinone
166	GO:0006817	phosphate transport	biological_process	0.99979	GO:0006817	phosphate transport	1	GO:0006817	phosphate transport
167	GO:0006265	DNA topological change	biological_process	0.99978	GO:0006265	DNA topological change	1	GO:0006265	DNA topological change
168	GO:0006099	tricarboxylic acid cycle	biological_process	0.99978	GO:0006099	tricarboxylic acid cycle	1	GO:0006099	tricarboxylic acid cycle
169	GO:0006824	cobalt ion transport	biological_process	0.99977	GO:0006824	cobalt ion transport	1	GO:0006824	cobalt ion transport
170	GO:0006814	sodium ion transport	biological_process	0.99977	GO:0006814	sodium ion transport	1	GO:0006814	sodium ion transport
171	GO:0006813	potassium ion transport	biological_process	0.99973	GO:0006813	potassium ion transport	1	GO:0006813	potassium ion transport
172	GO:0008283	cell proliferation	biological_process	0.99971	GO:0008283	cell proliferation	1	GO:0008283	cell proliferation
173	GO:0001539	ciliary or flagellar motility	biological_process	0.9997	GO:0001539	ciliary or flagellar motility	1	GO:0001539	ciliary or flagellar motility
174	GO:0015074	DNA integration	biological_process	0.99962	GO:0015074	DNA integration	1	GO:0015074	DNA integration
175	GO:0006935	chemotaxis	biological_process	0.9996	GO:0006935	chemotaxis	1	GO:0006935	chemotaxis
176	GO:0009306	protein secretion	biological_process	0.99946	GO:0009306	protein secretion	1	GO:0009306	protein secretion
177	GO:0019079	viral genome replication	biological_process	0.99925	GO:0019079	viral genome replication	1	GO:0019079	viral genome replication
178	GO:0016556	mRNA modification	biological_process	0.99825	GO:0006381	mRNA editing	0.99825	GO:0006381	mRNA editing
179	GO:0006278	RNA-dependent DNA replication	biological_process	0.9952	GO:0006278	RNA-dependent DNA replication	1	GO:0006278	RNA-dependent DNA replication
180	GO:0006448	regulation of translational elongation	biological_process	0.99018	GO:0045900	negative regulation of translational elongation	0.99019	GO:0045900	negative regulation of translational elongation
181	GO:0030488	tRNA methylation	biological_process	0.98755	GO:0001510	RNA methylation	0.98755	GO:0001510	RNA methylation
182	GO:0015918	sterol transport	biological_process	0.98652	GO:0030301	cholesterol transport	0.98652	GO:0030301	cholesterol transport
183	GO:0009410	response to xenobiotic stimulus	biological_process	0.98646	GO:0006805	xenobiotic metabolism	0.98647	GO:0006805	xenobiotic metabolism
184	GO:0001558	regulation of cell growth	biological_process	0.98162	GO:0016049	cell growth	0.98168	GO:0016049	cell growth
185	GO:0015694	mercury ion transport	biological_process	0.97869	GO:0046689	response to mercury ion	0.97871	GO:0046689	response to mercury ion
186	GO:0006376	mRNA splice site selection	biological_process	0.96295	GO:0000245	spliceosome assembly	0.96296	GO:0000245	spliceosome assembly
187	GO:0018008	N-terminal peptidyl-glycine N-myristoylation	biological_process	0.95412	GO:0018276	isopeptide cross-linking via N6-glycyl-L-lysine	0.95412	GO:0018276	isopeptide cross-linking via N6-glycyl-L-lysine
188	GO:0042843	D-xylose catabolism	biological_process	0.95195	GO:0042732	D-xylose metabolism	0.95195	GO:0042732	D-xylose metabolism
189	GO:0007606	sensory perception of chemical stimulus	biological_process	0.95135	GO:0007608	perception of smell	0.95143	GO:0007608	perception of smell
190	GO:0045736	negative regulation of cyclin dependent protein kinase activity	biological_process	0.95091	GO:0000079	regulation of cyclin dependent protein kinase activity	0.95092	GO:0000079	regulation of cyclin dependent protein kinase activity
191	GO:0006827	high affinity iron ion transport	biological_process	0.94978	GO:0006826	iron ion transport	0.94997	GO:0006826	iron ion transport
192	GO:0042167	heme catabolism	biological_process	0.94926	GO:0015996	chlorophyll catabolism	0.94927	GO:0015996	chlorophyll catabolism
193	GO:0019568	arabinose catabolism	biological_process	0.93894	GO:0046373	L-arabinose metabolism	0.93895	GO:0046373	L-arabinose metabolism
194	GO:0006368	RNA elongation from RNA polymerase II promoter	biological_process	0.93802	GO:0006354	RNA elongation	0.93803	GO:0006354	RNA elongation
195	GO:0009992	cellular osmoregulation	biological_process	0.93719	GO:0006884	regulation of cell volume	0.93719	GO:0006884	regulation of cell volume
196	GO:0030582	fruiting body formation	biological_process	0.93442	GO:0009835	ripening	0.93442	GO:0009835	ripening
197	GO:0009712	catechol metabolism	biological_process	0.93206	GO:0006584	catecholamine metabolism	0.93209	GO:0006584	catecholamine metabolism
198	GO:0019379	sulfate assimilation	phosphoadenylyl sulfate reduction by phosphoadenylyl-sulfate reductase (thioredoxin)	biological_process	0.93134	GO:0000103	sulfate assimilation	0.93138	GO:0000103	sulfate assimilation
199	GO:0016478	negative regulation of translation	biological_process	0.93034	GO:0045900	negative regulation of translational elongation	0.93035	GO:0045900	negative regulation of translational elongation
200	GO:0009409	response to cold	biological_process	0.92584	GO:0009408	response to heat	0.92586	GO:0009408	response to heat
201	GO:0009298	GDP-mannose biosynthesis	biological_process	0.92557	GO:0019307	mannose biosynthesis	0.92557	GO:0019307	mannose biosynthesis
202	GO:0006569	tryptophan catabolism	biological_process	0.92428	GO:0006559	L-phenylalanine catabolism	0.9243	GO:0006559	L-phenylalanine catabolism
203	GO:0018348	protein amino acid geranylgeranylation	biological_process	0.92172	GO:0018346	protein amino acid prenylation	0.92173	GO:0018346	protein amino acid prenylation
204	GO:0006348	chromatin silencing at telomere	biological_process	0.92097	GO:0006342	chromatin silencing	0.92101	GO:0006342	chromatin silencing
205	GO:0007092	anaphase-promoting complex activation during mitotic cell cycle	biological_process	0.91983	GO:0030071	regulation of mitotic metaphase/anaphase transition	0.91983	GO:0030071	regulation of mitotic metaphase/anaphase transition
206	GO:0045861	negative regulation of proteolysis and peptidolysis	biological_process	0.91764	GO:0042176	regulation of protein catabolism	0.91765	GO:0042176	regulation of protein catabolism
207	GO:0046513	ceramide biosynthesis	biological_process	0.91529	GO:0006672	ceramide metabolism	0.91531	GO:0006672	ceramide metabolism
208	GO:0007190	adenylate cyclase activation	biological_process	0.9137	GO:0019933	cAMP-mediated signaling	0.91374	GO:0019933	cAMP-mediated signaling
209	GO:0007026	negative regulation of microtubule depolymerization	biological_process	0.91285	GO:0017148	negative regulation of protein biosynthesis	0.91289	GO:0017148	negative regulation of protein biosynthesis
210	GO:0009749	response to glucose stimulus	biological_process	0.9114	GO:0010182	sugar mediated signaling	0.91141	GO:0010182	sugar mediated signaling
211	GO:0007025	beta-tubulin folding	biological_process	0.90551	GO:0007022	chaperonin-mediated tubulin folding	0.90551	GO:0007022	chaperonin-mediated tubulin folding
212	GO:0006874	calcium ion homeostasis	biological_process	0.90524	GO:0006879	iron ion homeostasis	0.90534	GO:0006879	iron ion homeostasis
213	GO:0006038	cell wall chitin biosynthesis	biological_process	0.9052	GO:0006075	beta-1	3 glucan biosynthesis	0.90521	GO:0006075	beta-1	3 glucan biosynthesis
214	GO:0051016	barbed-end actin filament capping	biological_process	0.90284	GO:0030833	regulation of actin filament polymerization	0.90285	GO:0030833	regulation of actin filament polymerization
215	GO:0030466	chromatin silencing at silent mating-type cassette	biological_process	0.9027	GO:0006342	chromatin silencing	0.90274	GO:0006342	chromatin silencing
216	GO:0046685	response to arsenic	biological_process	0.90178	GO:0046689	response to mercury ion	0.90183	GO:0046689	response to mercury ion
217	GO:0009086	methionine biosynthesis	biological_process	0.90128	GO:0006535	cysteine biosynthesis from serine	0.90146	GO:0006535	cysteine biosynthesis from serine
218	GO:0009253	peptidoglycan catabolism	biological_process	0.90095	GO:0009252	peptidoglycan biosynthesis	0.90127	GO:0009252	peptidoglycan biosynthesis
219	GO:0046856	phosphoinositide dephosphorylation	biological_process	0.90073	GO:0046839	phospholipid dephosphorylation	0.90074	GO:0046839	phospholipid dephosphorylation
220	GO:0030150	mitochondrial matrix protein import	biological_process	0.89948	GO:0045039	mitochondrial inner membrane protein import	0.8995	GO:0045039	mitochondrial inner membrane protein import
221	GO:0006863	purine transport	biological_process	0.89923	GO:0015720	allantoin transport	0.89923	GO:0015720	allantoin transport
222	GO:0016973	poly(A)+ mRNA-nucleus export	biological_process	0.89869	GO:0051028	mRNA transport	0.89871	GO:0051028	mRNA transport
223	GO:0006407	rRNA-nucleus export	biological_process	0.89821	GO:0006405	RNA-nucleus export	0.89824	GO:0006405	RNA-nucleus export
224	GO:0006408	snRNA-nucleus export	biological_process	0.89821	GO:0006405	RNA-nucleus export	0.89824	GO:0006405	RNA-nucleus export
225	GO:0006409	tRNA-nucleus export	biological_process	0.89821	GO:0006405	RNA-nucleus export	0.89824	GO:0006405	RNA-nucleus export
226	GO:0042989	sequestering of actin monomers	biological_process	0.89748	GO:0030833	regulation of actin filament polymerization	0.89749	GO:0030833	regulation of actin filament polymerization
227	GO:0015768	maltose transport	biological_process	0.89746	GO:0015770	sucrose transport	0.89748	GO:0015770	sucrose transport
228	GO:0018283	iron incorporation into metallo-sulfur cluster	biological_process	0.89725	GO:0016226	iron-sulfur cluster assembly	0.89725	GO:0016226	iron-sulfur cluster assembly
229	GO:0006583	melanin biosynthesis from tyrosine	biological_process	0.89614	GO:0006571	tyrosine biosynthesis	0.89617	GO:0006571	tyrosine biosynthesis
230	GO:0005983	starch catabolism	biological_process	0.89569	GO:0019252	starch biosynthesis	0.89569	GO:0019252	starch biosynthesis
231	GO:0006878	copper ion homeostasis	biological_process	0.89487	GO:0006879	iron ion homeostasis	0.89495	GO:0006879	iron ion homeostasis
232	GO:0006661	phosphatidylinositol biosynthesis	biological_process	0.89463	GO:0006506	GPI anchor biosynthesis	0.89464	GO:0006506	GPI anchor biosynthesis
233	GO:0000301	retrograde transport	vesicle recycling within Golgi	biological_process	0.89439	GO:0006891	intra-Golgi transport	0.89441	GO:0006891	intra-Golgi transport
234	GO:0046688	response to copper ion	biological_process	0.89407	GO:0046689	response to mercury ion	0.89411	GO:0046689	response to mercury ion
235	GO:0016036	cellular response to phosphate starvation	biological_process	0.89356	GO:0009432	SOS response	0.8937	GO:0009432	SOS response
236	GO:0007023	post-chaperonin tubulin folding pathway	biological_process	0.89339	GO:0007022	chaperonin-mediated tubulin folding	0.8934	GO:0007022	chaperonin-mediated tubulin folding
237	GO:0006696	ergosterol biosynthesis	biological_process	0.89267	GO:0006695	cholesterol biosynthesis	0.89269	GO:0006695	cholesterol biosynthesis
238	GO:0005987	sucrose catabolism	biological_process	0.89158	GO:0005985	sucrose metabolism	0.89158	GO:0005985	sucrose metabolism
239	GO:0006078	beta-1	6 glucan biosynthesis	biological_process	0.89143	GO:0006075	beta-1	3 glucan biosynthesis	0.89144	GO:0006075	beta-1	3 glucan biosynthesis
240	GO:0006660	phosphatidylserine catabolism	biological_process	0.89027	GO:0006659	phosphatidylserine biosynthesis	0.89027	GO:0006659	phosphatidylserine biosynthesis
241	GO:0030702	chromatin silencing at centromere	biological_process	0.8897	GO:0006342	chromatin silencing	0.88974	GO:0006342	chromatin silencing
242	GO:0016573	histone acetylation	biological_process	0.88837	GO:0016575	histone deacetylation	0.8884	GO:0016575	histone deacetylation
243	GO:0009103	lipopolysaccharide biosynthesis	biological_process	0.88815	GO:0009245	lipid A biosynthesis	0.88839	GO:0009245	lipid A biosynthesis
244	GO:0015771	trehalose transport	biological_process	0.88752	GO:0015770	sucrose transport	0.88754	GO:0015770	sucrose transport
245	GO:0015788	UDP-N-acetylglucosamine transport	biological_process	0.88739	GO:0015780	nucleotide-sugar transport	0.8874	GO:0015780	nucleotide-sugar transport
246	GO:0015785	UDP-galactose transport	biological_process	0.88739	GO:0015780	nucleotide-sugar transport	0.8874	GO:0015780	nucleotide-sugar transport
247	GO:0009411	response to UV	biological_process	0.88698	GO:0010224	response to UV-B	0.88699	GO:0010224	response to UV-B
248	GO:0006657	CDP-choline pathway	biological_process	0.88572	GO:0046470	phosphatidylcholine metabolism	0.88574	GO:0046470	phosphatidylcholine metabolism
249	GO:0018347	protein amino acid farnesylation	biological_process	0.88568	GO:0018346	protein amino acid prenylation	0.88569	GO:0018346	protein amino acid prenylation
250	GO:0006955	immune response	biological_process	0.88293	GO:0019882	antigen presentation	0.88511	GO:0019882	antigen presentation
251	GO:0000046	autophagic vacuole fusion	biological_process	0.88238	GO:0000045	autophagic vacuole formation	0.88239	GO:0000045	autophagic vacuole formation
252	GO:0007024	alpha-tubulin folding	biological_process	0.88226	GO:0007022	chaperonin-mediated tubulin folding	0.88226	GO:0007022	chaperonin-mediated tubulin folding
253	GO:0030503	regulation of cell redox homeostasis	biological_process	0.88112	GO:0045454	cell redox homeostasis	0.88116	GO:0045454	cell redox homeostasis
254	GO:0006011	UDP-glucose metabolism	biological_process	0.88105	GO:0009225	nucleotide-sugar metabolism	0.88127	GO:0009225	nucleotide-sugar metabolism
255	GO:0000751	cell cycle arrest in response to pheromone	biological_process	0.8807	GO:0007050	cell cycle arrest	0.88072	GO:0007050	cell cycle arrest
256	GO:0046107	uracil biosynthesis	biological_process	0.8799	GO:0006223	uracil salvage	0.8799	GO:0006223	uracil salvage
257	GO:0006106	fumarate metabolism	biological_process	0.87887	GO:0006108	malate metabolism	0.87895	GO:0006108	malate metabolism
258	GO:0000002	mitochondrial genome maintenance	biological_process	0.87854	GO:0045039	mitochondrial inner membrane protein import	0.87857	GO:0045039	mitochondrial inner membrane protein import
259	GO:0042138	meiotic DNA double-strand break formation	biological_process	0.87831	GO:0007131	meiotic recombination	0.87833	GO:0007131	meiotic recombination
260	GO:0000183	chromatin silencing at ribosomal DNA	biological_process	0.87752	GO:0006342	chromatin silencing	0.87756	GO:0006342	chromatin silencing
261	GO:0046084	adenine biosynthesis	biological_process	0.87734	GO:0006168	adenine salvage	0.87735	GO:0006168	adenine salvage
262	GO:0000370	U2-type nuclear mRNA branch site recognition	biological_process	0.87707	GO:0000245	spliceosome assembly	0.87708	GO:0000245	spliceosome assembly
263	GO:0007094	mitotic spindle checkpoint	biological_process	0.87622	GO:0030071	regulation of mitotic metaphase/anaphase transition	0.87625	GO:0030071	regulation of mitotic metaphase/anaphase transition
264	GO:0009636	response to toxin	biological_process	0.87567	GO:0009635	response to herbicide	0.87571	GO:0009635	response to herbicide
265	GO:0006843	mitochondrial citrate transport	biological_process	0.87538	GO:0015746	citrate transport	0.87539	GO:0015746	citrate transport
266	GO:0000707	meiotic DNA recombinase assembly	biological_process	0.87354	GO:0007131	meiotic recombination	0.87356	GO:0007131	meiotic recombination
267	GO:0001308	loss of chromatin silencing during replicative cell aging	biological_process	0.87305	GO:0007568	aging	0.87307	GO:0007568	aging
268	GO:0005979	regulation of glycogen biosynthesis	biological_process	0.87236	GO:0005978	glycogen biosynthesis	0.87238	GO:0005978	glycogen biosynthesis
269	GO:0030174	regulation of DNA replication initiation	biological_process	0.87236	GO:0006275	regulation of DNA replication	0.87238	GO:0006275	regulation of DNA replication
270	GO:0016246	RNA interference	biological_process	0.87224	GO:0006342	chromatin silencing	0.8723	GO:0006342	chromatin silencing
271	GO:0019346	transsulfuration	biological_process	0.87153	GO:0019281	methionine biosynthesis from homoserine via O-succinyl-L-homoserine and cystathione	0.87153	GO:0019281	methionine biosynthesis from homoserine via O-succinyl-L-homoserine and cystathione
272	GO:0045493	xylan catabolism	biological_process	0.8714	GO:0030245	cellulose catabolism	0.87144	GO:0030245	cellulose catabolism
273	GO:0042829	defense response to pathogen	biological_process	0.87054	GO:0009621	response to pathogenic fungi	0.87063	GO:0009621	response to pathogenic fungi
274	GO:0030100	regulation of endocytosis	biological_process	0.87023	GO:0006909	phagocytosis	0.87032	GO:0006909	phagocytosis
275	GO:0008298	intracellular mRNA localization	biological_process	0.86854	GO:0006405	RNA-nucleus export	0.86862	GO:0006405	RNA-nucleus export
276	GO:0015857	uracil transport	biological_process	0.86726	GO:0015720	allantoin transport	0.86727	GO:0015720	allantoin transport
277	GO:0015856	cytosine transport	biological_process	0.86726	GO:0015720	allantoin transport	0.86727	GO:0015720	allantoin transport
278	GO:0045143	homologous chromosome segregation	biological_process	0.86665	GO:0007131	meiotic recombination	0.86668	GO:0007131	meiotic recombination
279	GO:0016255	attachment of GPI anchor to protein	biological_process	0.8666	GO:0006506	GPI anchor biosynthesis	0.86662	GO:0006506	GPI anchor biosynthesis
280	GO:0007130	synaptonemal complex formation	biological_process	0.86444	GO:0007131	meiotic recombination	0.86447	GO:0007131	meiotic recombination
281	GO:0016539	intein-mediated protein splicing	biological_process	0.86348	GO:0006465	signal peptide processing	0.86355	GO:0006465	signal peptide processing
282	GO:0006198	cAMP catabolism	biological_process	0.86338	GO:0006171	cAMP biosynthesis	0.86342	GO:0006171	cAMP biosynthesis
283	GO:0006627	mitochondrial protein processing	biological_process	0.86338	GO:0045039	mitochondrial inner membrane protein import	0.8634	GO:0045039	mitochondrial inner membrane protein import
284	GO:0006365	35S primary transcript processing	biological_process	0.86323	GO:0006364	rRNA processing	0.86336	GO:0006364	rRNA processing
285	GO:0030149	sphingolipid catabolism	biological_process	0.86267	GO:0016042	lipid catabolism	0.86276	GO:0016042	lipid catabolism
286	GO:0045930	negative regulation of progression through mitotic cell cycle	biological_process	0.86223	GO:0007050	cell cycle arrest	0.86227	GO:0007050	cell cycle arrest
287	GO:0016560	peroxisome matrix protein import	docking	biological_process	0.86096	GO:0016559	peroxisome division	0.86097	GO:0016559	peroxisome division
288	GO:0006517	protein deglycosylation	biological_process	0.85921	GO:0006516	glycoprotein catabolism	0.85922	GO:0006516	glycoprotein catabolism
289	GO:0000706	meiotic DNA double-strand break processing	biological_process	0.8592	GO:0006303	double-strand break repair via nonhomologous end-joining	0.85921	GO:0006303	double-strand break repair via nonhomologous end-joining
290	GO:0030979	alpha-glucan biosynthesis	biological_process	0.85847	GO:0006075	beta-1	3 glucan biosynthesis	0.85847	GO:0006075	beta-1	3 glucan biosynthesis
291	GO:0006831	low-affinity zinc ion transport	biological_process	0.8579	GO:0006829	zinc ion transport	0.8579	GO:0006829	zinc ion transport
292	GO:0006830	high-affinity zinc ion transport	biological_process	0.8579	GO:0006829	zinc ion transport	0.8579	GO:0006829	zinc ion transport
293	GO:0009061	anaerobic respiration	biological_process	0.85788	GO:0006099	tricarboxylic acid cycle	0.85811	GO:0006099	tricarboxylic acid cycle
294	GO:0046855	inositol phosphate dephosphorylation	biological_process	0.85781	GO:0006021	myo-inositol biosynthesis	0.85782	GO:0006021	myo-inositol biosynthesis
295	GO:0000001	mitochondrion inheritance	biological_process	0.85768	GO:0045039	mitochondrial inner membrane protein import	0.85771	GO:0045039	mitochondrial inner membrane protein import
296	GO:0042135	neurotransmitter catabolism	biological_process	0.85624	GO:0007268	synaptic transmission	0.85636	GO:0007268	synaptic transmission
297	GO:0000066	mitochondrial ornithine transport	biological_process	0.8558	GO:0006839	mitochondrial transport	0.85582	GO:0006839	mitochondrial transport
298	GO:0046835	carbohydrate phosphorylation	biological_process	0.85477	GO:0046853	inositol and derivative phosphorylation	0.85478	GO:0046853	inositol and derivative phosphorylation
299	GO:0045041	mitochondrial intermembrane space protein import	biological_process	0.85364	GO:0045039	mitochondrial inner membrane protein import	0.85366	GO:0045039	mitochondrial inner membrane protein import
300	GO:0005993	trehalose catabolism	biological_process	0.85251	GO:0005992	trehalose biosynthesis	0.85253	GO:0005992	trehalose biosynthesis
301	GO:0015879	carnitine transport	biological_process	0.85147	GO:0015886	heme transport	0.8515	GO:0015886	heme transport
302	GO:0019509	methionine salvage	biological_process	0.85043	GO:0006166	purine ribonucleoside salvage	0.85052	GO:0006166	purine ribonucleoside salvage
303	GO:0046854	phosphoinositide phosphorylation	biological_process	0.84805	GO:0030259	lipid glycosylation	0.84809	GO:0030259	lipid glycosylation
304	GO:0030490	processing of 20S pre-rRNA	biological_process	0.84799	GO:0006364	rRNA processing	0.84811	GO:0006364	rRNA processing
305	GO:0006552	leucine catabolism	biological_process	0.84786	GO:0009098	leucine biosynthesis	0.84788	GO:0009098	leucine biosynthesis
306	GO:0005981	regulation of glycogen catabolism	biological_process	0.84654	GO:0030245	cellulose catabolism	0.84656	GO:0030245	cellulose catabolism
307	GO:0007064	mitotic sister chromatid cohesion	biological_process	0.84594	GO:0007076	mitotic chromosome condensation	0.84603	GO:0007076	mitotic chromosome condensation
308	GO:0008053	mitochondrial fusion	biological_process	0.84475	GO:0045039	mitochondrial inner membrane protein import	0.84478	GO:0045039	mitochondrial inner membrane protein import
309	GO:0000709	meiotic joint molecule formation	biological_process	0.84446	GO:0007131	meiotic recombination	0.84448	GO:0007131	meiotic recombination
310	GO:0006387	snRNA capping	biological_process	0.84364	GO:0006370	mRNA capping	0.84364	GO:0006370	mRNA capping
311	GO:0006538	glutamate catabolism	biological_process	0.84268	GO:0006527	arginine catabolism	0.84273	GO:0006527	arginine catabolism
312	GO:0030846	transcription termination from Pol II promoter	RNA polymerase(A) coupled	biological_process	0.84258	GO:0006353	transcription termination	0.84262	GO:0006353	transcription termination
313	GO:0030847	transcription termination from Pol II promoter	RNA polymerase(A)-independent	biological_process	0.84258	GO:0006353	transcription termination	0.84262	GO:0006353	transcription termination
314	GO:0048250	mitochondrial iron ion transport	biological_process	0.84251	GO:0006839	mitochondrial transport	0.84252	GO:0006839	mitochondrial transport
315	GO:0045016	mitochondrial magnesium ion transport	biological_process	0.84251	GO:0006839	mitochondrial transport	0.84252	GO:0006839	mitochondrial transport
316	GO:0006227	dUDP biosynthesis	biological_process	0.84247	GO:0006233	dTDP biosynthesis	0.84248	GO:0006233	dTDP biosynthesis
317	GO:0006272	leading strand elongation	biological_process	0.84213	GO:0006269	DNA replication	synthesis of RNA primer	0.84218	GO:0006269	DNA replication	synthesis of RNA primer
318	GO:0000735	removal of nonhomologous ends	biological_process	0.84183	GO:0007530	sex determination	0.84185	GO:0007530	sex determination
319	GO:0000360	cis assembly of U2-type pre-catalytic spliceosome	biological_process	0.84175	GO:0000245	spliceosome assembly	0.84176	GO:0000245	spliceosome assembly
320	GO:0019357	nicotinate nucleotide biosynthesis	biological_process	0.83906	GO:0009435	NAD biosynthesis	0.83913	GO:0009435	NAD biosynthesis
321	GO:0043088	regulation of Cdc42 GTPase activity	biological_process	0.83757	GO:0043087	regulation of GTPase activity	0.83761	GO:0043087	regulation of GTPase activity
322	GO:0006882	zinc ion homeostasis	biological_process	0.83748	GO:0006879	iron ion homeostasis	0.83755	GO:0006879	iron ion homeostasis
323	GO:0045490	pectin catabolism	biological_process	0.83713	GO:0030245	cellulose catabolism	0.83718	GO:0030245	cellulose catabolism
324	GO:0000736	double-strand break repair via single-strand annealing	removal of nonhomologous ends	biological_process	0.83635	GO:0006303	double-strand break repair via nonhomologous end-joining	0.83637	GO:0006303	double-strand break repair via nonhomologous end-joining
325	GO:0006550	isoleucine catabolism	biological_process	0.83599	GO:0009097	isoleucine biosynthesis	0.83601	GO:0009097	isoleucine biosynthesis
326	GO:0006468	protein amino acid phosphorylation	biological_process	0.83568	GO:0015986	ATP synthesis coupled proton transport	0.83809	GO:0015986	ATP synthesis coupled proton transport
327	GO:0048478	replication fork protection	biological_process	0.83542	GO:0006275	regulation of DNA replication	0.83544	GO:0006275	regulation of DNA replication
328	GO:0042815	bipolar cell growth	biological_process	0.83534	GO:0016049	cell growth	0.83539	GO:0016049	cell growth
329	GO:0000083	G1/S-specific transcription in mitotic cell cycle	biological_process	0.83534	GO:0000079	regulation of cyclin dependent protein kinase activity	0.83536	GO:0000079	regulation of cyclin dependent protein kinase activity
330	GO:0006895	Golgi to endosome transport	biological_process	0.83368	GO:0006888	ER to Golgi transport	0.83374	GO:0006888	ER to Golgi transport
331	GO:0006103	2-oxoglutarate metabolism	biological_process	0.83318	GO:0045149	acetoin metabolism	0.83319	GO:0045149	acetoin metabolism
332	GO:0030491	heteroduplex formation	biological_process	0.83221	GO:0007530	sex determination	0.83223	GO:0007530	sex determination
333	GO:0046439	L-cysteine metabolism	biological_process	0.83184	GO:0006535	cysteine biosynthesis from serine	0.83193	GO:0006535	cysteine biosynthesis from serine
334	GO:0000173	inactivation of MAPK activity during osmolarity sensing	biological_process	0.83118	GO:0043086	negative regulation of enzyme activity	0.83122	GO:0043086	negative regulation of enzyme activity
335	GO:0006676	mannosyl diphosphorylinositol ceramide metabolism	biological_process	0.83117	GO:0006672	ceramide metabolism	0.83119	GO:0006672	ceramide metabolism
336	GO:0006675	mannose inositol phosphoceramide metabolism	biological_process	0.83117	GO:0006672	ceramide metabolism	0.83119	GO:0006672	ceramide metabolism
337	GO:0008315	meiotic G2/MI transition	biological_process	0.83018	GO:0007131	meiotic recombination	0.83021	GO:0007131	meiotic recombination
338	GO:0019343	cysteine biosynthesis via cystathione	biological_process	0.82985	GO:0006535	cysteine biosynthesis from serine	0.82993	GO:0006535	cysteine biosynthesis from serine
339	GO:0000727	double-strand break repair via break-induced replication	biological_process	0.82952	GO:0006303	double-strand break repair via nonhomologous end-joining	0.82955	GO:0006303	double-strand break repair via nonhomologous end-joining
340	GO:0031048	small RNA-mediated chromatin silencing	biological_process	0.8292	GO:0006342	chromatin silencing	0.82923	GO:0006342	chromatin silencing
341	GO:0006688	glycosphingolipid biosynthesis	biological_process	0.82914	GO:0006672	ceramide metabolism	0.82918	GO:0006672	ceramide metabolism
342	GO:0006998	nuclear membrane organization and biogenesis	biological_process	0.82796	GO:0051205	protein insertion into membrane	0.828	GO:0051205	protein insertion into membrane
343	GO:0031066	regulation of histone deacetylation at centromere	biological_process	0.8277	GO:0016575	histone deacetylation	0.82771	GO:0016575	histone deacetylation
344	GO:0046686	response to cadmium ion	biological_process	0.82704	GO:0046689	response to mercury ion	0.82707	GO:0046689	response to mercury ion
345	GO:0048017	inositol lipid-mediated signaling	biological_process	0.82697	GO:0007205	protein kinase C activation	0.82702	GO:0007205	protein kinase C activation
346	GO:0000055	ribosomal large subunit-nucleus export	biological_process	0.82658	GO:0006405	RNA-nucleus export	0.82662	GO:0006405	RNA-nucleus export
347	GO:0006896	Golgi to vacuole transport	biological_process	0.82646	GO:0006888	ER to Golgi transport	0.82652	GO:0006888	ER to Golgi transport
348	GO:0001320	age-dependent response to reactive oxygen species during chronological cell aging	biological_process	0.82602	GO:0007568	aging	0.82604	GO:0007568	aging
349	GO:0019722	calcium-mediated signaling	biological_process	0.82554	GO:0007205	protein kinase C activation	0.82568	GO:0007205	protein kinase C activation
350	GO:0006493	protein amino acid O-linked glycosylation	biological_process	0.824	GO:0030259	lipid glycosylation	0.82413	GO:0030259	lipid glycosylation
351	GO:0048096	chromatin-mediated maintenance of transcription	biological_process	0.82323	GO:0045941	positive regulation of transcription	0.82332	GO:0045941	positive regulation of transcription
352	GO:0007035	vacuolar acidification	biological_process	0.8231	GO:0006885	regulation of pH	0.82323	GO:0006885	regulation of pH
353	GO:0006449	regulation of translational termination	biological_process	0.82241	GO:0006415	translational termination	0.82246	GO:0006415	translational termination
354	GO:0045721	negative regulation of gluconeogenesis	biological_process	0.82182	GO:0006094	gluconeogenesis	0.82189	GO:0006094	gluconeogenesis
355	GO:0006850	mitochondrial pyruvate transport	biological_process	0.82072	GO:0006839	mitochondrial transport	0.82073	GO:0006839	mitochondrial transport
356	GO:0019547	arginine catabolism to ornithine	biological_process	0.81993	GO:0006527	arginine catabolism	0.81995	GO:0006527	arginine catabolism
357	GO:0000734	gene conversion at mating-type locus	DNA repair synthesis	biological_process	0.81902	GO:0007530	sex determination	0.81905	GO:0007530	sex determination
358	GO:0030996	cell cycle arrest in response to nitrogen starvation	biological_process	0.81902	GO:0007050	cell cycle arrest	0.81905	GO:0007050	cell cycle arrest
359	GO:0015680	intracellular copper ion transport	biological_process	0.81891	GO:0006825	copper ion transport	0.81897	GO:0006825	copper ion transport
360	GO:0000335	negative regulation of DNA transposition	biological_process	0.81773	GO:0006275	regulation of DNA replication	0.81777	GO:0006275	regulation of DNA replication
361	GO:0043137	DNA replication	removal of RNA primer	biological_process	0.81769	GO:0006269	DNA replication	synthesis of RNA primer	0.81774	GO:0006269	DNA replication	synthesis of RNA primer
362	GO:0006039	cell wall chitin catabolism	biological_process	0.81758	GO:0006032	chitin catabolism	0.81759	GO:0006032	chitin catabolism
363	GO:0006654	phosphatidic acid biosynthesis	biological_process	0.81756	GO:0006506	GPI anchor biosynthesis	0.81759	GO:0006506	GPI anchor biosynthesis
364	GO:0006616	SRP-dependent cotranslational protein-membrane targeting	translocation	biological_process	0.81453	GO:0006614	SRP-dependent cotranslational protein-membrane targeting	0.8146	GO:0006614	SRP-dependent cotranslational protein-membrane targeting
365	GO:0006086	acetyl-CoA biosynthesis from pyruvate	biological_process	0.81407	GO:0006094	gluconeogenesis	0.81415	GO:0006094	gluconeogenesis
366	GO:0006283	transcription-coupled nucleotide-excision repair	biological_process	0.81307	GO:0006289	nucleotide-excision repair	0.81317	GO:0006289	nucleotide-excision repair
367	GO:0006666	3-keto-sphinganine metabolism	biological_process	0.81286	GO:0045149	acetoin metabolism	0.81287	GO:0045149	acetoin metabolism
368	GO:0000304	response to singlet oxygen	biological_process	0.81282	GO:0042744	hydrogen peroxide catabolism	0.81284	GO:0042744	hydrogen peroxide catabolism
369	GO:0045046	peroxisome membrane protein import	biological_process	0.81235	GO:0016559	peroxisome division	0.81237	GO:0016559	peroxisome division
370	GO:0045821	positive regulation of glycolysis	biological_process	0.81226	GO:0042176	regulation of protein catabolism	0.81228	GO:0042176	regulation of protein catabolism
371	GO:0006343	establishment of chromatin silencing	biological_process	0.81208	GO:0006342	chromatin silencing	0.81212	GO:0006342	chromatin silencing
372	GO:0031118	rRNA pseudouridine synthesis	biological_process	0.81096	GO:0000154	rRNA modification	0.81098	GO:0000154	rRNA modification
373	GO:0006216	cytidine catabolism	biological_process	0.81096	GO:0046087	cytidine metabolism	0.81098	GO:0046087	cytidine metabolism
374	GO:0015703	chromate transport	biological_process	0.81076	GO:0006817	phosphate transport	0.81105	GO:0006817	phosphate transport
375	GO:0045722	positive regulation of gluconeogenesis	biological_process	0.81048	GO:0006094	gluconeogenesis	0.81055	GO:0006094	gluconeogenesis
376	GO:0006491	N-glycan processing	biological_process	0.80996	GO:0018279	protein amino acid N-linked glycosylation via asparagine	0.80998	GO:0018279	protein amino acid N-linked glycosylation via asparagine
377	GO:0019274	phenylalanine biosynthesis	prephenate pathway	biological_process	0.8096	GO:0006571	tyrosine biosynthesis	0.80962	GO:0006571	tyrosine biosynthesis
378	GO:0006444	nascent polypeptide association	biological_process	0.80863	GO:0006415	translational termination	0.80868	GO:0006415	translational termination
379	GO:0006218	uridine catabolism	biological_process	0.80852	GO:0046087	cytidine metabolism	0.80854	GO:0046087	cytidine metabolism
380	GO:0000266	mitochondrial fission	biological_process	0.80835	GO:0045039	mitochondrial inner membrane protein import	0.80837	GO:0045039	mitochondrial inner membrane protein import
381	GO:0000060	protein-nucleus import	translocation	biological_process	0.80823	GO:0000059	protein-nucleus import	docking	0.80832	GO:0000059	protein-nucleus import	docking
382	GO:0046086	adenosine biosynthesis	biological_process	0.80791	GO:0008616	queuosine biosynthesis	0.80793	GO:0008616	queuosine biosynthesis
383	GO:0043044	ATP-dependent chromatin remodeling	biological_process	0.80658	GO:0006342	chromatin silencing	0.80665	GO:0006342	chromatin silencing
384	GO:0009847	spore germination	biological_process	0.80639	GO:0030154	cell differentiation	0.80728	GO:0030154	cell differentiation
385	GO:0000027	ribosomal large subunit assembly and maintenance	biological_process	0.80625	GO:0006364	rRNA processing	0.80641	GO:0006364	rRNA processing
386	GO:0016574	histone ubiquitination	biological_process	0.80586	GO:0016575	histone deacetylation	0.80589	GO:0016575	histone deacetylation
387	GO:0007089	traversing start control point of mitotic cell cycle	biological_process	0.80583	GO:0000079	regulation of cyclin dependent protein kinase activity	0.80588	GO:0000079	regulation of cyclin dependent protein kinase activity
388	GO:0006880	intracellular sequestering of iron ion	biological_process	0.80557	GO:0006879	iron ion homeostasis	0.80563	GO:0006879	iron ion homeostasis
389	GO:0006617	SRP-dependent cotranslational protein-membrane targeting	signal sequence recognition	biological_process	0.80454	GO:0006614	SRP-dependent cotranslational protein-membrane targeting	0.8046	GO:0006614	SRP-dependent cotranslational protein-membrane targeting
390	GO:0001321	age-dependent general metabolic decline during replicative cell aging	biological_process	0.80436	GO:0007568	aging	0.80438	GO:0007568	aging
391	GO:0001310	extrachromosomal rDNA circle accumulation during replicative cell aging	biological_process	0.80436	GO:0007568	aging	0.80438	GO:0007568	aging
392	GO:0015677	copper ion import	biological_process	0.80267	GO:0006825	copper ion transport	0.80273	GO:0006825	copper ion transport
393	GO:0000019	regulation of mitotic recombination	biological_process	0.80238	GO:0006275	regulation of DNA replication	0.80241	GO:0006275	regulation of DNA replication
394	GO:0006607	NLS-bearing substrate-nucleus import	biological_process	0.80232	GO:0000059	protein-nucleus import	docking	0.80241	GO:0000059	protein-nucleus import	docking
395	GO:0045946	positive regulation of translation	biological_process	0.80105	GO:0006446	regulation of translational initiation	0.8011	GO:0006446	regulation of translational initiation
396	GO:0000728	gene conversion at mating-type locus	DNA double-strand break formation	biological_process	0.80089	GO:0006308	DNA catabolism	0.80091	GO:0006308	DNA catabolism
397	GO:0042273	ribosomal large subunit biogenesis	biological_process	0.80076	GO:0006364	rRNA processing	0.8009	GO:0006364	rRNA processing
398	GO:0030242	peroxisome degradation	biological_process	0.80046	GO:0016559	peroxisome division	0.80047	GO:0016559	peroxisome division
399	GO:0018318	protein amino acid palmitoylation	biological_process	0.79931	GO:0006506	GPI anchor biosynthesis	0.79934	GO:0006506	GPI anchor biosynthesis
400	GO:0006287	base-excision repair	gap-filling	biological_process	0.79773	GO:0006284	base-excision repair	0.79783	GO:0006284	base-excision repair
401	GO:0042821	pyridoxal biosynthesis	biological_process	0.79749	GO:0008615	pyridoxine biosynthesis	0.79752	GO:0008615	pyridoxine biosynthesis
402	GO:0045895	positive regulation of transcription	mating-type specific	biological_process	0.79742	GO:0007530	sex determination	0.79744	GO:0007530	sex determination
403	GO:0042148	strand invasion	biological_process	0.79742	GO:0007530	sex determination	0.79744	GO:0007530	sex determination
404	GO:0000084	S phase of mitotic cell cycle	biological_process	0.79683	GO:0000079	regulation of cyclin dependent protein kinase activity	0.79688	GO:0000079	regulation of cyclin dependent protein kinase activity
405	GO:0000117	G2/M-specific transcription in mitotic cell cycle	biological_process	0.79675	GO:0000079	regulation of cyclin dependent protein kinase activity	0.79677	GO:0000079	regulation of cyclin dependent protein kinase activity
406	GO:0031031	positive regulation of septation initiation signaling	biological_process	0.79653	GO:0000918	selection of site for barrier septum formation	0.79655	GO:0000918	selection of site for barrier septum formation
407	GO:0006116	NADH oxidation	biological_process	0.79644	GO:0009435	NAD biosynthesis	0.79651	GO:0009435	NAD biosynthesis
408	GO:0006190	inosine salvage	biological_process	0.79588	GO:0006166	purine ribonucleoside salvage	0.7959	GO:0006166	purine ribonucleoside salvage
409	GO:0006610	ribosomal protein-nucleus import	biological_process	0.79535	GO:0000059	protein-nucleus import	docking	0.79544	GO:0000059	protein-nucleus import	docking
410	GO:0000168	activation of MAPKK activity during osmolarity sensing	biological_process	0.79504	GO:0043085	positive regulation of enzyme activity	0.79508	GO:0043085	positive regulation of enzyme activity
411	GO:0030999	linear element formation	biological_process	0.79491	GO:0007131	meiotic recombination	0.79493	GO:0007131	meiotic recombination
412	GO:0015813	L-glutamate transport	biological_process	0.79477	GO:0006865	amino acid transport	0.79517	GO:0006865	amino acid transport
413	GO:0000114	G1-specific transcription in mitotic cell cycle	biological_process	0.79473	GO:0000079	regulation of cyclin dependent protein kinase activity	0.79478	GO:0000079	regulation of cyclin dependent protein kinase activity
414	GO:0030026	manganese ion homeostasis	biological_process	0.79472	GO:0006879	iron ion homeostasis	0.79479	GO:0006879	iron ion homeostasis
415	GO:0030489	processing of 27S pre-rRNA	biological_process	0.79426	GO:0006364	rRNA processing	0.79438	GO:0006364	rRNA processing
416	GO:0009062	fatty acid catabolism	biological_process	0.79312	GO:0016042	lipid catabolism	0.7932	GO:0016042	lipid catabolism
417	GO:0015725	gluconate transport	biological_process	0.79306	GO:0006865	amino acid transport	0.79359	GO:0006865	amino acid transport
418	GO:0006574	valine catabolism	biological_process	0.79283	GO:0006573	valine metabolism	0.79287	GO:0006573	valine metabolism
419	GO:0006567	threonine catabolism	biological_process	0.79199	GO:0009088	threonine biosynthesis	0.79204	GO:0009088	threonine biosynthesis
420	GO:0006123	mitochondrial electron transport	cytochrome c to oxygen	biological_process	0.79174	GO:0006120	mitochondrial electron transport	NADH to ubiquinone	0.7919	GO:0006120	mitochondrial electron transport	NADH to ubiquinone
421	GO:0030954	astral microtubule nucleation	biological_process	0.79168	GO:0007022	chaperonin-mediated tubulin folding	0.79169	GO:0007022	chaperonin-mediated tubulin folding
422	GO:0000717	nucleotide-excision repair	DNA duplex unwinding	biological_process	0.79112	GO:0006289	nucleotide-excision repair	0.79121	GO:0006289	nucleotide-excision repair
423	GO:0006299	short patch mismatch repair system	biological_process	0.79095	GO:0006298	mismatch repair	0.79104	GO:0006298	mismatch repair
424	GO:0006608	snRNP protein-nucleus import	biological_process	0.79072	GO:0000059	protein-nucleus import	docking	0.79081	GO:0000059	protein-nucleus import	docking
425	GO:0006102	isocitrate metabolism	biological_process	0.7907	GO:0006108	malate metabolism	0.79077	GO:0006108	malate metabolism
426	GO:0046578	regulation of Ras protein signal transduction	biological_process	0.79009	GO:0007264	small GTPase mediated signal transduction	0.79035	GO:0007264	small GTPase mediated signal transduction
427	GO:0016584	nucleosome spacing	biological_process	0.78918	GO:0006334	nucleosome assembly	0.7893	GO:0006334	nucleosome assembly
428	GO:0045840	positive regulation of mitosis	biological_process	0.78905	GO:0030071	regulation of mitotic metaphase/anaphase transition	0.78907	GO:0030071	regulation of mitotic metaphase/anaphase transition
429	GO:0006609	mRNA-binding (hnRNP) protein-nucleus import	biological_process	0.78817	GO:0000059	protein-nucleus import	docking	0.78826	GO:0000059	protein-nucleus import	docking
430	GO:0045332	phospholipid translocation	biological_process	0.78653	GO:0051205	protein insertion into membrane	0.78658	GO:0051205	protein insertion into membrane
431	GO:0015727	lactate transport	biological_process	0.78628	GO:0006865	amino acid transport	0.78681	GO:0006865	amino acid transport
432	GO:0000715	nucleotide-excision repair	DNA damage recognition	biological_process	0.78583	GO:0006289	nucleotide-excision repair	0.78592	GO:0006289	nucleotide-excision repair
433	GO:0006101	citrate metabolism	biological_process	0.78555	GO:0006108	malate metabolism	0.78562	GO:0006108	malate metabolism
434	GO:0045014	negative regulation of transcription by glucose	biological_process	0.78525	GO:0006342	chromatin silencing	0.78533	GO:0006342	chromatin silencing
435	GO:0007070	negative regulation of transcription from RNA polymerase II promoter	mitotic	biological_process	0.78525	GO:0006342	chromatin silencing	0.78533	GO:0006342	chromatin silencing
436	GO:0045144	meiotic sister chromatid segregation	biological_process	0.78518	GO:0007076	mitotic chromosome condensation	0.78526	GO:0007076	mitotic chromosome condensation
437	GO:0016576	histone dephosphorylation	biological_process	0.78459	GO:0016575	histone deacetylation	0.78462	GO:0016575	histone deacetylation
438	GO:0031204	posttranslational protein membrane targeting	translocation	biological_process	0.7845	GO:0006614	SRP-dependent cotranslational protein-membrane targeting	0.78457	GO:0006614	SRP-dependent cotranslational protein-membrane targeting
439	GO:0008630	DNA damage response	signal transduction resulting in induction of apoptosis	biological_process	0.78368	GO:0006916	anti-apoptosis	0.78382	GO:0006916	anti-apoptosis
440	GO:0030951	establishment and/or maintenance of microtubule cytoskeleton polarity	biological_process	0.78365	GO:0007018	microtubule-based movement	0.78386	GO:0007018	microtubule-based movement
441	GO:0015883	FAD transport	biological_process	0.78365	GO:0015886	heme transport	0.78367	GO:0015886	heme transport
442	GO:0015890	nicotinamide mononucleotide transport	biological_process	0.78365	GO:0015886	heme transport	0.78367	GO:0015886	heme transport
443	GO:0015880	coenzyme A transport	biological_process	0.78365	GO:0015886	heme transport	0.78367	GO:0015886	heme transport
444	GO:0046938	phytochelatin biosynthesis	biological_process	0.78323	GO:0006465	signal peptide processing	0.78325	GO:0006465	signal peptide processing
445	GO:0031199	ferrichrome biosynthesis	peptide formation	biological_process	0.78323	GO:0006465	signal peptide processing	0.78325	GO:0006465	signal peptide processing
446	GO:0001407	glycerophosphodiester transport	biological_process	0.78314	GO:0015711	organic anion transport	0.78317	GO:0015711	organic anion transport
447	GO:0006784	heme a biosynthesis	biological_process	0.78302	GO:0006783	heme biosynthesis	0.78309	GO:0006783	heme biosynthesis
448	GO:0010044	response to aluminum ion	biological_process	0.78264	GO:0046689	response to mercury ion	0.78268	GO:0046689	response to mercury ion
449	GO:0006114	glycerol biosynthesis	biological_process	0.78229	GO:0006094	gluconeogenesis	0.78237	GO:0006094	gluconeogenesis
450	GO:0018063	cytochrome c-heme linkage	biological_process	0.7816	GO:0017004	cytochrome complex assembly	0.78166	GO:0017004	cytochrome complex assembly
451	GO:0001100	negative regulation of exit from mitosis	biological_process	0.78052	GO:0030071	regulation of mitotic metaphase/anaphase transition	0.78055	GO:0030071	regulation of mitotic metaphase/anaphase transition
452	GO:0030031	cell projection biogenesis	biological_process	0.77945	GO:0016049	cell growth	0.77988	GO:0016049	cell growth
453	GO:0042307	positive regulation of protein-nucleus import	biological_process	0.77927	GO:0000059	protein-nucleus import	docking	0.77936	GO:0000059	protein-nucleus import	docking
454	GO:0046294	formaldehyde catabolism	biological_process	0.77923	GO:0006097	glyoxylate cycle	0.77926	GO:0006097	glyoxylate cycle
455	GO:0007124	pseudohyphal growth	biological_process	0.77767	GO:0016049	cell growth	0.77783	GO:0016049	cell growth
456	GO:0006751	glutathione catabolism	biological_process	0.7761	GO:0006750	glutathione biosynthesis	0.77613	GO:0006750	glutathione biosynthesis
457	GO:0043001	Golgi to plasma membrane protein transport	biological_process	0.77606	GO:0006888	ER to Golgi transport	0.77611	GO:0006888	ER to Golgi transport
458	GO:0000743	nuclear migration during conjugation with cellular fusion	biological_process	0.77587	GO:0007018	microtubule-based movement	0.77598	GO:0007018	microtubule-based movement
459	GO:0006530	asparagine catabolism	biological_process	0.7757	GO:0006529	asparagine biosynthesis	0.77573	GO:0006529	asparagine biosynthesis
460	GO:0015744	succinate transport	biological_process	0.77501	GO:0006835	dicarboxylic acid transport	0.7751	GO:0006835	dicarboxylic acid transport
461	GO:0006363	transcription termination from RNA polymerase I promoter	biological_process	0.77465	GO:0006353	transcription termination	0.77468	GO:0006353	transcription termination
462	GO:0000022	mitotic spindle elongation	biological_process	0.77402	GO:0007076	mitotic chromosome condensation	0.77418	GO:0007076	mitotic chromosome condensation
463	GO:0030397	membrane disassembly	biological_process	0.774	GO:0051205	protein insertion into membrane	0.77404	GO:0051205	protein insertion into membrane
464	GO:0006285	base-excision repair	AP site formation	biological_process	0.77384	GO:0006284	base-excision repair	0.77394	GO:0006284	base-excision repair
465	GO:0007399	neurogenesis	biological_process	0.77377	GO:0007517	muscle development	0.7748	GO:0007517	muscle development
466	GO:0006883	sodium ion homeostasis	biological_process	0.7737	GO:0006879	iron ion homeostasis	0.77379	GO:0006879	iron ion homeostasis
467	GO:0030007	potassium ion homeostasis	biological_process	0.7737	GO:0006879	iron ion homeostasis	0.77379	GO:0006879	iron ion homeostasis
468	GO:0000169	activation of MAPK activity during osmolarity sensing	biological_process	0.77366	GO:0043085	positive regulation of enzyme activity	0.7737	GO:0043085	positive regulation of enzyme activity
469	GO:0006104	succinyl-CoA metabolism	biological_process	0.77231	GO:0006108	malate metabolism	0.77238	GO:0006108	malate metabolism
470	GO:0006295	nucleotide-excision repair	DNA incision	3'-to lesion	biological_process	0.77226	GO:0006289	nucleotide-excision repair	0.77235	GO:0006289	nucleotide-excision repair
471	GO:0006296	nucleotide-excision repair	DNA incision	5'-to lesion	biological_process	0.77226	GO:0006289	nucleotide-excision repair	0.77235	GO:0006289	nucleotide-excision repair
472	GO:0016237	microautophagy	biological_process	0.77206	GO:0000045	autophagic vacuole formation	0.77208	GO:0000045	autophagic vacuole formation
473	GO:0009099	valine biosynthesis	biological_process	0.77147	GO:0006573	valine metabolism	0.77151	GO:0006573	valine metabolism
474	GO:0019878	lysine biosynthesis via aminoadipic acid	biological_process	0.77134	GO:0019877	diaminopimelate biosynthesis	0.77144	GO:0019877	diaminopimelate biosynthesis
475	GO:0030472	mitotic spindle organization and biogenesis in nucleus	biological_process	0.77096	GO:0007076	mitotic chromosome condensation	0.77112	GO:0007076	mitotic chromosome condensation
476	GO:0006598	polyamine catabolism	biological_process	0.77004	GO:0008295	spermidine biosynthesis	0.7701	GO:0008295	spermidine biosynthesis
477	GO:0030989	horsetail movement	biological_process	0.76974	GO:0007018	microtubule-based movement	0.76985	GO:0007018	microtubule-based movement
478	GO:0008360	regulation of cell shape	biological_process	0.7681	GO:0016049	cell growth	0.76852	GO:0016049	cell growth
479	GO:0007329	positive regulation of transcription from RNA polymerase II promoter by pheromones	biological_process	0.76771	GO:0045941	positive regulation of transcription	0.76779	GO:0045941	positive regulation of transcription
480	GO:0006646	phosphatidylethanolamine biosynthesis	biological_process	0.7672	GO:0000162	tryptophan biosynthesis	0.76728	GO:0000162	tryptophan biosynthesis
481	GO:0000132	establishment of mitotic spindle orientation	biological_process	0.76587	GO:0007076	mitotic chromosome condensation	0.76603	GO:0007076	mitotic chromosome condensation
482	GO:0006490	oligosaccharide-lipid intermediate assembly	biological_process	0.76562	GO:0018279	protein amino acid N-linked glycosylation via asparagine	0.76565	GO:0018279	protein amino acid N-linked glycosylation via asparagine
483	GO:0000056	ribosomal small subunit-nucleus export	biological_process	0.76471	GO:0006405	RNA-nucleus export	0.76474	GO:0006405	RNA-nucleus export
484	GO:0017183	peptidyl-diphthamide biosynthesis from peptidyl-histidine	biological_process	0.76451	GO:0018279	protein amino acid N-linked glycosylation via asparagine	0.76457	GO:0018279	protein amino acid N-linked glycosylation via asparagine
485	GO:0031060	regulation of histone methylation	biological_process	0.76442	GO:0016575	histone deacetylation	0.76445	GO:0016575	histone deacetylation
486	GO:0016578	histone deubiquitination	biological_process	0.76442	GO:0016575	histone deacetylation	0.76445	GO:0016575	histone deacetylation
487	GO:0007323	peptide pheromone maturation	biological_process	0.76344	GO:0006465	signal peptide processing	0.76351	GO:0006465	signal peptide processing
488	GO:0030050	vesicle transport along actin filament	biological_process	0.76194	GO:0007018	microtubule-based movement	0.76205	GO:0007018	microtubule-based movement
489	GO:0009213	pyrimidine deoxyribonucleoside triphosphate catabolism	biological_process	0.76171	GO:0046080	dUTP metabolism	0.76174	GO:0046080	dUTP metabolism
490	GO:0019354	siroheme biosynthesis	biological_process	0.76076	GO:0006783	heme biosynthesis	0.76083	GO:0006783	heme biosynthesis
491	GO:0006217	deoxycytidine catabolism	biological_process	0.76055	GO:0046080	dUTP metabolism	0.76058	GO:0046080	dUTP metabolism
492	GO:0015840	urea transport	biological_process	0.75977	GO:0006865	amino acid transport	0.76017	GO:0006865	amino acid transport
493	GO:0045141	telomere clustering	biological_process	0.75977	GO:0007131	meiotic recombination	0.75984	GO:0007131	meiotic recombination
494	GO:0001403	invasive growth (sensu Saccharomyces)	biological_process	0.75962	GO:0016049	cell growth	0.75978	GO:0016049	cell growth
495	GO:0046785	microtubule polymerization	biological_process	0.7595	GO:0030833	regulation of actin filament polymerization	0.75955	GO:0030833	regulation of actin filament polymerization
496	GO:0045226	extracellular polysaccharide biosynthesis	biological_process	0.75949	GO:0009245	lipid A biosynthesis	0.75985	GO:0009245	lipid A biosynthesis
497	GO:0006876	cadmium ion homeostasis	biological_process	0.75935	GO:0006879	iron ion homeostasis	0.75941	GO:0006879	iron ion homeostasis
498	GO:0006634	hexadecanal biosynthesis	biological_process	0.75851	GO:0006097	glyoxylate cycle	0.75855	GO:0006097	glyoxylate cycle
499	GO:0019243	methylglyoxal catabolism	biological_process	0.75851	GO:0006097	glyoxylate cycle	0.75855	GO:0006097	glyoxylate cycle
500	GO:0000028	ribosomal small subunit assembly and maintenance	biological_process	0.75849	GO:0006364	rRNA processing	0.75864	GO:0006364	rRNA processing
501	GO:0007624	ultradian rhythm	biological_process	0.75715	GO:0007623	circadian rhythm	0.7572	GO:0007623	circadian rhythm
502	GO:0042274	ribosomal small subunit biogenesis	biological_process	0.75684	GO:0006364	rRNA processing	0.75697	GO:0006364	rRNA processing
503	GO:0051177	meiotic sister chromatid cohesion	biological_process	0.75561	GO:0007076	mitotic chromosome condensation	0.75572	GO:0007076	mitotic chromosome condensation
504	GO:0010142	farnesyl diphosphate biosynthesis	mevalonate pathway	biological_process	0.75536	GO:0016117	carotenoid biosynthesis	0.7554	GO:0016117	carotenoid biosynthesis
505	GO:0006990	unfolded protein response	positive regulation of target gene transcription	biological_process	0.75489	GO:0045941	positive regulation of transcription	0.75497	GO:0045941	positive regulation of transcription
506	GO:0051039	positive regulation of transcription	meiotic	biological_process	0.75489	GO:0045941	positive regulation of transcription	0.75497	GO:0045941	positive regulation of transcription
507	GO:0000216	M/G1 transition of mitotic cell cycle	biological_process	0.75393	GO:0000079	regulation of cyclin dependent protein kinase activity	0.75398	GO:0000079	regulation of cyclin dependent protein kinase activity
508	GO:0000915	cytokinesis	contractile ring formation	biological_process	0.75325	GO:0030833	regulation of actin filament polymerization	0.75335	GO:0030833	regulation of actin filament polymerization
509	GO:0045835	negative regulation of meiosis	biological_process	0.75094	GO:0007131	meiotic recombination	0.75101	GO:0007131	meiotic recombination
510	GO:0015909	long-chain fatty acid transport	biological_process	0.7509	GO:0030301	cholesterol transport	0.75094	GO:0030301	cholesterol transport
511	GO:0000718	nucleotide-excision repair	DNA damage removal	biological_process	0.75012	GO:0006289	nucleotide-excision repair	0.75021	GO:0006289	nucleotide-excision repair
512	GO:0035023	regulation of Rho protein signal transduction	biological_process	0.74847	GO:0007264	small GTPase mediated signal transduction	0.74872	GO:0007264	small GTPase mediated signal transduction
513	GO:0006859	extracellular carbohydrate transport	biological_process	0.74823	GO:0009401	phosphoenolpyruvate-dependent sugar phosphotransferase system	0.74864	GO:0009401	phosphoenolpyruvate-dependent sugar phosphotransferase system
514	GO:0017062	cytochrome bc(1) complex assembly	biological_process	0.74757	GO:0017004	cytochrome complex assembly	0.74763	GO:0017004	cytochrome complex assembly
515	GO:0009650	UV protection	biological_process	0.74707	GO:0009585	red	far-red light phototransduction	0.74711	GO:0009585	red	far-red light phototransduction
516	GO:0031142	induction of conjugation upon nitrogen starvation	biological_process	0.7467	GO:0009432	SOS response	0.74682	GO:0009432	SOS response
517	GO:0019677	NAD catabolism	biological_process	0.74561	GO:0009435	NAD biosynthesis	0.74567	GO:0009435	NAD biosynthesis
518	GO:0051227	mitotic spindle assembly	biological_process	0.74092	GO:0007076	mitotic chromosome condensation	0.74107	GO:0007076	mitotic chromosome condensation
519	GO:0045955	negative regulation of calcium ion-dependent exocytosis	biological_process	0.74053	GO:0006904	vesicle docking during exocytosis	0.74058	GO:0006904	vesicle docking during exocytosis
520	GO:0006121	mitochondrial electron transport	succinate to ubiquinone	biological_process	0.73991	GO:0006120	mitochondrial electron transport	NADH to ubiquinone	0.74006	GO:0006120	mitochondrial electron transport	NADH to ubiquinone
521	GO:0045836	positive regulation of meiosis	biological_process	0.73884	GO:0007131	meiotic recombination	0.7389	GO:0007131	meiotic recombination
522	GO:0006877	cobalt ion homeostasis	biological_process	0.7386	GO:0006879	iron ion homeostasis	0.73867	GO:0006879	iron ion homeostasis
523	GO:0006987	unfolded protein response	activation of signaling protein activity	biological_process	0.73836	GO:0006986	response to unfolded protein	0.73852	GO:0006986	response to unfolded protein
524	GO:0031098	stress-activated protein kinase signaling pathway	biological_process	0.73777	GO:0007264	small GTPase mediated signal transduction	0.73857	GO:0007264	small GTPase mediated signal transduction
525	GO:0045978	negative regulation of nucleoside metabolism	biological_process	0.7374	GO:0006342	chromatin silencing	0.73756	GO:0006342	chromatin silencing
526	GO:0000092	mitotic anaphase B	biological_process	0.73713	GO:0007076	mitotic chromosome condensation	0.73728	GO:0007076	mitotic chromosome condensation
527	GO:0006592	ornithine biosynthesis	biological_process	0.73445	GO:0006526	arginine biosynthesis	0.73453	GO:0006526	arginine biosynthesis
528	GO:0007090	regulation of S phase of mitotic cell cycle	biological_process	0.7344	GO:0007076	mitotic chromosome condensation	0.73462	GO:0007076	mitotic chromosome condensation
529	GO:0006624	vacuolar protein processing or maturation	biological_process	0.73407	GO:0006465	signal peptide processing	0.73414	GO:0006465	signal peptide processing
530	GO:0015978	carbon utilization by utilization of organic compounds	biological_process	0.73386	GO:0015977	carbon utilization by fixation of carbon dioxide	0.7339	GO:0015977	carbon utilization by fixation of carbon dioxide
531	GO:0048026	positive regulation of nuclear mRNA splicing	via spliceosome	biological_process	0.73278	GO:0045941	positive regulation of transcription	0.73286	GO:0045941	positive regulation of transcription
532	GO:0006747	FAD biosynthesis	biological_process	0.73241	GO:0009231	riboflavin biosynthesis	0.73249	GO:0009231	riboflavin biosynthesis
533	GO:0009398	FMN biosynthesis	biological_process	0.73241	GO:0009231	riboflavin biosynthesis	0.73249	GO:0009231	riboflavin biosynthesis
534	GO:0015729	oxaloacetate transport	biological_process	0.7319	GO:0006835	dicarboxylic acid transport	0.73198	GO:0006835	dicarboxylic acid transport
535	GO:0015741	fumarate transport	biological_process	0.7319	GO:0006835	dicarboxylic acid transport	0.73198	GO:0006835	dicarboxylic acid transport
536	GO:0019653	purine fermentation	biological_process	0.73173	GO:0009113	purine base biosynthesis	0.73179	GO:0009113	purine base biosynthesis
537	GO:0006048	UDP-N-acetylglucosamine biosynthesis	biological_process	0.7314	GO:0009225	nucleotide-sugar metabolism	0.73158	GO:0009225	nucleotide-sugar metabolism
538	GO:0000077	DNA damage checkpoint	biological_process	0.72982	GO:0007050	cell cycle arrest	0.73005	GO:0007050	cell cycle arrest
539	GO:0031134	sister chromatid biorientation	biological_process	0.7292	GO:0007076	mitotic chromosome condensation	0.72927	GO:0007076	mitotic chromosome condensation
540	GO:0006741	NADP biosynthesis	biological_process	0.72803	GO:0009435	NAD biosynthesis	0.72811	GO:0009435	NAD biosynthesis
541	GO:0015867	ATP transport	biological_process	0.72731	GO:0006405	RNA-nucleus export	0.72738	GO:0006405	RNA-nucleus export
542	GO:0016480	negative regulation of transcription from RNA polymerase III promoter	biological_process	0.72683	GO:0006342	chromatin silencing	0.7269	GO:0006342	chromatin silencing
543	GO:0046020	negative regulation of transcription from RNA polymerase II promoter by pheromones	biological_process	0.72683	GO:0006342	chromatin silencing	0.7269	GO:0006342	chromatin silencing
544	GO:0043156	chromatin remodeling in response to cation stress	biological_process	0.72656	GO:0006342	chromatin silencing	0.72662	GO:0006342	chromatin silencing
545	GO:0007118	budding cell apical bud growth	biological_process	0.72611	GO:0016049	cell growth	0.72626	GO:0016049	cell growth
546	GO:0042326	negative regulation of phosphorylation	biological_process	0.72605	GO:0006342	chromatin silencing	0.72623	GO:0006342	chromatin silencing
547	GO:0048025	negative regulation of nuclear mRNA splicing	via spliceosome	biological_process	0.72461	GO:0006342	chromatin silencing	0.72476	GO:0006342	chromatin silencing
548	GO:0018195	peptidyl-arginine modification	biological_process	0.72366	GO:0018279	protein amino acid N-linked glycosylation via asparagine	0.72372	GO:0018279	protein amino acid N-linked glycosylation via asparagine
549	GO:0007119	budding cell isotropic bud growth	biological_process	0.72285	GO:0016049	cell growth	0.723	GO:0016049	cell growth
550	GO:0000032	cell wall mannoprotein biosynthesis	biological_process	0.72279	GO:0006516	glycoprotein catabolism	0.72291	GO:0006516	glycoprotein catabolism
551	GO:0006167	AMP biosynthesis	biological_process	0.72232	GO:0006189	de novo' IMP biosynthesis	0.72243	GO:0006189	de novo' IMP biosynthesis
552	GO:0045876	positive regulation of sister chromatid cohesion	biological_process	0.72164	GO:0007076	mitotic chromosome condensation	0.72175	GO:0007076	mitotic chromosome condensation
553	GO:0000147	actin cortical patch assembly	biological_process	0.72156	GO:0030833	regulation of actin filament polymerization	0.72166	GO:0030833	regulation of actin filament polymerization
554	GO:0030476	spore wall assembly (sensu Fungi)	biological_process	0.71948	GO:0030154	cell differentiation	0.72028	GO:0030154	cell differentiation
555	GO:0051226	meiotic spindle assembly	biological_process	0.71903	GO:0007131	meiotic recombination	0.71909	GO:0007131	meiotic recombination
556	GO:0042149	cellular response to glucose starvation	biological_process	0.71859	GO:0009432	SOS response	0.7187	GO:0009432	SOS response
557	GO:0007121	bipolar bud site selection	biological_process	0.71745	GO:0000918	selection of site for barrier septum formation	0.7176	GO:0000918	selection of site for barrier septum formation
558	GO:0007156	homophilic cell adhesion	biological_process	0.71728	GO:0007160	cell-matrix adhesion	0.71811	GO:0007160	cell-matrix adhesion
559	GO:0005998	xylulose catabolism	biological_process	0.71716	GO:0006014	D-ribose metabolism	0.71722	GO:0006014	D-ribose metabolism
560	GO:0030969	UFP-specific transcription factor mRNA processing during unfolded protein response	biological_process	0.71663	GO:0006986	response to unfolded protein	0.71678	GO:0006986	response to unfolded protein
561	GO:0000116	G2-specific transcription in mitotic cell cycle	biological_process	0.71542	GO:0000079	regulation of cyclin dependent protein kinase activity	0.71546	GO:0000079	regulation of cyclin dependent protein kinase activity
562	GO:0000053	argininosuccinate metabolism	biological_process	0.71463	GO:0006526	arginine biosynthesis	0.7147	GO:0006526	arginine biosynthesis
563	GO:0000052	citrulline metabolism	biological_process	0.71463	GO:0006526	arginine biosynthesis	0.7147	GO:0006526	arginine biosynthesis
564	GO:0051126	negative regulation of actin nucleation	biological_process	0.7114	GO:0030833	regulation of actin filament polymerization	0.71144	GO:0030833	regulation of actin filament polymerization
565	GO:0046324	regulation of glucose import	biological_process	0.71095	GO:0009401	phosphoenolpyruvate-dependent sugar phosphotransferase system	0.71135	GO:0009401	phosphoenolpyruvate-dependent sugar phosphotransferase system
566	GO:0000023	maltose metabolism	biological_process	0.71074	GO:0005992	trehalose biosynthesis	0.7108	GO:0005992	trehalose biosynthesis
567	GO:0018364	peptidyl-glutamine methylation	biological_process	0.71068	GO:0006481	C-terminal protein amino acid methylation	0.71073	GO:0006481	C-terminal protein amino acid methylation
568	GO:0001402	signal transduction during filamentous growth	biological_process	0.71056	GO:0016049	cell growth	0.71071	GO:0016049	cell growth
569	GO:0007004	telomerase-dependent telomere maintenance	biological_process	0.70972	GO:0006334	nucleosome assembly	0.71005	GO:0006334	nucleosome assembly
570	GO:0045011	actin cable formation	biological_process	0.70802	GO:0030833	regulation of actin filament polymerization	0.70812	GO:0030833	regulation of actin filament polymerization
571	GO:0015862	uridine transport	biological_process	0.70792	GO:0006405	RNA-nucleus export	0.70799	GO:0006405	RNA-nucleus export
572	GO:0001408	guanine nucleotide transport	biological_process	0.70792	GO:0006405	RNA-nucleus export	0.70799	GO:0006405	RNA-nucleus export
573	GO:0000770	peptide pheromone export	biological_process	0.70784	GO:0006857	oligopeptide transport	0.70794	GO:0006857	oligopeptide transport
574	GO:0015824	L-proline transport	biological_process	0.70737	GO:0006865	amino acid transport	0.70773	GO:0006865	amino acid transport
575	GO:0019858	cytosine metabolism	biological_process	0.70506	GO:0006207	de novo' pyrimidine base biosynthesis	0.70514	GO:0006207	de novo' pyrimidine base biosynthesis
576	GO:0007120	axial bud site selection	biological_process	0.70494	GO:0000918	selection of site for barrier septum formation	0.70508	GO:0000918	selection of site for barrier septum formation
577	GO:0000921	septin ring assembly	biological_process	0.70352	GO:0000918	selection of site for barrier septum formation	0.70366	GO:0000918	selection of site for barrier septum formation
578	GO:0019358	nicotinate nucleotide salvage	biological_process	0.70287	GO:0006166	purine ribonucleoside salvage	0.70294	GO:0006166	purine ribonucleoside salvage
579	GO:0006267	pre-replicative complex formation and maintenance	biological_process	0.70196	GO:0006268	DNA unwinding	0.70224	GO:0006268	DNA unwinding
580	GO:0030037	actin filament reorganization during cell cycle	biological_process	0.70177	GO:0030833	regulation of actin filament polymerization	0.70187	GO:0030833	regulation of actin filament polymerization
581	GO:0017196	N-terminal peptidyl-methionine acetylation	biological_process	0.70077	GO:0018279	protein amino acid N-linked glycosylation via asparagine	0.70083	GO:0018279	protein amino acid N-linked glycosylation via asparagine
582	GO:0000040	low affinity iron ion transport	biological_process	0.70025	GO:0006826	iron ion transport	0.70039	GO:0006826	iron ion transport
583	GO:0015685	ferric-enterobactin transport	biological_process	0.70025	GO:0006826	iron ion transport	0.70039	GO:0006826	iron ion transport
584	GO:0007138	meiotic anaphase II	biological_process	0.70025	GO:0007131	meiotic recombination	0.70032	GO:0007131	meiotic recombination
585	GO:0008054	cyclin catabolism	biological_process	0.70002	GO:0007050	cell cycle arrest	0.70025	GO:0007050	cell cycle arrest
586	GO:0045931	positive regulation of mitotic cell cycle	biological_process	0.69652	GO:0007076	mitotic chromosome condensation	0.69672	GO:0007076	mitotic chromosome condensation
587	GO:0015810	L-aspartate transport	biological_process	0.69644	GO:0006865	amino acid transport	0.69679	GO:0006865	amino acid transport
588	GO:0030433	ER-associated protein catabolism	biological_process	0.69586	GO:0016598	protein arginylation	0.696	GO:0016598	protein arginylation
589	GO:0051228	mitotic spindle disassembly	biological_process	0.69532	GO:0007076	mitotic chromosome condensation	0.69546	GO:0007076	mitotic chromosome condensation
590	GO:0031001	response to brefeldin A	biological_process	0.69503	GO:0046677	response to antibiotic	0.69525	GO:0046677	response to antibiotic
591	GO:0007218	neuropeptide signaling pathway	biological_process	0.69395	GO:0007205	protein kinase C activation	0.69459	GO:0007205	protein kinase C activation
592	GO:0006735	NADH regeneration	biological_process	0.69389	GO:0009435	NAD biosynthesis	0.69403	GO:0009435	NAD biosynthesis
593	GO:0030950	establishment and/or maintenance of actin cytoskeleton polarity	biological_process	0.69387	GO:0030833	regulation of actin filament polymerization	0.69397	GO:0030833	regulation of actin filament polymerization
594	GO:0015959	diadenosine polyphosphate metabolism	biological_process	0.69342	GO:0015969	guanosine tetraphosphate metabolism	0.69353	GO:0015969	guanosine tetraphosphate metabolism
595	GO:0006384	transcription initiation from RNA polymerase III promoter	biological_process	0.69259	GO:0006367	transcription initiation from RNA polymerase II promoter	0.69281	GO:0006367	transcription initiation from RNA polymerase II promoter
596	GO:0015871	choline transport	biological_process	0.69188	GO:0006865	amino acid transport	0.69225	GO:0006865	amino acid transport
597	GO:0042256	mature ribosome assembly	biological_process	0.69083	GO:0006364	rRNA processing	0.69097	GO:0006364	rRNA processing
598	GO:0015817	L-histidine transport	biological_process	0.68938	GO:0006865	amino acid transport	0.68973	GO:0006865	amino acid transport
599	GO:0043248	proteasome assembly	biological_process	0.68774	GO:0006334	nucleosome assembly	0.68797	GO:0006334	nucleosome assembly
600	GO:0042023	DNA endoreduplication	biological_process	0.68696	GO:0006268	DNA unwinding	0.68724	GO:0006268	DNA unwinding
601	GO:0015721	bile acid transport	biological_process	0.68575	GO:0006865	amino acid transport	0.68621	GO:0006865	amino acid transport
602	GO:0009448	gamma-aminobutyric acid metabolism	biological_process	0.68565	GO:0000162	tryptophan biosynthesis	0.68611	GO:0000162	tryptophan biosynthesis
603	GO:0000750	signal transduction during conjugation with cellular fusion	biological_process	0.68426	GO:0007283	spermatogenesis	0.68461	GO:0007283	spermatogenesis
604	GO:0006901	vesicle coating	biological_process	0.68416	GO:0006888	ER to Golgi transport	0.68443	GO:0006888	ER to Golgi transport
605	GO:0042125	protein amino acid galactosylation	biological_process	0.68347	GO:0006516	glycoprotein catabolism	0.68359	GO:0006516	glycoprotein catabolism
606	GO:0006828	manganese ion transport	biological_process	0.68239	GO:0006824	cobalt ion transport	0.68275	GO:0006824	cobalt ion transport
607	GO:0016233	telomere capping	biological_process	0.68131	GO:0006334	nucleosome assembly	0.68163	GO:0006334	nucleosome assembly
608	GO:0006358	regulation of global transcription from RNA polymerase II promoter	biological_process	0.68034	GO:0006367	transcription initiation from RNA polymerase II promoter	0.68049	GO:0006367	transcription initiation from RNA polymerase II promoter
609	GO:0045117	azole transport	biological_process	0.68011	GO:0015904	tetracycline transport	0.68027	GO:0015904	tetracycline transport
610	GO:0006378	mRNA polyadenylylation	biological_process	0.67984	GO:0000245	spliceosome assembly	0.68015	GO:0000245	spliceosome assembly
611	GO:0051014	actin filament severing	biological_process	0.67965	GO:0030833	regulation of actin filament polymerization	0.67975	GO:0030833	regulation of actin filament polymerization
612	GO:0045967	negative regulation of growth rate	biological_process	0.67927	GO:0016049	cell growth	0.67941	GO:0016049	cell growth
613	GO:0000722	telomerase-independent telomere maintenance	biological_process	0.6789	GO:0006334	nucleosome assembly	0.67921	GO:0006334	nucleosome assembly
614	GO:0007618	mating	biological_process	0.6769	GO:0001539	ciliary or flagellar motility	0.67738	GO:0001539	ciliary or flagellar motility
615	GO:0051131	chaperone-mediated protein complex assembly	biological_process	0.67597	GO:0006334	nucleosome assembly	0.67619	GO:0006334	nucleosome assembly
616	GO:0006154	adenosine catabolism	biological_process	0.67485	GO:0015969	guanosine tetraphosphate metabolism	0.67496	GO:0015969	guanosine tetraphosphate metabolism
617	GO:0019408	dolichol biosynthesis	biological_process	0.67444	GO:0016117	carotenoid biosynthesis	0.67457	GO:0016117	carotenoid biosynthesis
618	GO:0001718	conversion of met-tRNAf to fmet-tRNA	biological_process	0.67416	GO:0006446	regulation of translational initiation	0.67425	GO:0006446	regulation of translational initiation
619	GO:0031291	Ran protein signal transduction	biological_process	0.67313	GO:0007264	small GTPase mediated signal transduction	0.67335	GO:0007264	small GTPase mediated signal transduction
620	GO:0000316	sulfite transport	biological_process	0.67091	GO:0006817	phosphate transport	0.67116	GO:0006817	phosphate transport
621	GO:0045324	late endosome to vacuole transport	biological_process	0.67038	GO:0006888	ER to Golgi transport	0.67065	GO:0006888	ER to Golgi transport
622	GO:0042147	retrograde transport	endosome to Golgi	biological_process	0.67038	GO:0006888	ER to Golgi transport	0.67065	GO:0006888	ER to Golgi transport
623	GO:0008333	endosome to lysosome transport	biological_process	0.67038	GO:0006888	ER to Golgi transport	0.67065	GO:0006888	ER to Golgi transport
624	GO:0007109	cytokinesis	completion of separation	biological_process	0.67018	GO:0000918	selection of site for barrier septum formation	0.67031	GO:0000918	selection of site for barrier septum formation
625	GO:0045022	early endosome to late endosome transport	biological_process	0.66841	GO:0006888	ER to Golgi transport	0.66867	GO:0006888	ER to Golgi transport
626	GO:0015805	S-adenosylmethionine transport	biological_process	0.66832	GO:0006865	amino acid transport	0.66866	GO:0006865	amino acid transport
627	GO:0015819	L-lysine transport	biological_process	0.66832	GO:0006865	amino acid transport	0.66866	GO:0006865	amino acid transport
628	GO:0031025	equatorial microtubule organizing center disassembly	biological_process	0.66653	GO:0007018	microtubule-based movement	0.66671	GO:0007018	microtubule-based movement
629	GO:0031122	cytoplasmic microtubule organization and biogenesis	biological_process	0.66653	GO:0007018	microtubule-based movement	0.66671	GO:0007018	microtubule-based movement
630	GO:0009437	carnitine metabolism	biological_process	0.66624	GO:0000162	tryptophan biosynthesis	0.66652	GO:0000162	tryptophan biosynthesis
631	GO:0048228	actin cortical patch distribution	biological_process	0.66528	GO:0030833	regulation of actin filament polymerization	0.66537	GO:0030833	regulation of actin filament polymerization
632	GO:0008277	regulation of G-protein coupled receptor protein signaling pathway	biological_process	0.6647	GO:0010105	negative regulation of ethylene mediated signaling pathway	0.66481	GO:0010105	negative regulation of ethylene mediated signaling pathway
633	GO:0043162	ubiquitin-dependent protein catabolism via the multivesicular body pathway	biological_process	0.6637	GO:0016598	protein arginylation	0.66384	GO:0016598	protein arginylation
634	GO:0045471	response to ethanol	biological_process	0.65967	GO:0006935	chemotaxis	0.66041	GO:0006935	chemotaxis
635	GO:0006264	mitochondrial DNA replication	biological_process	0.65854	GO:0006268	DNA unwinding	0.65881	GO:0006268	DNA unwinding
636	GO:0042776	ATP synthesis coupled proton transport (sensu Eukaryota)	biological_process	0.65504	GO:0015986	ATP synthesis coupled proton transport	0.65534	GO:0015986	ATP synthesis coupled proton transport
637	GO:0006780	uroporphyrinogen III biosynthesis	biological_process	0.65346	GO:0009236	cobalamin biosynthesis	0.6538	GO:0009236	cobalamin biosynthesis
638	GO:0000753	cellular morphogenesis during conjugation with cellular fusion	biological_process	0.65285	GO:0007283	spermatogenesis	0.65319	GO:0007283	spermatogenesis
639	GO:0015700	arsenite transport	biological_process	0.65176	GO:0006817	phosphate transport	0.652	GO:0006817	phosphate transport
640	GO:0000017	alpha-glucoside transport	biological_process	0.65085	GO:0009401	phosphoenolpyruvate-dependent sugar phosphotransferase system	0.65121	GO:0009401	phosphoenolpyruvate-dependent sugar phosphotransferase system
641	GO:0031146	SCF-dependent proteasomal ubiquitin-dependent protein catabolism	biological_process	0.64996	GO:0016598	protein arginylation	0.6501	GO:0016598	protein arginylation
642	GO:0042779	removal of tRNA 3'-trailer sequence	biological_process	0.64928	GO:0006388	tRNA splicing	0.64938	GO:0006388	tRNA splicing
643	GO:0015801	aromatic amino acid transport	biological_process	0.64852	GO:0006865	amino acid transport	0.64884	GO:0006865	amino acid transport
644	GO:0043091	L-arginine import	biological_process	0.64852	GO:0006865	amino acid transport	0.64884	GO:0006865	amino acid transport
645	GO:0015806	S-methylmethionine transport	biological_process	0.64852	GO:0006865	amino acid transport	0.64884	GO:0006865	amino acid transport
646	GO:0000135	septin checkpoint	biological_process	0.64632	GO:0007050	cell cycle arrest	0.64653	GO:0007050	cell cycle arrest
647	GO:0015847	putrescine transport	biological_process	0.64427	GO:0006865	amino acid transport	0.64462	GO:0006865	amino acid transport
648	GO:0015723	bilirubin transport	biological_process	0.64386	GO:0006865	amino acid transport	0.64429	GO:0006865	amino acid transport
649	GO:0045922	negative regulation of fatty acid metabolism	biological_process	0.64336	GO:0006342	chromatin silencing	0.64352	GO:0006342	chromatin silencing
650	GO:0015691	cadmium ion transport	biological_process	0.64214	GO:0006824	cobalt ion transport	0.64248	GO:0006824	cobalt ion transport
651	GO:0000184	mRNA catabolism	nonsense-mediated decay	biological_process	0.64176	GO:0000245	spliceosome assembly	0.64208	GO:0000245	spliceosome assembly
652	GO:0046495	nicotinamide riboside metabolism	biological_process	0.64128	GO:0009435	NAD biosynthesis	0.64148	GO:0009435	NAD biosynthesis
653	GO:0006900	vesicle budding	biological_process	0.64025	GO:0006888	ER to Golgi transport	0.6405	GO:0006888	ER to Golgi transport
654	GO:0001101	response to acid	biological_process	0.63957	GO:0006935	chemotaxis	0.64029	GO:0006935	chemotaxis
655	GO:0000321	re-entry into mitotic cell cycle after pheromone arrest	biological_process	0.63894	GO:0007050	cell cycle arrest	0.63914	GO:0007050	cell cycle arrest
656	GO:0000752	agglutination during conjugation with cellular fusion	biological_process	0.63878	GO:0007283	spermatogenesis	0.63911	GO:0007283	spermatogenesis
657	GO:0006379	mRNA cleavage	biological_process	0.63876	GO:0000245	spliceosome assembly	0.63906	GO:0000245	spliceosome assembly
658	GO:0043330	response to exogenous dsRNA	biological_process	0.63705	GO:0016068	type I hypersensitivity	0.63729	GO:0016068	type I hypersensitivity
659	GO:0000903	cellular morphogenesis during vegetative growth	biological_process	0.63652	GO:0016049	cell growth	0.63687	GO:0016049	cell growth
660	GO:0016259	selenocysteine metabolism	biological_process	0.63429	GO:0006535	cysteine biosynthesis from serine	0.63459	GO:0006535	cysteine biosynthesis from serine
661	GO:0031138	negative regulation of conjugation with cellular fusion	biological_process	0.63224	GO:0006916	anti-apoptosis	0.63253	GO:0006916	anti-apoptosis
662	GO:0015772	oligosaccharide transport	biological_process	0.63182	GO:0009401	phosphoenolpyruvate-dependent sugar phosphotransferase system	0.63218	GO:0009401	phosphoenolpyruvate-dependent sugar phosphotransferase system
663	GO:0006315	homing of group II introns	biological_process	0.62954	GO:0006313	DNA transposition	0.62998	GO:0006313	DNA transposition
664	GO:0006322	Ty3 element transposition	biological_process	0.62954	GO:0006313	DNA transposition	0.62998	GO:0006313	DNA transposition
665	GO:0006320	Ty1 element transposition	biological_process	0.62954	GO:0006313	DNA transposition	0.62998	GO:0006313	DNA transposition
666	GO:0006316	movement of group I intron	biological_process	0.62954	GO:0006313	DNA transposition	0.62998	GO:0006313	DNA transposition
667	GO:0000372	Group I intron splicing	biological_process	0.62911	GO:0000245	spliceosome assembly	0.62932	GO:0000245	spliceosome assembly
668	GO:0043007	rDNA maintenance	biological_process	0.629	GO:0006334	nucleosome assembly	0.6293	GO:0006334	nucleosome assembly
669	GO:0000078	cell morphogenesis checkpoint	biological_process	0.62881	GO:0007050	cell cycle arrest	0.62901	GO:0007050	cell cycle arrest
670	GO:0042183	formate catabolism	biological_process	0.62863	GO:0009439	cyanate metabolism	0.62873	GO:0009439	cyanate metabolism
671	GO:0000755	cytogamy	biological_process	0.62804	GO:0007283	spermatogenesis	0.62836	GO:0007283	spermatogenesis
672	GO:0046482	para-aminobenzoic acid metabolism	biological_process	0.62785	GO:0046653	tetrahydrofolate metabolism	0.62798	GO:0046653	tetrahydrofolate metabolism
673	GO:0031000	response to caffeine	biological_process	0.62773	GO:0046677	response to antibiotic	0.62808	GO:0046677	response to antibiotic
674	GO:0051072	4	6-pyruvylated galactose residue biosynthesis	biological_process	0.62648	GO:0009245	lipid A biosynthesis	0.62678	GO:0009245	lipid A biosynthesis
675	GO:0030994	primary cell septum hydrolysis	biological_process	0.62602	GO:0000918	selection of site for barrier septum formation	0.62615	GO:0000918	selection of site for barrier septum formation
676	GO:0031107	septin ring disassembly	biological_process	0.62602	GO:0000918	selection of site for barrier septum formation	0.62615	GO:0000918	selection of site for barrier septum formation
677	GO:0030995	cell septum edging hydrolysis	biological_process	0.62602	GO:0000918	selection of site for barrier septum formation	0.62615	GO:0000918	selection of site for barrier septum formation
678	GO:0000244	assembly of spliceosomal tri-snRNP	biological_process	0.62487	GO:0000245	spliceosome assembly	0.62508	GO:0000245	spliceosome assembly
679	GO:0006846	acetate transport	biological_process	0.62478	GO:0006865	amino acid transport	0.6252	GO:0006865	amino acid transport
680	GO:0015719	allantoate transport	biological_process	0.62478	GO:0006865	amino acid transport	0.6252	GO:0006865	amino acid transport
681	GO:0030636	acetate derivative biosynthesis	biological_process	0.62327	GO:0019877	diaminopimelate biosynthesis	0.62355	GO:0019877	diaminopimelate biosynthesis
682	GO:0000196	MAPKKK cascade during cell wall biogenesis	biological_process	0.62163	GO:0009252	peptidoglycan biosynthesis	0.62211	GO:0009252	peptidoglycan biosynthesis
683	GO:0000356	U2-type catalytic spliceosome formation for first transesterification step	biological_process	0.61949	GO:0000245	spliceosome assembly	0.61969	GO:0000245	spliceosome assembly
684	GO:0000038	very-long-chain fatty acid metabolism	biological_process	0.61784	GO:0006636	fatty acid desaturation	0.61817	GO:0006636	fatty acid desaturation
685	GO:0009268	response to pH	biological_process	0.6134	GO:0006935	chemotaxis	0.61419	GO:0006935	chemotaxis
686	GO:0006999	nuclear pore organization and biogenesis	biological_process	0.6093	GO:0006364	rRNA processing	0.61023	GO:0006364	rRNA processing
687	GO:0006010	glucose 6-phosphate utilization	biological_process	0.60752	GO:0006094	gluconeogenesis	0.60792	GO:0006094	gluconeogenesis
688	GO:0030469	maintenance of cell polarity (sensu Fungi)	biological_process	0.6072	GO:0007018	microtubule-based movement	0.60754	GO:0007018	microtubule-based movement
689	GO:0051085	chaperone cofactor dependent protein folding	biological_process	0.60608	GO:0007022	chaperonin-mediated tubulin folding	0.60654	GO:0007022	chaperonin-mediated tubulin folding
690	GO:0000391	U2-type spliceosome dissembly	biological_process	0.60334	GO:0000245	spliceosome assembly	0.60354	GO:0000245	spliceosome assembly
691	GO:0006936	muscle contraction	biological_process	0.60149	GO:0019882	antigen presentation	0.60443	GO:0019882	antigen presentation
692	GO:0042174	negative regulation of sporulation	biological_process	0.60128	GO:0030154	cell differentiation	0.60195	GO:0030154	cell differentiation
693	GO:0031321	prospore formation	biological_process	0.60128	GO:0030154	cell differentiation	0.60195	GO:0030154	cell differentiation
694	GO:0031268	pseudopodium organization and biogenesis	biological_process	0.60116	GO:0016049	cell growth	0.60149	GO:0016049	cell growth
695	GO:0048280	vesicle fusion with Golgi apparatus	biological_process	0.60069	GO:0006888	ER to Golgi transport	0.60093	GO:0006888	ER to Golgi transport
696	GO:0031338	regulation of vesicle fusion	biological_process	0.60069	GO:0006888	ER to Golgi transport	0.60093	GO:0006888	ER to Golgi transport
697	GO:0006797	polyphosphate metabolism	biological_process	0.6005	GO:0015986	ATP synthesis coupled proton transport	0.6024	GO:0015986	ATP synthesis coupled proton transport
698	GO:0000290	deadenylylation-dependent decapping	biological_process	0.59959	GO:0000245	spliceosome assembly	0.59989	GO:0000245	spliceosome assembly
699	GO:0000289	poly(A) tail shortening	biological_process	0.59959	GO:0000245	spliceosome assembly	0.59989	GO:0000245	spliceosome assembly
700	GO:0047484	regulation of response to osmotic stress	biological_process	0.59796	GO:0006935	chemotaxis	0.59873	GO:0006935	chemotaxis
701	GO:0006008	glucose 1-phosphate utilization	biological_process	0.59745	GO:0006094	gluconeogenesis	0.59785	GO:0006094	gluconeogenesis
702	GO:0019368	fatty acid elongation	unsaturated fatty acid	biological_process	0.59683	GO:0019877	diaminopimelate biosynthesis	0.59709	GO:0019877	diaminopimelate biosynthesis
703	GO:0019415	acetate biosynthesis from carbon monoxide	biological_process	0.59683	GO:0019877	diaminopimelate biosynthesis	0.59709	GO:0019877	diaminopimelate biosynthesis
704	GO:0006425	glutaminyl-tRNA aminoacylation	biological_process	0.59627	GO:0006437	tyrosyl-tRNA aminoacylation	0.59652	GO:0006437	tyrosyl-tRNA aminoacylation
705	GO:0019655	ethanol fermentation	biological_process	0.59324	GO:0006099	tricarboxylic acid cycle	0.594	GO:0006099	tricarboxylic acid cycle
706	GO:0000256	allantoin catabolism	biological_process	0.5905	GO:0009236	cobalamin biosynthesis	0.59163	GO:0009236	cobalamin biosynthesis
707	GO:0042538	hyperosmotic salinity response	biological_process	0.59032	GO:0006935	chemotaxis	0.59108	GO:0006935	chemotaxis
708	GO:0000011	vacuole inheritance	biological_process	0.58818	GO:0006364	rRNA processing	0.58909	GO:0006364	rRNA processing
709	GO:0000358	formation of catalytic U2-type spliceosome for second transesterification step	biological_process	0.58801	GO:0000245	spliceosome assembly	0.58821	GO:0000245	spliceosome assembly
710	GO:0000396	U2-type spliceosome conformational change to release U4 and U1	biological_process	0.58801	GO:0000245	spliceosome assembly	0.58821	GO:0000245	spliceosome assembly
711	GO:0019985	bypass DNA synthesis	biological_process	0.58799	GO:0006284	base-excision repair	0.58876	GO:0006284	base-excision repair
712	GO:0000373	Group II intron splicing	biological_process	0.58798	GO:0000245	spliceosome assembly	0.58817	GO:0000245	spliceosome assembly
713	GO:0046459	short-chain fatty acid metabolism	biological_process	0.58763	GO:0006636	fatty acid desaturation	0.58795	GO:0006636	fatty acid desaturation
714	GO:0045053	protein retention in Golgi	biological_process	0.58686	GO:0009306	protein secretion	0.58804	GO:0009306	protein secretion
715	GO:0007116	regulation of cell budding	biological_process	0.58458	GO:0000918	selection of site for barrier septum formation	0.58478	GO:0000918	selection of site for barrier septum formation
716	GO:0016050	vesicle organization and biogenesis	biological_process	0.58409	GO:0006364	rRNA processing	0.58499	GO:0006364	rRNA processing
717	GO:0007103	spindle pole body duplication in nuclear envelope	biological_process	0.58409	GO:0006364	rRNA processing	0.58499	GO:0006364	rRNA processing
718	GO:0006621	protein retention in ER	biological_process	0.58361	GO:0009306	protein secretion	0.58478	GO:0009306	protein secretion
719	GO:0006080	mannan metabolism	biological_process	0.5834	GO:0009245	lipid A biosynthesis	0.58405	GO:0009245	lipid A biosynthesis
720	GO:0006307	DNA dealkylation	biological_process	0.58151	GO:0006284	base-excision repair	0.58227	GO:0006284	base-excision repair
721	GO:0040031	snRNA modification	biological_process	0.58001	GO:0006437	tyrosyl-tRNA aminoacylation	0.58031	GO:0006437	tyrosyl-tRNA aminoacylation
722	GO:0042145	homotypic vacuole fusion	non-autophagic	biological_process	0.57932	GO:0006364	rRNA processing	0.58021	GO:0006364	rRNA processing
723	GO:0000501	flocculation (sensu Saccharomyces)	biological_process	0.57742	GO:0007160	cell-matrix adhesion	0.57809	GO:0007160	cell-matrix adhesion
724	GO:0007000	nucleolus organization and biogenesis	biological_process	0.5766	GO:0006364	rRNA processing	0.57749	GO:0006364	rRNA processing
725	GO:0031087	deadenylylation-independent decapping	biological_process	0.57134	GO:0000245	spliceosome assembly	0.57163	GO:0000245	spliceosome assembly
726	GO:0019432	triacylglycerol biosynthesis	biological_process	0.57084	GO:0009245	lipid A biosynthesis	0.57153	GO:0009245	lipid A biosynthesis
727	GO:0000069	centromere and kinetochore complex maturation	biological_process	0.57075	GO:0007076	mitotic chromosome condensation	0.5715	GO:0007076	mitotic chromosome condensation
728	GO:0006973	intracellular accumulation of glycerol	biological_process	0.56286	GO:0006935	chemotaxis	0.56359	GO:0006935	chemotaxis
729	GO:0045458	recombination within rDNA repeats	biological_process	0.55879	GO:0006313	DNA transposition	0.55967	GO:0006313	DNA transposition
730	GO:0000209	protein polyubiquitination	biological_process	0.55209	GO:0018276	isopeptide cross-linking via N6-glycyl-L-lysine	0.55235	GO:0018276	isopeptide cross-linking via N6-glycyl-L-lysine
731	GO:0000719	photoreactive repair	biological_process	0.55124	GO:0006284	base-excision repair	0.55196	GO:0006284	base-excision repair
732	GO:0019650	butanediol fermentation	biological_process	0.54932	GO:0006099	tricarboxylic acid cycle	0.55002	GO:0006099	tricarboxylic acid cycle
733	GO:0019654	acetate fermentation	biological_process	0.54932	GO:0006099	tricarboxylic acid cycle	0.55002	GO:0006099	tricarboxylic acid cycle
734	GO:0006513	protein monoubiquitination	biological_process	0.54877	GO:0018276	isopeptide cross-linking via N6-glycyl-L-lysine	0.54903	GO:0018276	isopeptide cross-linking via N6-glycyl-L-lysine
735	GO:0042762	regulation of sulfur metabolism	biological_process	0.54621	GO:0009102	biotin biosynthesis	0.54674	GO:0009102	biotin biosynthesis
736	GO:0031126	snoRNA 3'-end processing	biological_process	0.5446	GO:0006364	rRNA processing	0.5454	GO:0006364	rRNA processing
737	GO:0019483	beta-alanine biosynthesis	biological_process	0.54239	GO:0006564	L-serine biosynthesis	0.54333	GO:0006564	L-serine biosynthesis
738	GO:0048309	endoplasmic reticulum inheritance	biological_process	0.54037	GO:0006364	rRNA processing	0.5412	GO:0006364	rRNA processing
739	GO:0031081	nuclear pore distribution	biological_process	0.54037	GO:0006364	rRNA processing	0.5412	GO:0006364	rRNA processing
740	GO:0006467	protein thiol-disulfide exchange	biological_process	0.53914	GO:0007022	chaperonin-mediated tubulin folding	0.53955	GO:0007022	chaperonin-mediated tubulin folding
741	GO:0015696	ammonium transport	biological_process	0.53669	GO:0015986	ATP synthesis coupled proton transport	0.53861	GO:0015986	ATP synthesis coupled proton transport
742	GO:0042275	error-free postreplication DNA repair	biological_process	0.53581	GO:0006284	base-excision repair	0.53651	GO:0006284	base-excision repair
743	GO:0042026	protein refolding	biological_process	0.53243	GO:0007022	chaperonin-mediated tubulin folding	0.53283	GO:0007022	chaperonin-mediated tubulin folding
744	GO:0031144	proteasome localization	biological_process	0.5316	GO:0009306	protein secretion	0.53266	GO:0009306	protein secretion
745	GO:0031024	interphase microtubule organizing center formation	biological_process	0.52516	GO:0006364	rRNA processing	0.52597	GO:0006364	rRNA processing
746	GO:0048288	nuclear membrane fusion during karyogamy	biological_process	0.52516	GO:0006364	rRNA processing	0.52597	GO:0006364	rRNA processing
747	GO:0006279	premeiotic DNA synthesis	biological_process	0.52348	GO:0006278	RNA-dependent DNA replication	0.52656	GO:0006278	RNA-dependent DNA replication
748	GO:0009249	protein-lipoylation	biological_process	0.5222	GO:0006470	protein amino acid dephosphorylation	0.52419	GO:0006470	protein amino acid dephosphorylation
749	GO:0006521	regulation of amino acid metabolism	biological_process	0.51951	GO:0006564	L-serine biosynthesis	0.52278	GO:0006564	L-serine biosynthesis
750	GO:0007232	osmosensory signaling pathway via Sho1 osmosensor	biological_process	0.51889	GO:0007205	protein kinase C activation	0.51954	GO:0007205	protein kinase C activation
751	GO:0000338	protein deneddylation	biological_process	0.51801	GO:0006470	protein amino acid dephosphorylation	0.51998	GO:0006470	protein amino acid dephosphorylation
752	GO:0018131	oxazole or thiazole biosynthesis	biological_process	0.51627	GO:0009236	cobalamin biosynthesis	0.51725	GO:0009236	cobalamin biosynthesis
753	GO:0016925	protein sumoylation	biological_process	0.51304	GO:0006470	protein amino acid dephosphorylation	0.515	GO:0006470	protein amino acid dephosphorylation
754	GO:0046339	diacylglycerol metabolism	biological_process	0.50625	GO:0016042	lipid catabolism	0.50812	GO:0016042	lipid catabolism
755	GO:0019915	lipid storage	biological_process	0.50625	GO:0016042	lipid catabolism	0.50812	GO:0016042	lipid catabolism
756	GO:0006280	mutagenesis	biological_process	0.50308	GO:0006278	RNA-dependent DNA replication	0.50831	GO:0006278	RNA-dependent DNA replication
757	GO:0045116	protein neddylation	biological_process	0.49535	GO:0006470	protein amino acid dephosphorylation	0.49724	GO:0006470	protein amino acid dephosphorylation
758	GO:0006266	DNA ligation	biological_process	0.47816	GO:0006278	RNA-dependent DNA replication	0.48313	GO:0006278	RNA-dependent DNA replication
759	GO:0016926	protein desumoylation	biological_process	0.47222	GO:0006470	protein amino acid dephosphorylation	0.47401	GO:0006470	protein amino acid dephosphorylation
760	GO:0009305	protein amino acid biotinylation	biological_process	0.4587	GO:0006470	protein amino acid dephosphorylation	0.46045	GO:0006470	protein amino acid dephosphorylation
761	GO:0006356	regulation of transcription from RNA polymerase I promoter	biological_process	0.44298	GO:0045941	positive regulation of transcription	0.44577	GO:0045941	positive regulation of transcription
762	GO:0009303	rRNA transcription	biological_process	0.4369	GO:0006353	transcription termination	0.43965	GO:0006353	transcription termination
763	GO:0019541	propionate metabolism	biological_process	0.42567	GO:0006564	L-serine biosynthesis	0.42913	GO:0006564	L-serine biosynthesis
764	GO:0006390	transcription from mitochondrial promoter	biological_process	0.42022	GO:0006353	transcription termination	0.42287	GO:0006353	transcription termination
765	GO:0007039	vacuolar protein catabolism	biological_process	0.41109	GO:0006510	ATP-dependent proteolysis	0.41405	GO:0006510	ATP-dependent proteolysis
766	GO:0051260	protein homooligomerization	biological_process	0.40243	GO:0006470	protein amino acid dephosphorylation	0.4086	GO:0006470	protein amino acid dephosphorylation
767	GO:0019630	quinate metabolism	biological_process	0.39723	GO:0006564	L-serine biosynthesis	0.40045	GO:0006564	L-serine biosynthesis
768	GO:0009302	snoRNA transcription	biological_process	0.39103	GO:0006353	transcription termination	0.39349	GO:0006353	transcription termination
769	GO:0009935	nutrient import	biological_process	0.39088	GO:0006865	amino acid transport	0.39951	GO:0006865	amino acid transport
770	GO:0006089	lactate metabolism	biological_process	0.38612	GO:0006564	L-serine biosynthesis	0.38925	GO:0006564	L-serine biosynthesis
771	GO:0006833	water transport	biological_process	0.37726	GO:0006865	amino acid transport	0.38559	GO:0006865	amino acid transport
772	GO:0051290	protein heterotetramerization	biological_process	0.35734	GO:0006470	protein amino acid dephosphorylation	0.36282	GO:0006470	protein amino acid dephosphorylation
773	GO:0015888	thiamin transport	biological_process	0.34748	GO:0006865	amino acid transport	0.35516	GO:0006865	amino acid transport
774	GO:0015793	glycerol transport	biological_process	0.34458	GO:0006865	amino acid transport	0.35218	GO:0006865	amino acid transport
775	GO:0015887	pantothenate transport	biological_process	0.33668	GO:0006865	amino acid transport	0.34411	GO:0006865	amino acid transport
776	GO:0015798	myo-inositol transport	biological_process	0.33066	GO:0006865	amino acid transport	0.33796	GO:0006865	amino acid transport
777	GO:0015878	biotin transport	biological_process	0.33066	GO:0006865	amino acid transport	0.33796	GO:0006865	amino acid transport
778	GO:0046713	boron transport	biological_process	0.32086	GO:0006865	amino acid transport	0.32795	GO:0006865	amino acid transport
779	GO:0006033	chitin localization	biological_process	0.30245	GO:0009306	protein secretion	0.31073	GO:0009306	protein secretion
780	GO:0030541	plasmid partitioning	biological_process	0.15808	GO:0006278	RNA-dependent DNA replication	0.19975	GO:0006278	RNA-dependent DNA replication
