# Supplementary material for: GOTax: investigating biological processes and biochemical activities along the taxonomic tree
Source: Genome Biol. 2007 Mar 8;8(3):R33. doi: 10.1186/gb-2007-8-3-r33 (PMC1868936; doi:10.1186/gb-2007-8-3-r33)
Supplement: Additional data file 9 — Complete FSST output for the comparison of proteins from Arabidopsis thaliana (NCBI Taxonomy id: 3702) and S. cerevisiae (NCBI Taxonomy id: 4932) [file gb-2007-8-3-r33-S9.zip]

Archive with 1 entries (1 files):
- suppl9.txt
