# Supplementary material for: GOTax: investigating biological processes and biochemical activities along the taxonomic tree
Source: Genome Biol. 2007 Mar 8;8(3):R33. doi: 10.1186/gb-2007-8-3-r33 (PMC1868936; doi:10.1186/gb-2007-8-3-r33)
Supplement: Additional data file 9 — Complete FSST output for the comparison of proteins from Arabidopsis thaliana (NCBI Taxonomy id: 3702) and S. cerevisiae (NCBI Taxonomy id: 4932) [file gb-2007-8-3-r33-S9.zip › suppl9.txt]

acc	rank	acc	rfunsim (max)	funsim (max)	mfscore (max)	bpscore (max)	diff. part-of (max)	matching pfams	non-matching pfams	rank	acc	rfunsim (ave)	funsim (ave)	mfscore (ave)	bpscore (ave)	diff. part-of (ave)	matching pfams	non-matching pfams
----------------------------------------------------------
P15455	0	N/A	NaN	NaN	NaN	NaN	N/A	NaN	NaN	0	N/A	NaN	NaN	NaN	NaN	N/A	NaN	NaN
P15456	0	N/A	NaN	NaN	NaN	NaN	N/A	NaN	NaN	0	N/A	NaN	NaN	NaN	NaN	N/A	NaN	NaN
P48347	0	N/A	NaN	NaN	NaN	NaN	N/A	NaN	NaN	0	N/A	NaN	NaN	NaN	NaN	N/A	NaN	NaN
Q9S9Z8	0	N/A	NaN	NaN	NaN	NaN	N/A	NaN	NaN	0	N/A	NaN	NaN	NaN	NaN	N/A	NaN	NaN
Q9C5W6	0	N/A	NaN	NaN	NaN	NaN	N/A	NaN	NaN	0	N/A	NaN	NaN	NaN	NaN	N/A	NaN	NaN
P42643	0	N/A	NaN	NaN	NaN	NaN	N/A	NaN	NaN	0	N/A	NaN	NaN	NaN	NaN	N/A	NaN	NaN
Q01525	0	N/A	NaN	NaN	NaN	NaN	N/A	NaN	NaN	0	N/A	NaN	NaN	NaN	NaN	N/A	NaN	NaN
P42644	0	N/A	NaN	NaN	NaN	NaN	N/A	NaN	NaN	0	N/A	NaN	NaN	NaN	NaN	N/A	NaN	NaN
P46077	0	N/A	NaN	NaN	NaN	NaN	N/A	NaN	NaN	0	N/A	NaN	NaN	NaN	NaN	N/A	NaN	NaN
P42645	0	N/A	NaN	NaN	NaN	NaN	N/A	NaN	NaN	0	N/A	NaN	NaN	NaN	NaN	N/A	NaN	NaN
P48349	0	N/A	NaN	NaN	NaN	NaN	N/A	NaN	NaN	0	N/A	NaN	NaN	NaN	NaN	N/A	NaN	NaN
Q96300	0	N/A	NaN	NaN	NaN	NaN	N/A	NaN	NaN	0	N/A	NaN	NaN	NaN	NaN	N/A	NaN	NaN
P48348	0	N/A	NaN	NaN	NaN	NaN	N/A	NaN	NaN	0	N/A	NaN	NaN	NaN	NaN	N/A	NaN	NaN
Q96299	0	N/A	NaN	NaN	NaN	NaN	N/A	NaN	NaN	0	N/A	NaN	NaN	NaN	NaN	N/A	NaN	NaN
Q9LQ10	0	N/A	NaN	NaN	NaN	NaN	N/A	NaN	NaN	0	N/A	NaN	NaN	NaN	NaN	N/A	NaN	NaN
Q9S9U6	0	N/A	NaN	NaN	NaN	NaN	N/A	NaN	NaN	0	N/A	NaN	NaN	NaN	NaN	N/A	NaN	NaN
Q8GYY0	0	N/A	NaN	NaN	NaN	NaN	N/A	NaN	NaN	0	N/A	NaN	NaN	NaN	NaN	N/A	NaN	NaN
Q06429	0	N/A	NaN	NaN	NaN	NaN	N/A	NaN	NaN	0	N/A	NaN	NaN	NaN	NaN	N/A	NaN	NaN
Q06402	0	N/A	NaN	NaN	NaN	NaN	N/A	NaN	NaN	0	N/A	NaN	NaN	NaN	NaN	N/A	NaN	NaN
Q43309	0	N/A	NaN	NaN	NaN	NaN	N/A	NaN	NaN	0	N/A	NaN	NaN	NaN	NaN	N/A	NaN	NaN
Q37001	1	P38903	0.98838	0.97689	0.97689	NaN	n	0	0	1	P38903	0.98838	0.97689	0.97689	NaN	n	0	0
Q37001	2	P15891	0.98838	0.97689	0.97689	NaN	n	0	0	2	P31383	0.98838	0.97689	0.97689	NaN	n	0	0
Q37001	3	Q07622	0.98838	0.97689	0.97689	NaN	n	0	0	3	Q00362	0.98838	0.97689	0.97689	NaN	n	0	0
Q37001	4	P60010	0.98838	0.97689	0.97689	NaN	n	0	0	4	P38720	0.98838	0.97689	0.97689	NaN	n	0	0
Q37001	5	P38872	0.98838	0.97689	0.97689	NaN	n	0	0	5	P15891	0.98838	0.97689	0.97689	NaN	n	0	0
Q37001	6	Q07732	0.98838	0.97689	0.97689	NaN	n	0	0	6	P15315	0.98838	0.97689	0.97689	NaN	n	0	0
Q37001	7	Q12433	0.98838	0.97689	0.97689	NaN	n	0	0	7	Q07622	0.98838	0.97689	0.97689	NaN	n	0	0
Q37001	8	P46680	0.98838	0.97689	0.97689	NaN	n	0	0	8	P21147	0.98838	0.97689	0.97689	NaN	n	0	0
Q37001	9	Q12476	0.98838	0.97689	0.97689	NaN	n	0	0	9	P19414	0.98838	0.97689	0.97689	NaN	n	0	0
Q37001	10	Q12013	0.98838	0.97689	0.97689	NaN	n	0	0	10	Q06598	0.98838	0.97689	0.97689	NaN	n	0	0
Q9SAR0	0	N/A	NaN	NaN	NaN	NaN	N/A	NaN	NaN	0	N/A	NaN	NaN	NaN	NaN	N/A	NaN	NaN
Q9STR4	0	N/A	NaN	NaN	NaN	NaN	N/A	NaN	NaN	0	N/A	NaN	NaN	NaN	NaN	N/A	NaN	NaN
Q9T065	0	N/A	NaN	NaN	NaN	NaN	N/A	NaN	NaN	0	N/A	NaN	NaN	NaN	NaN	N/A	NaN	NaN
Q9M2Y8	0	N/A	NaN	NaN	NaN	NaN	N/A	NaN	NaN	0	N/A	NaN	NaN	NaN	NaN	N/A	NaN	NaN
O04375	0	N/A	NaN	NaN	NaN	NaN	N/A	NaN	NaN	0	N/A	NaN	NaN	NaN	NaN	N/A	NaN	NaN
O04376	0	N/A	NaN	NaN	NaN	NaN	N/A	NaN	NaN	0	N/A	NaN	NaN	NaN	NaN	N/A	NaN	NaN
Q9ZQY6	0	N/A	NaN	NaN	NaN	NaN	N/A	NaN	NaN	0	N/A	NaN	NaN	NaN	NaN	N/A	NaN	NaN
Q9SV41	0	N/A	NaN	NaN	NaN	NaN	N/A	NaN	NaN	0	N/A	NaN	NaN	NaN	NaN	N/A	NaN	NaN
Q8RW96	0	N/A	NaN	NaN	NaN	NaN	N/A	NaN	NaN	0	N/A	NaN	NaN	NaN	NaN	N/A	NaN	NaN
Q93YV6	0	N/A	NaN	NaN	NaN	NaN	N/A	NaN	NaN	0	N/A	NaN	NaN	NaN	NaN	N/A	NaN	NaN
Q9LU89	0	N/A	NaN	NaN	NaN	NaN	N/A	NaN	NaN	0	N/A	NaN	NaN	NaN	NaN	N/A	NaN	NaN
Q8LF36	0	N/A	NaN	NaN	NaN	NaN	N/A	NaN	NaN	0	N/A	NaN	NaN	NaN	NaN	N/A	NaN	NaN
Q9LVE2	0	N/A	NaN	NaN	NaN	NaN	N/A	NaN	NaN	0	N/A	NaN	NaN	NaN	NaN	N/A	NaN	NaN
Q38845	1	P53849	0.81067	0.65719	NaN	0.65719	n	0	0	1	P53849	0.81067	0.65719	NaN	0.65719	n	0	0
Q38845	2	Q12418	0.81067	0.65719	NaN	0.65719	n	0	0	2	Q12418	0.81067	0.65719	NaN	0.65719	n	0	0
Q38845	3	Q04233	0.81067	0.65719	NaN	0.65719	n	0	0	3	Q04233	0.81067	0.65719	NaN	0.65719	n	0	0
Q38845	4	Q6Q5J0	0.81067	0.65719	NaN	0.65719	n	0	0	4	Q6Q5J0	0.81067	0.65719	NaN	0.65719	n	0	0
Q38845	5	P28625	0.80354	0.64568	NaN	0.64568	n	0	0	5	Q45U20	0.81067	0.65719	NaN	0.65719	n	0	0
Q38845	6	Q02685	0.80354	0.64568	NaN	0.64568	n	0	0	6	P38110	0.80354	0.64568	NaN	0.64568	n	0	0
Q38845	7	P38207	0.80315	0.64505	NaN	0.64505	n	0	0	7	Q05949	0.80354	0.64568	NaN	0.64568	n	0	0
Q38845	8	P18899	0.80315	0.64505	NaN	0.64505	n	0	0	8	P15790	0.80354	0.64568	NaN	0.64568	n	0	0
Q38845	9	Q12086	0.80315	0.64505	NaN	0.64505	n	0	0	9	P19454	0.80354	0.64568	NaN	0.64568	n	0	0
Q38845	10	P47119	0.80315	0.64505	NaN	0.64505	n	0	0	10	P43639	0.80354	0.64568	NaN	0.64568	n	0	0
Q38950	0	N/A	NaN	NaN	NaN	NaN	N/A	NaN	NaN	0	N/A	NaN	NaN	NaN	NaN	N/A	NaN	NaN
Q38951	0	N/A	NaN	NaN	NaN	NaN	N/A	NaN	NaN	0	N/A	NaN	NaN	NaN	NaN	N/A	NaN	NaN
Q38821	0	N/A	NaN	NaN	NaN	NaN	N/A	NaN	NaN	0	N/A	NaN	NaN	NaN	NaN	N/A	NaN	NaN
Q39247	0	N/A	NaN	NaN	NaN	NaN	N/A	NaN	NaN	0	N/A	NaN	NaN	NaN	NaN	N/A	NaN	NaN
P15457	0	N/A	NaN	NaN	NaN	NaN	N/A	NaN	NaN	0	N/A	NaN	NaN	NaN	NaN	N/A	NaN	NaN
P15458	0	N/A	NaN	NaN	NaN	NaN	N/A	NaN	NaN	0	N/A	NaN	NaN	NaN	NaN	N/A	NaN	NaN
P15459	0	N/A	NaN	NaN	NaN	NaN	N/A	NaN	NaN	0	N/A	NaN	NaN	NaN	NaN	N/A	NaN	NaN
P15460	0	N/A	NaN	NaN	NaN	NaN	N/A	NaN	NaN	0	N/A	NaN	NaN	NaN	NaN	N/A	NaN	NaN
Q9SUC0	0	N/A	NaN	NaN	NaN	NaN	N/A	NaN	NaN	0	N/A	NaN	NaN	NaN	NaN	N/A	NaN	NaN
Q39147	0	N/A	NaN	NaN	NaN	NaN	N/A	NaN	NaN	0	N/A	NaN	NaN	NaN	NaN	N/A	NaN	NaN
Q42524	0	N/A	NaN	NaN	NaN	NaN	N/A	NaN	NaN	0	N/A	NaN	NaN	NaN	NaN	N/A	NaN	NaN
Q9S725	0	N/A	NaN	NaN	NaN	NaN	N/A	NaN	NaN	0	N/A	NaN	NaN	NaN	NaN	N/A	NaN	NaN
Q9S777	0	N/A	NaN	NaN	NaN	NaN	N/A	NaN	NaN	0	N/A	NaN	NaN	NaN	NaN	N/A	NaN	NaN
Q9LU36	0	N/A	NaN	NaN	NaN	NaN	N/A	NaN	NaN	0	N/A	NaN	NaN	NaN	NaN	N/A	NaN	NaN
P43295	0	N/A	NaN	NaN	NaN	NaN	N/A	NaN	NaN	0	N/A	NaN	NaN	NaN	NaN	N/A	NaN	NaN
Q00762	0	N/A	NaN	NaN	NaN	NaN	N/A	NaN	NaN	0	N/A	NaN	NaN	NaN	NaN	N/A	NaN	NaN
Q9SMZ4	0	N/A	NaN	NaN	NaN	NaN	N/A	NaN	NaN	0	N/A	NaN	NaN	NaN	NaN	N/A	NaN	NaN
P46643	0	N/A	NaN	NaN	NaN	NaN	N/A	NaN	NaN	0	N/A	NaN	NaN	NaN	NaN	N/A	NaN	NaN
P46645	0	N/A	NaN	NaN	NaN	NaN	N/A	NaN	NaN	0	N/A	NaN	NaN	NaN	NaN	N/A	NaN	NaN
P46644	0	N/A	NaN	NaN	NaN	NaN	N/A	NaN	NaN	0	N/A	NaN	NaN	NaN	NaN	N/A	NaN	NaN
P46646	0	N/A	NaN	NaN	NaN	NaN	N/A	NaN	NaN	0	N/A	NaN	NaN	NaN	NaN	N/A	NaN	NaN
P46248	0	N/A	NaN	NaN	NaN	NaN	N/A	NaN	NaN	0	N/A	NaN	NaN	NaN	NaN	N/A	NaN	NaN
Q01593	0	N/A	NaN	NaN	NaN	NaN	N/A	NaN	NaN	0	N/A	NaN	NaN	NaN	NaN	N/A	NaN	NaN
Q8S8M5	0	N/A	NaN	NaN	NaN	NaN	N/A	NaN	NaN	0	N/A	NaN	NaN	NaN	NaN	N/A	NaN	NaN
Q9M3A3	0	N/A	NaN	NaN	NaN	NaN	N/A	NaN	NaN	0	N/A	NaN	NaN	NaN	NaN	N/A	NaN	NaN
Q6NMC6	0	N/A	NaN	NaN	NaN	NaN	N/A	NaN	NaN	0	N/A	NaN	NaN	NaN	NaN	N/A	NaN	NaN
Q9FHY1	0	N/A	NaN	NaN	NaN	NaN	N/A	NaN	NaN	0	N/A	NaN	NaN	NaN	NaN	N/A	NaN	NaN
P33487	0	N/A	NaN	NaN	NaN	NaN	N/A	NaN	NaN	0	N/A	NaN	NaN	NaN	NaN	N/A	NaN	NaN
Q9SZR1	0	N/A	NaN	NaN	NaN	NaN	N/A	NaN	NaN	0	N/A	NaN	NaN	NaN	NaN	N/A	NaN	NaN
Q9M2L4	0	N/A	NaN	NaN	NaN	NaN	N/A	NaN	NaN	0	N/A	NaN	NaN	NaN	NaN	N/A	NaN	NaN
Q9LY77	0	N/A	NaN	NaN	NaN	NaN	N/A	NaN	NaN	0	N/A	NaN	NaN	NaN	NaN	N/A	NaN	NaN
Q9LIK7	0	N/A	NaN	NaN	NaN	NaN	N/A	NaN	NaN	0	N/A	NaN	NaN	NaN	NaN	N/A	NaN	NaN
Q37145	0	N/A	NaN	NaN	NaN	NaN	N/A	NaN	NaN	0	N/A	NaN	NaN	NaN	NaN	N/A	NaN	NaN
O81108	0	N/A	NaN	NaN	NaN	NaN	N/A	NaN	NaN	0	N/A	NaN	NaN	NaN	NaN	N/A	NaN	NaN
O22218	0	N/A	NaN	NaN	NaN	NaN	N/A	NaN	NaN	0	N/A	NaN	NaN	NaN	NaN	N/A	NaN	NaN
O64806	0	N/A	NaN	NaN	NaN	NaN	N/A	NaN	NaN	0	N/A	NaN	NaN	NaN	NaN	N/A	NaN	NaN
Q9LF79	0	N/A	NaN	NaN	NaN	NaN	N/A	NaN	NaN	0	N/A	NaN	NaN	NaN	NaN	N/A	NaN	NaN
Q9LU41	0	N/A	NaN	NaN	NaN	NaN	N/A	NaN	NaN	0	N/A	NaN	NaN	NaN	NaN	N/A	NaN	NaN
P57752	0	N/A	NaN	NaN	NaN	NaN	N/A	NaN	NaN	0	N/A	NaN	NaN	NaN	NaN	N/A	NaN	NaN
P56765	0	N/A	NaN	NaN	NaN	NaN	N/A	NaN	NaN	0	N/A	NaN	NaN	NaN	NaN	N/A	NaN	NaN
Q06588	0	N/A	NaN	NaN	NaN	NaN	N/A	NaN	NaN	0	N/A	NaN	NaN	NaN	NaN	N/A	NaN	NaN
P28297	0	N/A	NaN	NaN	NaN	NaN	N/A	NaN	NaN	0	N/A	NaN	NaN	NaN	NaN	N/A	NaN	NaN
Q9ZQP2	0	N/A	NaN	NaN	NaN	NaN	N/A	NaN	NaN	0	N/A	NaN	NaN	NaN	NaN	N/A	NaN	NaN
Q9LMI7	0	N/A	NaN	NaN	NaN	NaN	N/A	NaN	NaN	0	N/A	NaN	NaN	NaN	NaN	N/A	NaN	NaN
Q42560	0	N/A	NaN	NaN	NaN	NaN	N/A	NaN	NaN	0	N/A	NaN	NaN	NaN	NaN	N/A	NaN	NaN
O65202	0	N/A	NaN	NaN	NaN	NaN	N/A	NaN	NaN	0	N/A	NaN	NaN	NaN	NaN	N/A	NaN	NaN
O65201	0	N/A	NaN	NaN	NaN	NaN	N/A	NaN	NaN	0	N/A	NaN	NaN	NaN	NaN	N/A	NaN	NaN
Q9LLH9	0	N/A	NaN	NaN	NaN	NaN	N/A	NaN	NaN	0	N/A	NaN	NaN	NaN	NaN	N/A	NaN	NaN
Q96329	0	N/A	NaN	NaN	NaN	NaN	N/A	NaN	NaN	0	N/A	NaN	NaN	NaN	NaN	N/A	NaN	NaN
P11829	0	N/A	NaN	NaN	NaN	NaN	N/A	NaN	NaN	0	N/A	NaN	NaN	NaN	NaN	N/A	NaN	NaN
P25701	0	N/A	NaN	NaN	NaN	NaN	N/A	NaN	NaN	0	N/A	NaN	NaN	NaN	NaN	N/A	NaN	NaN
P25702	0	N/A	NaN	NaN	NaN	NaN	N/A	NaN	NaN	0	N/A	NaN	NaN	NaN	NaN	N/A	NaN	NaN
P53665	0	N/A	NaN	NaN	NaN	NaN	N/A	NaN	NaN	0	N/A	NaN	NaN	NaN	NaN	N/A	NaN	NaN
P53496	0	N/A	NaN	NaN	NaN	NaN	N/A	NaN	NaN	0	N/A	NaN	NaN	NaN	NaN	N/A	NaN	NaN
P53497	0	N/A	NaN	NaN	NaN	NaN	N/A	NaN	NaN	0	N/A	NaN	NaN	NaN	NaN	N/A	NaN	NaN
P10671	0	N/A	NaN	NaN	NaN	NaN	N/A	NaN	NaN	0	N/A	NaN	NaN	NaN	NaN	N/A	NaN	NaN
Q96292	0	N/A	NaN	NaN	NaN	NaN	N/A	NaN	NaN	0	N/A	NaN	NaN	NaN	NaN	N/A	NaN	NaN
P53494	0	N/A	NaN	NaN	NaN	NaN	N/A	NaN	NaN	0	N/A	NaN	NaN	NaN	NaN	N/A	NaN	NaN
Q8RYC2	0	N/A	NaN	NaN	NaN	NaN	N/A	NaN	NaN	0	N/A	NaN	NaN	NaN	NaN	N/A	NaN	NaN
P53492	0	N/A	NaN	NaN	NaN	NaN	N/A	NaN	NaN	0	N/A	NaN	NaN	NaN	NaN	N/A	NaN	NaN
Q96293	0	N/A	NaN	NaN	NaN	NaN	N/A	NaN	NaN	0	N/A	NaN	NaN	NaN	NaN	N/A	NaN	NaN
P93738	0	N/A	NaN	NaN	NaN	NaN	N/A	NaN	NaN	0	N/A	NaN	NaN	NaN	NaN	N/A	NaN	NaN
Q39250	0	N/A	NaN	NaN	NaN	NaN	N/A	NaN	NaN	0	N/A	NaN	NaN	NaN	NaN	N/A	NaN	NaN
Q39251	0	N/A	NaN	NaN	NaN	NaN	N/A	NaN	NaN	0	N/A	NaN	NaN	NaN	NaN	N/A	NaN	NaN
Q9ZSK4	0	N/A	NaN	NaN	NaN	NaN	N/A	NaN	NaN	0	N/A	NaN	NaN	NaN	NaN	N/A	NaN	NaN
Q9ZSK3	0	N/A	NaN	NaN	NaN	NaN	N/A	NaN	NaN	0	N/A	NaN	NaN	NaN	NaN	N/A	NaN	NaN
Q9ZNT3	0	N/A	NaN	NaN	NaN	NaN	N/A	NaN	NaN	0	N/A	NaN	NaN	NaN	NaN	N/A	NaN	NaN
Q9ZSK2	0	N/A	NaN	NaN	NaN	NaN	N/A	NaN	NaN	0	N/A	NaN	NaN	NaN	NaN	N/A	NaN	NaN
Q9LQ81	0	N/A	NaN	NaN	NaN	NaN	N/A	NaN	NaN	0	N/A	NaN	NaN	NaN	NaN	N/A	NaN	NaN
P06525	0	N/A	NaN	NaN	NaN	NaN	N/A	NaN	NaN	0	N/A	NaN	NaN	NaN	NaN	N/A	NaN	NaN
Q96533	0	N/A	NaN	NaN	NaN	NaN	N/A	NaN	NaN	0	N/A	NaN	NaN	NaN	NaN	N/A	NaN	NaN
Q9SF85	0	N/A	NaN	NaN	NaN	NaN	N/A	NaN	NaN	0	N/A	NaN	NaN	NaN	NaN	N/A	NaN	NaN
Q9LZG0	0	N/A	NaN	NaN	NaN	NaN	N/A	NaN	NaN	0	N/A	NaN	NaN	NaN	NaN	N/A	NaN	NaN
Q94BT6	0	N/A	NaN	NaN	NaN	NaN	N/A	NaN	NaN	0	N/A	NaN	NaN	NaN	NaN	N/A	NaN	NaN
Q8W420	0	N/A	NaN	NaN	NaN	NaN	N/A	NaN	NaN	0	N/A	NaN	NaN	NaN	NaN	N/A	NaN	NaN
Q9C9W9	0	N/A	NaN	NaN	NaN	NaN	N/A	NaN	NaN	0	N/A	NaN	NaN	NaN	NaN	N/A	NaN	NaN
Q9FW44	0	N/A	NaN	NaN	NaN	NaN	N/A	NaN	NaN	0	N/A	NaN	NaN	NaN	NaN	N/A	NaN	NaN
O65797	0	N/A	NaN	NaN	NaN	NaN	N/A	NaN	NaN	0	N/A	NaN	NaN	NaN	NaN	N/A	NaN	NaN
Q9SID2	0	N/A	NaN	NaN	NaN	NaN	N/A	NaN	NaN	0	N/A	NaN	NaN	NaN	NaN	N/A	NaN	NaN
Q9LVZ3	0	N/A	NaN	NaN	NaN	NaN	N/A	NaN	NaN	0	N/A	NaN	NaN	NaN	NaN	N/A	NaN	NaN
Q949X0	0	N/A	NaN	NaN	NaN	NaN	N/A	NaN	NaN	0	N/A	NaN	NaN	NaN	NaN	N/A	NaN	NaN
Q9LND9	0	N/A	NaN	NaN	NaN	NaN	N/A	NaN	NaN	0	N/A	NaN	NaN	NaN	NaN	N/A	NaN	NaN
Q9LND8	0	N/A	NaN	NaN	NaN	NaN	N/A	NaN	NaN	0	N/A	NaN	NaN	NaN	NaN	N/A	NaN	NaN
Q9FPD5	0	N/A	NaN	NaN	NaN	NaN	N/A	NaN	NaN	0	N/A	NaN	NaN	NaN	NaN	N/A	NaN	NaN
Q9LMI4	0	N/A	NaN	NaN	NaN	NaN	N/A	NaN	NaN	0	N/A	NaN	NaN	NaN	NaN	N/A	NaN	NaN
Q9LMI3	0	N/A	NaN	NaN	NaN	NaN	N/A	NaN	NaN	0	N/A	NaN	NaN	NaN	NaN	N/A	NaN	NaN
P31167	0	N/A	NaN	NaN	NaN	NaN	N/A	NaN	NaN	0	N/A	NaN	NaN	NaN	NaN	N/A	NaN	NaN
P40941	0	N/A	NaN	NaN	NaN	NaN	N/A	NaN	NaN	0	N/A	NaN	NaN	NaN	NaN	N/A	NaN	NaN
P51566	0	N/A	NaN	NaN	NaN	NaN	N/A	NaN	NaN	0	N/A	NaN	NaN	NaN	NaN	N/A	NaN	NaN
P51567	0	N/A	NaN	NaN	NaN	NaN	N/A	NaN	NaN	0	N/A	NaN	NaN	NaN	NaN	N/A	NaN	NaN
P51568	0	N/A	NaN	NaN	NaN	NaN	N/A	NaN	NaN	0	N/A	NaN	NaN	NaN	NaN	N/A	NaN	NaN
P30224	0	N/A	NaN	NaN	NaN	NaN	N/A	NaN	NaN	0	N/A	NaN	NaN	NaN	NaN	N/A	NaN	NaN
O80995	0	N/A	NaN	NaN	NaN	NaN	N/A	NaN	NaN	0	N/A	NaN	NaN	NaN	NaN	N/A	NaN	NaN
O80994	0	N/A	NaN	NaN	NaN	NaN	N/A	NaN	NaN	0	N/A	NaN	NaN	NaN	NaN	N/A	NaN	NaN
Q8LAW2	1	P38903	0.98838	0.97689	0.97689	NaN	n	0	0	1	P38903	0.98838	0.97689	0.97689	NaN	n	0	0
Q8LAW2	2	P15891	0.98838	0.97689	0.97689	NaN	n	0	0	2	P31383	0.98838	0.97689	0.97689	NaN	n	0	0
Q8LAW2	3	Q07622	0.98838	0.97689	0.97689	NaN	n	0	0	3	Q00362	0.98838	0.97689	0.97689	NaN	n	0	0
Q8LAW2	4	P60010	0.98838	0.97689	0.97689	NaN	n	0	0	4	P38720	0.98838	0.97689	0.97689	NaN	n	0	0
Q8LAW2	5	P38872	0.98838	0.97689	0.97689	NaN	n	0	0	5	P15891	0.98838	0.97689	0.97689	NaN	n	0	0
Q8LAW2	6	Q07732	0.98838	0.97689	0.97689	NaN	n	0	0	6	P15315	0.98838	0.97689	0.97689	NaN	n	0	0
Q8LAW2	7	Q12433	0.98838	0.97689	0.97689	NaN	n	0	0	7	Q07622	0.98838	0.97689	0.97689	NaN	n	0	0
Q8LAW2	8	P46680	0.98838	0.97689	0.97689	NaN	n	0	0	8	P21147	0.98838	0.97689	0.97689	NaN	n	0	0
Q8LAW2	9	Q12476	0.98838	0.97689	0.97689	NaN	n	0	0	9	P19414	0.98838	0.97689	0.97689	NaN	n	0	0
Q8LAW2	10	Q12013	0.98838	0.97689	0.97689	NaN	n	0	0	10	Q06598	0.98838	0.97689	0.97689	NaN	n	0	0
Q38836	0	N/A	NaN	NaN	NaN	NaN	N/A	NaN	NaN	0	N/A	NaN	NaN	NaN	NaN	N/A	NaN	NaN
Q38841	0	N/A	NaN	NaN	NaN	NaN	N/A	NaN	NaN	0	N/A	NaN	NaN	NaN	NaN	N/A	NaN	NaN
Q38837	0	N/A	NaN	NaN	NaN	NaN	N/A	NaN	NaN	0	N/A	NaN	NaN	NaN	NaN	N/A	NaN	NaN
Q38838	0	N/A	NaN	NaN	NaN	NaN	N/A	NaN	NaN	0	N/A	NaN	NaN	NaN	NaN	N/A	NaN	NaN
Q38847	0	N/A	NaN	NaN	NaN	NaN	N/A	NaN	NaN	0	N/A	NaN	NaN	NaN	NaN	N/A	NaN	NaN
Q38840	0	N/A	NaN	NaN	NaN	NaN	N/A	NaN	NaN	0	N/A	NaN	NaN	NaN	NaN	N/A	NaN	NaN
O82743	0	N/A	NaN	NaN	NaN	NaN	N/A	NaN	NaN	0	N/A	NaN	NaN	NaN	NaN	N/A	NaN	NaN
P29381	1	P38903	0.98838	0.97689	0.97689	NaN	n	0	0	1	P38903	0.98838	0.97689	0.97689	NaN	n	0	0
P29381	2	P15891	0.98838	0.97689	0.97689	NaN	n	0	0	2	P31383	0.98838	0.97689	0.97689	NaN	n	0	0
P29381	3	Q07622	0.98838	0.97689	0.97689	NaN	n	0	0	3	Q00362	0.98838	0.97689	0.97689	NaN	n	0	0
P29381	4	P60010	0.98838	0.97689	0.97689	NaN	n	0	0	4	P38720	0.98838	0.97689	0.97689	NaN	n	0	0
P29381	5	P38872	0.98838	0.97689	0.97689	NaN	n	0	0	5	P15891	0.98838	0.97689	0.97689	NaN	n	0	0
P29381	6	Q07732	0.98838	0.97689	0.97689	NaN	n	0	0	6	P15315	0.98838	0.97689	0.97689	NaN	n	0	0
P29381	7	Q12433	0.98838	0.97689	0.97689	NaN	n	0	0	7	Q07622	0.98838	0.97689	0.97689	NaN	n	0	0
P29381	8	P46680	0.98838	0.97689	0.97689	NaN	n	0	0	8	P21147	0.98838	0.97689	0.97689	NaN	n	0	0
P29381	9	Q12476	0.98838	0.97689	0.97689	NaN	n	0	0	9	P19414	0.98838	0.97689	0.97689	NaN	n	0	0
P29381	10	Q12013	0.98838	0.97689	0.97689	NaN	n	0	0	10	Q06598	0.98838	0.97689	0.97689	NaN	n	0	0
Q9SZJ6	0	N/A	NaN	NaN	NaN	NaN	N/A	NaN	NaN	0	N/A	NaN	NaN	NaN	NaN	N/A	NaN	NaN
Q9FPN7	0	N/A	NaN	NaN	NaN	NaN	N/A	NaN	NaN	0	N/A	NaN	NaN	NaN	NaN	N/A	NaN	NaN
P29383	0	N/A	NaN	NaN	NaN	NaN	N/A	NaN	NaN	0	N/A	NaN	NaN	NaN	NaN	N/A	NaN	NaN
P29385	0	N/A	NaN	NaN	NaN	NaN	N/A	NaN	NaN	0	N/A	NaN	NaN	NaN	NaN	N/A	NaN	NaN
P29386	0	N/A	NaN	NaN	NaN	NaN	N/A	NaN	NaN	0	N/A	NaN	NaN	NaN	NaN	N/A	NaN	NaN
Q38876	0	N/A	NaN	NaN	NaN	NaN	N/A	NaN	NaN	0	N/A	NaN	NaN	NaN	NaN	N/A	NaN	NaN
P57750	0	N/A	NaN	NaN	NaN	NaN	N/A	NaN	NaN	0	N/A	NaN	NaN	NaN	NaN	N/A	NaN	NaN
O04379	0	N/A	NaN	NaN	NaN	NaN	N/A	NaN	NaN	0	N/A	NaN	NaN	NaN	NaN	N/A	NaN	NaN
Q9SJK3	0	N/A	NaN	NaN	NaN	NaN	N/A	NaN	NaN	0	N/A	NaN	NaN	NaN	NaN	N/A	NaN	NaN
Q940M2	0	N/A	NaN	NaN	NaN	NaN	N/A	NaN	NaN	0	N/A	NaN	NaN	NaN	NaN	N/A	NaN	NaN
Q94AL9	0	N/A	NaN	NaN	NaN	NaN	N/A	NaN	NaN	0	N/A	NaN	NaN	NaN	NaN	N/A	NaN	NaN
Q9SR86	0	N/A	NaN	NaN	NaN	NaN	N/A	NaN	NaN	0	N/A	NaN	NaN	NaN	NaN	N/A	NaN	NaN
Q8GWW7	0	N/A	NaN	NaN	NaN	NaN	N/A	NaN	NaN	0	N/A	NaN	NaN	NaN	NaN	N/A	NaN	NaN
P17839	1	P38903	0.98838	0.97689	0.97689	NaN	n	0	0	1	P38903	0.98838	0.97689	0.97689	NaN	n	0	0
P17839	2	P15891	0.98838	0.97689	0.97689	NaN	n	0	0	2	P31383	0.98838	0.97689	0.97689	NaN	n	0	0
P17839	3	Q07622	0.98838	0.97689	0.97689	NaN	n	0	0	3	Q00362	0.98838	0.97689	0.97689	NaN	n	0	0
P17839	4	P60010	0.98838	0.97689	0.97689	NaN	n	0	0	4	P38720	0.98838	0.97689	0.97689	NaN	n	0	0
P17839	5	P38872	0.98838	0.97689	0.97689	NaN	n	0	0	5	P15891	0.98838	0.97689	0.97689	NaN	n	0	0
P17839	6	Q07732	0.98838	0.97689	0.97689	NaN	n	0	0	6	P15315	0.98838	0.97689	0.97689	NaN	n	0	0
P17839	7	Q12433	0.98838	0.97689	0.97689	NaN	n	0	0	7	Q07622	0.98838	0.97689	0.97689	NaN	n	0	0
P17839	8	P46680	0.98838	0.97689	0.97689	NaN	n	0	0	8	P21147	0.98838	0.97689	0.97689	NaN	n	0	0
P17839	9	Q12476	0.98838	0.97689	0.97689	NaN	n	0	0	9	P19414	0.98838	0.97689	0.97689	NaN	n	0	0
P17839	10	Q12013	0.98838	0.97689	0.97689	NaN	n	0	0	10	Q06598	0.98838	0.97689	0.97689	NaN	n	0	0
Q9M3H5	0	N/A	NaN	NaN	NaN	NaN	N/A	NaN	NaN	0	N/A	NaN	NaN	NaN	NaN	N/A	NaN	NaN
O64474	0	N/A	NaN	NaN	NaN	NaN	N/A	NaN	NaN	0	N/A	NaN	NaN	NaN	NaN	N/A	NaN	NaN
Q9SZW4	0	N/A	NaN	NaN	NaN	NaN	N/A	NaN	NaN	0	N/A	NaN	NaN	NaN	NaN	N/A	NaN	NaN
Q9SZW5	0	N/A	NaN	NaN	NaN	NaN	N/A	NaN	NaN	0	N/A	NaN	NaN	NaN	NaN	N/A	NaN	NaN
Q9S7J8	0	N/A	NaN	NaN	NaN	NaN	N/A	NaN	NaN	0	N/A	NaN	NaN	NaN	NaN	N/A	NaN	NaN
Q9SZC9	0	N/A	NaN	NaN	NaN	NaN	N/A	NaN	NaN	0	N/A	NaN	NaN	NaN	NaN	N/A	NaN	NaN
Q9SH30	0	N/A	NaN	NaN	NaN	NaN	N/A	NaN	NaN	0	N/A	NaN	NaN	NaN	NaN	N/A	NaN	NaN
Q9ZNV9	0	N/A	NaN	NaN	NaN	NaN	N/A	NaN	NaN	0	N/A	NaN	NaN	NaN	NaN	N/A	NaN	NaN
Q9ZNV8	1	P53849	0.82418	0.67927	NaN	0.67927	n	0	0	1	P53849	0.82418	0.67927	NaN	0.67927	n	0	0
Q9ZNV8	2	Q12418	0.82418	0.67927	NaN	0.67927	n	0	0	2	Q12418	0.82418	0.67927	NaN	0.67927	n	0	0
Q9ZNV8	3	Q04233	0.82418	0.67927	NaN	0.67927	n	0	0	3	Q04233	0.82418	0.67927	NaN	0.67927	n	0	0
Q9ZNV8	4	Q6Q5J0	0.82418	0.67927	NaN	0.67927	n	0	0	4	Q6Q5J0	0.82418	0.67927	NaN	0.67927	n	0	0
Q9ZNV8	5	P28625	0.81701	0.66751	NaN	0.66751	n	0	0	5	Q45U20	0.82418	0.67927	NaN	0.67927	n	0	0
Q9ZNV8	6	Q02685	0.81701	0.66751	NaN	0.66751	n	0	0	6	P38110	0.81701	0.66751	NaN	0.66751	n	0	0
Q9ZNV8	7	P38207	0.8166	0.66683	NaN	0.66683	n	0	0	7	Q05949	0.81701	0.66751	NaN	0.66751	n	0	0
Q9ZNV8	8	P18899	0.8166	0.66683	NaN	0.66683	n	0	0	8	P15790	0.81701	0.66751	NaN	0.66751	n	0	0
Q9ZNV8	9	Q12086	0.8166	0.66683	NaN	0.66683	n	0	0	9	P19454	0.81701	0.66751	NaN	0.66751	n	0	0
Q9ZNV8	10	P47119	0.8166	0.66683	NaN	0.66683	n	0	0	10	P43639	0.81701	0.66751	NaN	0.66751	n	0	0
Q9SAZ5	0	N/A	NaN	NaN	NaN	NaN	N/A	NaN	NaN	0	N/A	NaN	NaN	NaN	NaN	N/A	NaN	NaN
Q9LU15	0	N/A	NaN	NaN	NaN	NaN	N/A	NaN	NaN	0	N/A	NaN	NaN	NaN	NaN	N/A	NaN	NaN
Q8L9T7	0	N/A	NaN	NaN	NaN	NaN	N/A	NaN	NaN	0	N/A	NaN	NaN	NaN	NaN	N/A	NaN	NaN
Q9SSC9	0	N/A	NaN	NaN	NaN	NaN	N/A	NaN	NaN	0	N/A	NaN	NaN	NaN	NaN	N/A	NaN	NaN
P54120	0	N/A	NaN	NaN	NaN	NaN	N/A	NaN	NaN	0	N/A	NaN	NaN	NaN	NaN	N/A	NaN	NaN
P54121	0	N/A	NaN	NaN	NaN	NaN	N/A	NaN	NaN	0	N/A	NaN	NaN	NaN	NaN	N/A	NaN	NaN
Q94BT2	0	N/A	NaN	NaN	NaN	NaN	N/A	NaN	NaN	0	N/A	NaN	NaN	NaN	NaN	N/A	NaN	NaN
Q9SA18	1	P31116	0.87297	0.76208	0.76208	NaN	n	0	0	1	P31116	0.99995	0.99989	0.99989	NaN	n	0	0
Q9SA18	2	P32264	0.82614	0.6825	0.6825	NaN	n	0	0	2	P32264	0.94555	0.89406	0.89406	NaN	n	0	0
Q9SA18	3	P00560	0.80155	0.64249	0.64249	NaN	n	0	0	3	P00560	0.9168	0.84052	0.84052	NaN	n	0	0
Q9SA18	4	P10869	0.71561	0.51209	0.51209	NaN	n	0	0	4	P53319	0.79962	0.63939	0.63939	NaN	n	0	0
Q9SA18	5	P35731	0.71527	0.51161	0.51161	NaN	n	0	0	5	P00330	0.79767	0.63627	0.63627	NaN	n	0	0
Q9SA18	6	Q01217	0.70272	0.49382	0.49382	NaN	n	0	0	6	P07246	0.79767	0.63627	0.63627	NaN	n	0	0
Q9SA18	7	P53319	0.7018	0.49253	0.49253	NaN	n	0	0	7	Q9URH0	0.79767	0.63627	0.63627	NaN	n	0	0
Q9SA18	8	P00330	0.70009	0.49012	0.49012	NaN	n	0	0	8	P35731	0.78299	0.61308	0.61308	NaN	n	0	0
Q9SA18	9	P07246	0.70009	0.49012	0.49012	NaN	n	0	0	9	P41939	0.78136	0.61052	0.61052	NaN	n	0	0
Q9SA18	10	Q9URH0	0.70009	0.49012	0.49012	NaN	n	0	0	10	P53982	0.78136	0.61052	0.61052	NaN	n	0	0
O81852	1	P31116	0.87297	0.76208	0.76208	NaN	n	0	0	1	P31116	0.99995	0.99989	0.99989	NaN	n	0	0
O81852	2	P32264	0.82614	0.6825	0.6825	NaN	n	0	0	2	P32264	0.94555	0.89406	0.89406	NaN	n	0	0
O81852	3	P00560	0.80155	0.64249	0.64249	NaN	n	0	0	3	P00560	0.9168	0.84052	0.84052	NaN	n	0	0
O81852	4	P10869	0.71561	0.51209	0.51209	NaN	n	0	0	4	P53319	0.79962	0.63939	0.63939	NaN	n	0	0
O81852	5	P35731	0.71527	0.51161	0.51161	NaN	n	0	0	5	P00330	0.79767	0.63627	0.63627	NaN	n	0	0
O81852	6	Q01217	0.70272	0.49382	0.49382	NaN	n	0	0	6	P07246	0.79767	0.63627	0.63627	NaN	n	0	0
O81852	7	P53319	0.7018	0.49253	0.49253	NaN	n	0	0	7	Q9URH0	0.79767	0.63627	0.63627	NaN	n	0	0
O81852	8	P00330	0.70009	0.49012	0.49012	NaN	n	0	0	8	P35731	0.78299	0.61308	0.61308	NaN	n	0	0
O81852	9	P07246	0.70009	0.49012	0.49012	NaN	n	0	0	9	P41939	0.78136	0.61052	0.61052	NaN	n	0	0
O81852	10	Q9URH0	0.70009	0.49012	0.49012	NaN	n	0	0	10	P53982	0.78136	0.61052	0.61052	NaN	n	0	0
Q9SAR5	0	N/A	NaN	NaN	NaN	NaN	N/A	NaN	NaN	0	N/A	NaN	NaN	NaN	NaN	N/A	NaN	NaN
Q05753	0	N/A	NaN	NaN	NaN	NaN	N/A	NaN	NaN	0	N/A	NaN	NaN	NaN	NaN	N/A	NaN	NaN
Q38998	0	N/A	NaN	NaN	NaN	NaN	N/A	NaN	NaN	0	N/A	NaN	NaN	NaN	NaN	N/A	NaN	NaN
Q38898	0	N/A	NaN	NaN	NaN	NaN	N/A	NaN	NaN	0	N/A	NaN	NaN	NaN	NaN	N/A	NaN	NaN
Q9SCX5	0	N/A	NaN	NaN	NaN	NaN	N/A	NaN	NaN	0	N/A	NaN	NaN	NaN	NaN	N/A	NaN	NaN
Q8GXE6	0	N/A	NaN	NaN	NaN	NaN	N/A	NaN	NaN	0	N/A	NaN	NaN	NaN	NaN	N/A	NaN	NaN
Q9SYG7	1	P46367	0.71199	0.50693	0.99993	0.1183	n	0	0	1	Q04894	0.71667	0.51361	0.16538	0.99993	n	0	0
Q9SYG7	2	P28240	0.67364	0.45379	0.04458	0.95163	n	0	0	2	P46367	0.71199	0.50693	0.99993	0.1183	n	0	0
Q9SYG7	3	P32771	0.6027	0.36324	0.40772	0.7485	n	0	0	3	P32419	0.68595	0.47053	0.18831	0.95163	n	0	0
Q9SYG7	4	Q04894	0.57488	0.33048	0.16538	0.796	n	0	0	4	P08679	0.67372	0.4539	0.04688	0.95163	n	0	0
Q9SYG7	5	Q05016	0.57331	0.32868	0.80426	0.10266	n	0	0	5	Q4KQC8	0.67368	0.45385	0.04569	0.95163	n	0	0
Q9SYG7	6	P00360	0.54922	0.30164	0.76019	0.15936	n	0	0	6	Q4KQC4	0.67368	0.45385	0.04569	0.95163	n	0	0
Q9SYG7	7	P00358	0.54922	0.30164	0.76019	0.15936	n	0	0	7	Q4KQC3	0.67368	0.45385	0.04569	0.95163	n	0	0
Q9SYG7	8	Q4KQC8	0.53293	0.28402	0.04569	0.75229	n	0	0	8	Q4KQ91	0.67368	0.45385	0.04569	0.95163	n	0	0
Q9SYG7	9	Q4KQC4	0.53293	0.28402	0.04569	0.75229	n	0	0	9	Q4KQ64	0.67368	0.45385	0.04569	0.95163	n	0	0
Q9SYG7	10	Q4KQC3	0.53293	0.28402	0.04569	0.75229	n	0	0	10	P28240	0.67364	0.45379	0.04458	0.95163	n	0	0
Q9LI83	0	N/A	NaN	NaN	NaN	NaN	N/A	NaN	NaN	0	N/A	NaN	NaN	NaN	NaN	N/A	NaN	NaN
Q9SAF5	0	N/A	NaN	NaN	NaN	NaN	N/A	NaN	NaN	0	N/A	NaN	NaN	NaN	NaN	N/A	NaN	NaN
P57792	0	N/A	NaN	NaN	NaN	NaN	N/A	NaN	NaN	0	N/A	NaN	NaN	NaN	NaN	N/A	NaN	NaN
P98204	0	N/A	NaN	NaN	NaN	NaN	N/A	NaN	NaN	0	N/A	NaN	NaN	NaN	NaN	N/A	NaN	NaN
P98205	0	N/A	NaN	NaN	NaN	NaN	N/A	NaN	NaN	0	N/A	NaN	NaN	NaN	NaN	N/A	NaN	NaN
Q9XIE6	0	N/A	NaN	NaN	NaN	NaN	N/A	NaN	NaN	0	N/A	NaN	NaN	NaN	NaN	N/A	NaN	NaN
Q9LNQ4	0	N/A	NaN	NaN	NaN	NaN	N/A	NaN	NaN	0	N/A	NaN	NaN	NaN	NaN	N/A	NaN	NaN
Q9SGG3	0	N/A	NaN	NaN	NaN	NaN	N/A	NaN	NaN	0	N/A	NaN	NaN	NaN	NaN	N/A	NaN	NaN
Q9SLK6	0	N/A	NaN	NaN	NaN	NaN	N/A	NaN	NaN	0	N/A	NaN	NaN	NaN	NaN	N/A	NaN	NaN
Q9LVK9	0	N/A	NaN	NaN	NaN	NaN	N/A	NaN	NaN	0	N/A	NaN	NaN	NaN	NaN	N/A	NaN	NaN
Q9LK90	0	N/A	NaN	NaN	NaN	NaN	N/A	NaN	NaN	0	N/A	NaN	NaN	NaN	NaN	N/A	NaN	NaN
Q9SX33	0	N/A	NaN	NaN	NaN	NaN	N/A	NaN	NaN	0	N/A	NaN	NaN	NaN	NaN	N/A	NaN	NaN
Q8L718	0	N/A	NaN	NaN	NaN	NaN	N/A	NaN	NaN	0	N/A	NaN	NaN	NaN	NaN	N/A	NaN	NaN
Q8LBP4	0	N/A	NaN	NaN	NaN	NaN	N/A	NaN	NaN	0	N/A	NaN	NaN	NaN	NaN	N/A	NaN	NaN
Q7G193	0	N/A	NaN	NaN	NaN	NaN	N/A	NaN	NaN	0	N/A	NaN	NaN	NaN	NaN	N/A	NaN	NaN
Q7G192	0	N/A	NaN	NaN	NaN	NaN	N/A	NaN	NaN	0	N/A	NaN	NaN	NaN	NaN	N/A	NaN	NaN
Q7G9P4	0	N/A	NaN	NaN	NaN	NaN	N/A	NaN	NaN	0	N/A	NaN	NaN	NaN	NaN	N/A	NaN	NaN
Q7G191	0	N/A	NaN	NaN	NaN	NaN	N/A	NaN	NaN	0	N/A	NaN	NaN	NaN	NaN	N/A	NaN	NaN
Q8RWQ9	0	N/A	NaN	NaN	NaN	NaN	N/A	NaN	NaN	0	N/A	NaN	NaN	NaN	NaN	N/A	NaN	NaN
Q8H166	1	P38903	0.98838	0.97689	0.97689	NaN	n	0	0	1	P38903	0.98838	0.97689	0.97689	NaN	n	0	0
Q8H166	2	P15891	0.98838	0.97689	0.97689	NaN	n	0	0	2	P31383	0.98838	0.97689	0.97689	NaN	n	0	0
Q8H166	3	Q07622	0.98838	0.97689	0.97689	NaN	n	0	0	3	Q00362	0.98838	0.97689	0.97689	NaN	n	0	0
Q8H166	4	P60010	0.98838	0.97689	0.97689	NaN	n	0	0	4	P38720	0.98838	0.97689	0.97689	NaN	n	0	0
Q8H166	5	P38872	0.98838	0.97689	0.97689	NaN	n	0	0	5	P15891	0.98838	0.97689	0.97689	NaN	n	0	0
Q8H166	6	Q07732	0.98838	0.97689	0.97689	NaN	n	0	0	6	P15315	0.98838	0.97689	0.97689	NaN	n	0	0
Q8H166	7	Q12433	0.98838	0.97689	0.97689	NaN	n	0	0	7	Q07622	0.98838	0.97689	0.97689	NaN	n	0	0
Q8H166	8	P46680	0.98838	0.97689	0.97689	NaN	n	0	0	8	P21147	0.98838	0.97689	0.97689	NaN	n	0	0
Q8H166	9	Q12476	0.98838	0.97689	0.97689	NaN	n	0	0	9	P19414	0.98838	0.97689	0.97689	NaN	n	0	0
Q8H166	10	Q12013	0.98838	0.97689	0.97689	NaN	n	0	0	10	Q06598	0.98838	0.97689	0.97689	NaN	n	0	0
Q84VX3	0	N/A	NaN	NaN	NaN	NaN	N/A	NaN	NaN	0	N/A	NaN	NaN	NaN	NaN	N/A	NaN	NaN
P22197	0	N/A	NaN	NaN	NaN	NaN	N/A	NaN	NaN	0	N/A	NaN	NaN	NaN	NaN	N/A	NaN	NaN
Q9FF17	0	N/A	NaN	NaN	NaN	NaN	N/A	NaN	NaN	0	N/A	NaN	NaN	NaN	NaN	N/A	NaN	NaN
O80505	0	N/A	NaN	NaN	NaN	NaN	N/A	NaN	NaN	0	N/A	NaN	NaN	NaN	NaN	N/A	NaN	NaN
Q9SA98	0	N/A	NaN	NaN	NaN	NaN	N/A	NaN	NaN	0	N/A	NaN	NaN	NaN	NaN	N/A	NaN	NaN
Q9SLN5	0	N/A	NaN	NaN	NaN	NaN	N/A	NaN	NaN	0	N/A	NaN	NaN	NaN	NaN	N/A	NaN	NaN
Q9FV52	0	N/A	NaN	NaN	NaN	NaN	N/A	NaN	NaN	0	N/A	NaN	NaN	NaN	NaN	N/A	NaN	NaN
Q9FV51	0	N/A	NaN	NaN	NaN	NaN	N/A	NaN	NaN	0	N/A	NaN	NaN	NaN	NaN	N/A	NaN	NaN
Q9FV50	0	N/A	NaN	NaN	NaN	NaN	N/A	NaN	NaN	0	N/A	NaN	NaN	NaN	NaN	N/A	NaN	NaN
Q9FV49	0	N/A	NaN	NaN	NaN	NaN	N/A	NaN	NaN	0	N/A	NaN	NaN	NaN	NaN	N/A	NaN	NaN
Q56Y85	0	N/A	NaN	NaN	NaN	NaN	N/A	NaN	NaN	0	N/A	NaN	NaN	NaN	NaN	N/A	NaN	NaN
O80452	0	N/A	NaN	NaN	NaN	NaN	N/A	NaN	NaN	0	N/A	NaN	NaN	NaN	NaN	N/A	NaN	NaN
P30184	0	N/A	NaN	NaN	NaN	NaN	N/A	NaN	NaN	0	N/A	NaN	NaN	NaN	NaN	N/A	NaN	NaN
Q8RX72	0	N/A	NaN	NaN	NaN	NaN	N/A	NaN	NaN	0	N/A	NaN	NaN	NaN	NaN	N/A	NaN	NaN
Q944P7	0	N/A	NaN	NaN	NaN	NaN	N/A	NaN	NaN	0	N/A	NaN	NaN	NaN	NaN	N/A	NaN	NaN
Q9ZVJ2	0	N/A	NaN	NaN	NaN	NaN	N/A	NaN	NaN	0	N/A	NaN	NaN	NaN	NaN	N/A	NaN	NaN
P54144	0	N/A	NaN	NaN	NaN	NaN	N/A	NaN	NaN	0	N/A	NaN	NaN	NaN	NaN	N/A	NaN	NaN
Q9ZPJ8	0	N/A	NaN	NaN	NaN	NaN	N/A	NaN	NaN	0	N/A	NaN	NaN	NaN	NaN	N/A	NaN	NaN
Q9SQH9	0	N/A	NaN	NaN	NaN	NaN	N/A	NaN	NaN	0	N/A	NaN	NaN	NaN	NaN	N/A	NaN	NaN
Q9SVT8	0	N/A	NaN	NaN	NaN	NaN	N/A	NaN	NaN	0	N/A	NaN	NaN	NaN	NaN	N/A	NaN	NaN
Q9M6N7	0	N/A	NaN	NaN	NaN	NaN	N/A	NaN	NaN	0	N/A	NaN	NaN	NaN	NaN	N/A	NaN	NaN
P25853	0	N/A	NaN	NaN	NaN	NaN	N/A	NaN	NaN	0	N/A	NaN	NaN	NaN	NaN	N/A	NaN	NaN
Q9SCQ7	0	N/A	NaN	NaN	NaN	NaN	N/A	NaN	NaN	0	N/A	NaN	NaN	NaN	NaN	N/A	NaN	NaN
O22040	0	N/A	NaN	NaN	NaN	NaN	N/A	NaN	NaN	0	N/A	NaN	NaN	NaN	NaN	N/A	NaN	NaN
Q38914	0	N/A	NaN	NaN	NaN	NaN	N/A	NaN	NaN	0	N/A	NaN	NaN	NaN	NaN	N/A	NaN	NaN
Q9LS03	0	N/A	NaN	NaN	NaN	NaN	N/A	NaN	NaN	0	N/A	NaN	NaN	NaN	NaN	N/A	NaN	NaN
Q9LS02	0	N/A	NaN	NaN	NaN	NaN	N/A	NaN	NaN	0	N/A	NaN	NaN	NaN	NaN	N/A	NaN	NaN
Q9LS01	0	N/A	NaN	NaN	NaN	NaN	N/A	NaN	NaN	0	N/A	NaN	NaN	NaN	NaN	N/A	NaN	NaN
Q93ZC5	0	N/A	NaN	NaN	NaN	NaN	N/A	NaN	NaN	0	N/A	NaN	NaN	NaN	NaN	N/A	NaN	NaN
Q39219	0	N/A	NaN	NaN	NaN	NaN	N/A	NaN	NaN	0	N/A	NaN	NaN	NaN	NaN	N/A	NaN	NaN
O23913	0	N/A	NaN	NaN	NaN	NaN	N/A	NaN	NaN	0	N/A	NaN	NaN	NaN	NaN	N/A	NaN	NaN
O22048	0	N/A	NaN	NaN	NaN	NaN	N/A	NaN	NaN	0	N/A	NaN	NaN	NaN	NaN	N/A	NaN	NaN
O22049	0	N/A	NaN	NaN	NaN	NaN	N/A	NaN	NaN	0	N/A	NaN	NaN	NaN	NaN	N/A	NaN	NaN
Q8LEE7	0	N/A	NaN	NaN	NaN	NaN	N/A	NaN	NaN	0	N/A	NaN	NaN	NaN	NaN	N/A	NaN	NaN
Q56X52	0	N/A	NaN	NaN	NaN	NaN	N/A	NaN	NaN	0	N/A	NaN	NaN	NaN	NaN	N/A	NaN	NaN
P35631	1	P38903	0.98838	0.97689	0.97689	NaN	n	0	0	1	P38903	0.98838	0.97689	0.97689	NaN	n	0	0
P35631	2	P15891	0.98838	0.97689	0.97689	NaN	n	0	0	2	P31383	0.98838	0.97689	0.97689	NaN	n	0	0
P35631	3	Q07622	0.98838	0.97689	0.97689	NaN	n	0	0	3	Q00362	0.98838	0.97689	0.97689	NaN	n	0	0
P35631	4	P60010	0.98838	0.97689	0.97689	NaN	n	0	0	4	P38720	0.98838	0.97689	0.97689	NaN	n	0	0
P35631	5	P38872	0.98838	0.97689	0.97689	NaN	n	0	0	5	P15891	0.98838	0.97689	0.97689	NaN	n	0	0
P35631	6	Q07732	0.98838	0.97689	0.97689	NaN	n	0	0	6	P15315	0.98838	0.97689	0.97689	NaN	n	0	0
P35631	7	Q12433	0.98838	0.97689	0.97689	NaN	n	0	0	7	Q07622	0.98838	0.97689	0.97689	NaN	n	0	0
P35631	8	P46680	0.98838	0.97689	0.97689	NaN	n	0	0	8	P21147	0.98838	0.97689	0.97689	NaN	n	0	0
P35631	9	Q12476	0.98838	0.97689	0.97689	NaN	n	0	0	9	P19414	0.98838	0.97689	0.97689	NaN	n	0	0
P35631	10	Q12013	0.98838	0.97689	0.97689	NaN	n	0	0	10	Q06598	0.98838	0.97689	0.97689	NaN	n	0	0
P42736	1	P38903	0.98838	0.97689	0.97689	NaN	n	0	0	1	P38903	0.98838	0.97689	0.97689	NaN	n	0	0
P42736	2	P15891	0.98838	0.97689	0.97689	NaN	n	0	0	2	P31383	0.98838	0.97689	0.97689	NaN	n	0	0
P42736	3	Q07622	0.98838	0.97689	0.97689	NaN	n	0	0	3	Q00362	0.98838	0.97689	0.97689	NaN	n	0	0
P42736	4	P60010	0.98838	0.97689	0.97689	NaN	n	0	0	4	P38720	0.98838	0.97689	0.97689	NaN	n	0	0
P42736	5	P38872	0.98838	0.97689	0.97689	NaN	n	0	0	5	P15891	0.98838	0.97689	0.97689	NaN	n	0	0
P42736	6	Q07732	0.98838	0.97689	0.97689	NaN	n	0	0	6	P15315	0.98838	0.97689	0.97689	NaN	n	0	0
P42736	7	Q12433	0.98838	0.97689	0.97689	NaN	n	0	0	7	Q07622	0.98838	0.97689	0.97689	NaN	n	0	0
P42736	8	P46680	0.98838	0.97689	0.97689	NaN	n	0	0	8	P21147	0.98838	0.97689	0.97689	NaN	n	0	0
P42736	9	Q12476	0.98838	0.97689	0.97689	NaN	n	0	0	9	P19414	0.98838	0.97689	0.97689	NaN	n	0	0
P42736	10	Q12013	0.98838	0.97689	0.97689	NaN	n	0	0	10	Q06598	0.98838	0.97689	0.97689	NaN	n	0	0
P47927	0	N/A	NaN	NaN	NaN	NaN	N/A	NaN	NaN	0	N/A	NaN	NaN	NaN	NaN	N/A	NaN	NaN
P35632	0	N/A	NaN	NaN	NaN	NaN	N/A	NaN	NaN	0	N/A	NaN	NaN	NaN	NaN	N/A	NaN	NaN
Q9ZPW2	0	N/A	NaN	NaN	NaN	NaN	N/A	NaN	NaN	0	N/A	NaN	NaN	NaN	NaN	N/A	NaN	NaN
P40602	0	N/A	NaN	NaN	NaN	NaN	N/A	NaN	NaN	0	N/A	NaN	NaN	NaN	NaN	N/A	NaN	NaN
Q8L9G7	0	N/A	NaN	NaN	NaN	NaN	N/A	NaN	NaN	0	N/A	NaN	NaN	NaN	NaN	N/A	NaN	NaN
Q06548	0	N/A	NaN	NaN	NaN	NaN	N/A	NaN	NaN	0	N/A	NaN	NaN	NaN	NaN	N/A	NaN	NaN
P46573	0	N/A	NaN	NaN	NaN	NaN	N/A	NaN	NaN	0	N/A	NaN	NaN	NaN	NaN	N/A	NaN	NaN
Q9XIR4	0	N/A	NaN	NaN	NaN	NaN	N/A	NaN	NaN	0	N/A	NaN	NaN	NaN	NaN	N/A	NaN	NaN
Q8W4A5	0	N/A	NaN	NaN	NaN	NaN	N/A	NaN	NaN	0	N/A	NaN	NaN	NaN	NaN	N/A	NaN	NaN
Q9FH50	0	N/A	NaN	NaN	NaN	NaN	N/A	NaN	NaN	0	N/A	NaN	NaN	NaN	NaN	N/A	NaN	NaN
Q9LSZ0	0	N/A	NaN	NaN	NaN	NaN	N/A	NaN	NaN	0	N/A	NaN	NaN	NaN	NaN	N/A	NaN	NaN
P92979	0	N/A	NaN	NaN	NaN	NaN	N/A	NaN	NaN	0	N/A	NaN	NaN	NaN	NaN	N/A	NaN	NaN
P92981	0	N/A	NaN	NaN	NaN	NaN	N/A	NaN	NaN	0	N/A	NaN	NaN	NaN	NaN	N/A	NaN	NaN
P92980	0	N/A	NaN	NaN	NaN	NaN	N/A	NaN	NaN	0	N/A	NaN	NaN	NaN	NaN	N/A	NaN	NaN
Q9LKL2	1	Q12495	0.98762	0.9754	0.9754	NaN	n	0	0	1	P38903	0.98838	0.97689	0.97689	NaN	n	0	0
Q9LKL2	2	Q04199	0.98762	0.9754	0.9754	NaN	n	0	0	2	P15891	0.98838	0.97689	0.97689	NaN	n	0	0
Q9LKL2	3	P21190	0.98762	0.9754	0.9754	NaN	n	0	0	3	Q07622	0.98838	0.97689	0.97689	NaN	n	0	0
Q9LKL2	4	P25583	0.98762	0.9754	0.9754	NaN	n	0	0	4	P60010	0.98838	0.97689	0.97689	NaN	n	0	0
Q9LKL2	5	P13712	0.98762	0.9754	0.9754	NaN	n	0	0	5	P38872	0.98838	0.97689	0.97689	NaN	n	0	0
Q9LKL2	6	P32608	0.98762	0.9754	0.9754	NaN	n	0	0	6	Q07732	0.98838	0.97689	0.97689	NaN	n	0	0
Q9LKL2	7	P26343	0.97524	0.95109	0.95109	NaN	n	0	0	7	Q12433	0.98838	0.97689	0.97689	NaN	n	0	0
Q9LKL2	8	P39521	0.97524	0.95109	0.95109	NaN	n	0	0	8	P46680	0.98838	0.97689	0.97689	NaN	n	0	0
Q9LKL2	9	P32805	0.97524	0.95109	0.95109	NaN	n	0	0	9	Q12476	0.98838	0.97689	0.97689	NaN	n	0	0
Q9LKL2	10	P39520	0.97524	0.95109	0.95109	NaN	n	0	0	10	Q12013	0.98838	0.97689	0.97689	NaN	n	0	0
Q6LA43	0	N/A	NaN	NaN	NaN	NaN	N/A	NaN	NaN	0	N/A	NaN	NaN	NaN	NaN	N/A	NaN	NaN
Q9LVG4	1	P48361	0.98687	0.9739	0.9739	NaN	n	0	0	1	P32447	0.98687	0.9739	0.9739	NaN	n	0	0
Q9LVG4	2	P35817	0.98687	0.9739	0.9739	NaN	n	0	0	2	P48361	0.98687	0.9739	0.9739	NaN	n	0	0
Q9LVG4	3	P31385	0.98687	0.9739	0.9739	NaN	n	0	0	3	P35817	0.98687	0.9739	0.9739	NaN	n	0	0
Q9LVG4	4	Q01448	0.98687	0.9739	0.9739	NaN	n	0	0	4	Q01532	0.98687	0.9739	0.9739	NaN	n	0	0
Q9LVG4	5	P32896	0.98687	0.9739	0.9739	NaN	n	0	0	5	Q12495	0.98687	0.9739	0.9739	NaN	n	0	0
Q9LVG4	6	Q6B233	0.98687	0.9739	0.9739	NaN	n	0	0	6	Q04199	0.98687	0.9739	0.9739	NaN	n	0	0
Q9LVG4	7	Q3E793	0.98687	0.9739	0.9739	NaN	n	0	0	7	P31385	0.98687	0.9739	0.9739	NaN	n	0	0
Q9LVG4	8	Q06860	0.98687	0.9739	0.9739	NaN	n	0	0	8	Q01448	0.98687	0.9739	0.9739	NaN	n	0	0
Q9LVG4	9	Q06859	0.98687	0.9739	0.9739	NaN	n	0	0	9	P21190	0.98687	0.9739	0.9739	NaN	n	0	0
Q9LVG4	10	Q06630	0.98687	0.9739	0.9739	NaN	n	0	0	10	P25583	0.98687	0.9739	0.9739	NaN	n	0	0
Q9FJ16	0	N/A	NaN	NaN	NaN	NaN	N/A	NaN	NaN	0	N/A	NaN	NaN	NaN	NaN	N/A	NaN	NaN
Q6LA42	0	N/A	NaN	NaN	NaN	NaN	N/A	NaN	NaN	0	N/A	NaN	NaN	NaN	NaN	N/A	NaN	NaN
Q9C9F6	1	P48361	0.98687	0.9739	0.9739	NaN	n	0	0	1	P32447	0.98687	0.9739	0.9739	NaN	n	0	0
Q9C9F6	2	P35817	0.98687	0.9739	0.9739	NaN	n	0	0	2	P48361	0.98687	0.9739	0.9739	NaN	n	0	0
Q9C9F6	3	P31385	0.98687	0.9739	0.9739	NaN	n	0	0	3	P35817	0.98687	0.9739	0.9739	NaN	n	0	0
Q9C9F6	4	Q01448	0.98687	0.9739	0.9739	NaN	n	0	0	4	Q01532	0.98687	0.9739	0.9739	NaN	n	0	0
Q9C9F6	5	P32896	0.98687	0.9739	0.9739	NaN	n	0	0	5	Q12495	0.98687	0.9739	0.9739	NaN	n	0	0
Q9C9F6	6	Q6B233	0.98687	0.9739	0.9739	NaN	n	0	0	6	Q04199	0.98687	0.9739	0.9739	NaN	n	0	0
Q9C9F6	7	Q3E793	0.98687	0.9739	0.9739	NaN	n	0	0	7	P31385	0.98687	0.9739	0.9739	NaN	n	0	0
Q9C9F6	8	Q06860	0.98687	0.9739	0.9739	NaN	n	0	0	8	Q01448	0.98687	0.9739	0.9739	NaN	n	0	0
Q9C9F6	9	Q06859	0.98687	0.9739	0.9739	NaN	n	0	0	9	P21190	0.98687	0.9739	0.9739	NaN	n	0	0
Q9C9F6	10	Q06630	0.98687	0.9739	0.9739	NaN	n	0	0	10	P25583	0.98687	0.9739	0.9739	NaN	n	0	0
Q93WK5	1	P48361	0.98687	0.9739	0.9739	NaN	n	0	0	1	P32447	0.98687	0.9739	0.9739	NaN	n	0	0
Q93WK5	2	P35817	0.98687	0.9739	0.9739	NaN	n	0	0	2	P48361	0.98687	0.9739	0.9739	NaN	n	0	0
Q93WK5	3	P31385	0.98687	0.9739	0.9739	NaN	n	0	0	3	P35817	0.98687	0.9739	0.9739	NaN	n	0	0
Q93WK5	4	Q01448	0.98687	0.9739	0.9739	NaN	n	0	0	4	Q01532	0.98687	0.9739	0.9739	NaN	n	0	0
Q93WK5	5	P32896	0.98687	0.9739	0.9739	NaN	n	0	0	5	Q12495	0.98687	0.9739	0.9739	NaN	n	0	0
Q93WK5	6	Q6B233	0.98687	0.9739	0.9739	NaN	n	0	0	6	Q04199	0.98687	0.9739	0.9739	NaN	n	0	0
Q93WK5	7	Q3E793	0.98687	0.9739	0.9739	NaN	n	0	0	7	P31385	0.98687	0.9739	0.9739	NaN	n	0	0
Q93WK5	8	Q06860	0.98687	0.9739	0.9739	NaN	n	0	0	8	Q01448	0.98687	0.9739	0.9739	NaN	n	0	0
Q93WK5	9	Q06859	0.98687	0.9739	0.9739	NaN	n	0	0	9	P21190	0.98687	0.9739	0.9739	NaN	n	0	0
Q93WK5	10	Q06630	0.98687	0.9739	0.9739	NaN	n	0	0	10	P25583	0.98687	0.9739	0.9739	NaN	n	0	0
O23100	0	N/A	NaN	NaN	NaN	NaN	N/A	NaN	NaN	0	N/A	NaN	NaN	NaN	NaN	N/A	NaN	NaN
Q8L500	0	N/A	NaN	NaN	NaN	NaN	N/A	NaN	NaN	0	N/A	NaN	NaN	NaN	NaN	N/A	NaN	NaN
P31166	0	N/A	NaN	NaN	NaN	NaN	N/A	NaN	NaN	0	N/A	NaN	NaN	NaN	NaN	N/A	NaN	NaN
Q42563	0	N/A	NaN	NaN	NaN	NaN	N/A	NaN	NaN	0	N/A	NaN	NaN	NaN	NaN	N/A	NaN	NaN
Q05431	1	P38903	0.98838	0.97689	0.97689	NaN	n	0	0	1	P38903	0.98838	0.97689	0.97689	NaN	n	0	0
Q05431	2	P15891	0.98838	0.97689	0.97689	NaN	n	0	0	2	P31383	0.98838	0.97689	0.97689	NaN	n	0	0
Q05431	3	Q07622	0.98838	0.97689	0.97689	NaN	n	0	0	3	Q00362	0.98838	0.97689	0.97689	NaN	n	0	0
Q05431	4	P60010	0.98838	0.97689	0.97689	NaN	n	0	0	4	P38720	0.98838	0.97689	0.97689	NaN	n	0	0
Q05431	5	P38872	0.98838	0.97689	0.97689	NaN	n	0	0	5	P15891	0.98838	0.97689	0.97689	NaN	n	0	0
Q05431	6	Q07732	0.98838	0.97689	0.97689	NaN	n	0	0	6	P15315	0.98838	0.97689	0.97689	NaN	n	0	0
Q05431	7	Q12433	0.98838	0.97689	0.97689	NaN	n	0	0	7	Q07622	0.98838	0.97689	0.97689	NaN	n	0	0
Q05431	8	P46680	0.98838	0.97689	0.97689	NaN	n	0	0	8	P21147	0.98838	0.97689	0.97689	NaN	n	0	0
Q05431	9	Q12476	0.98838	0.97689	0.97689	NaN	n	0	0	9	P19414	0.98838	0.97689	0.97689	NaN	n	0	0
Q05431	10	Q12013	0.98838	0.97689	0.97689	NaN	n	0	0	10	Q06598	0.98838	0.97689	0.97689	NaN	n	0	0
P19892	0	N/A	NaN	NaN	NaN	NaN	N/A	NaN	NaN	0	N/A	NaN	NaN	NaN	NaN	N/A	NaN	NaN
P28185	0	N/A	NaN	NaN	NaN	NaN	N/A	NaN	NaN	0	N/A	NaN	NaN	NaN	NaN	N/A	NaN	NaN
P28186	0	N/A	NaN	NaN	NaN	NaN	N/A	NaN	NaN	0	N/A	NaN	NaN	NaN	NaN	N/A	NaN	NaN
P28187	0	N/A	NaN	NaN	NaN	NaN	N/A	NaN	NaN	0	N/A	NaN	NaN	NaN	NaN	N/A	NaN	NaN
P28188	0	N/A	NaN	NaN	NaN	NaN	N/A	NaN	NaN	0	N/A	NaN	NaN	NaN	NaN	N/A	NaN	NaN
Q9SA77	0	N/A	NaN	NaN	NaN	NaN	N/A	NaN	NaN	0	N/A	NaN	NaN	NaN	NaN	N/A	NaN	NaN
O64749	0	N/A	NaN	NaN	NaN	NaN	N/A	NaN	NaN	0	N/A	NaN	NaN	NaN	NaN	N/A	NaN	NaN
Q9SUN3	0	N/A	NaN	NaN	NaN	NaN	N/A	NaN	NaN	0	N/A	NaN	NaN	NaN	NaN	N/A	NaN	NaN
Q9FI17	0	N/A	NaN	NaN	NaN	NaN	N/A	NaN	NaN	0	N/A	NaN	NaN	NaN	NaN	N/A	NaN	NaN
O48707	0	N/A	NaN	NaN	NaN	NaN	N/A	NaN	NaN	0	N/A	NaN	NaN	NaN	NaN	N/A	NaN	NaN
Q8GXE2	0	N/A	NaN	NaN	NaN	NaN	N/A	NaN	NaN	0	N/A	NaN	NaN	NaN	NaN	N/A	NaN	NaN
Q8W108	0	N/A	NaN	NaN	NaN	NaN	N/A	NaN	NaN	0	N/A	NaN	NaN	NaN	NaN	N/A	NaN	NaN
Q8H185	0	N/A	NaN	NaN	NaN	NaN	N/A	NaN	NaN	0	N/A	NaN	NaN	NaN	NaN	N/A	NaN	NaN
P36397	0	N/A	NaN	NaN	NaN	NaN	N/A	NaN	NaN	0	N/A	NaN	NaN	NaN	NaN	N/A	NaN	NaN
Q9SRC3	0	N/A	NaN	NaN	NaN	NaN	N/A	NaN	NaN	0	N/A	NaN	NaN	NaN	NaN	N/A	NaN	NaN
P40940	0	N/A	NaN	NaN	NaN	NaN	N/A	NaN	NaN	0	N/A	NaN	NaN	NaN	NaN	N/A	NaN	NaN
Q9SHU5	0	N/A	NaN	NaN	NaN	NaN	N/A	NaN	NaN	0	N/A	NaN	NaN	NaN	NaN	N/A	NaN	NaN
Q9ZPX1	0	N/A	NaN	NaN	NaN	NaN	N/A	NaN	NaN	0	N/A	NaN	NaN	NaN	NaN	N/A	NaN	NaN
Q8L7G0	0	N/A	NaN	NaN	NaN	NaN	N/A	NaN	NaN	0	N/A	NaN	NaN	NaN	NaN	N/A	NaN	NaN
Q94JM3	0	N/A	NaN	NaN	NaN	NaN	N/A	NaN	NaN	0	N/A	NaN	NaN	NaN	NaN	N/A	NaN	NaN
O23661	0	N/A	NaN	NaN	NaN	NaN	N/A	NaN	NaN	0	N/A	NaN	NaN	NaN	NaN	N/A	NaN	NaN
Q9ZTX9	0	N/A	NaN	NaN	NaN	NaN	N/A	NaN	NaN	0	N/A	NaN	NaN	NaN	NaN	N/A	NaN	NaN
P93024	0	N/A	NaN	NaN	NaN	NaN	N/A	NaN	NaN	0	N/A	NaN	NaN	NaN	NaN	N/A	NaN	NaN
Q9ZTX8	0	N/A	NaN	NaN	NaN	NaN	N/A	NaN	NaN	0	N/A	NaN	NaN	NaN	NaN	N/A	NaN	NaN
P93022	0	N/A	NaN	NaN	NaN	NaN	N/A	NaN	NaN	0	N/A	NaN	NaN	NaN	NaN	N/A	NaN	NaN
Q9FGV1	0	N/A	NaN	NaN	NaN	NaN	N/A	NaN	NaN	0	N/A	NaN	NaN	NaN	NaN	N/A	NaN	NaN
Q9XED8	0	N/A	NaN	NaN	NaN	NaN	N/A	NaN	NaN	0	N/A	NaN	NaN	NaN	NaN	N/A	NaN	NaN
Q9SKN5	1	P25558	0.8588	0.73755	NaN	0.73755	n	0	0	1	P14180	0.94607	0.89505	NaN	0.89505	n	0	0
Q9SKN5	2	Q07657	0.84332	0.71119	NaN	0.71119	n	0	0	2	Q07533	0.94607	0.89505	NaN	0.89505	n	0	0
Q9SKN5	3	P53727	0.82974	0.68847	NaN	0.68847	n	0	0	3	P42835	0.94607	0.89505	NaN	0.89505	n	0	0
Q9SKN5	4	Q08004	0.82974	0.68847	NaN	0.68847	n	0	0	4	P53890	0.90565	0.82021	NaN	0.82021	n	0	0
Q9SKN5	5	Q04347	0.82974	0.68847	NaN	0.68847	n	0	0	5	P25558	0.89832	0.80698	NaN	0.80698	n	0	0
Q9SKN5	6	P25627	0.82974	0.68847	NaN	0.68847	n	0	0	6	P53727	0.87301	0.76214	NaN	0.76214	n	0	0
Q9SKN5	7	P43573	0.82974	0.68847	NaN	0.68847	n	0	0	7	Q08004	0.87301	0.76214	NaN	0.76214	n	0	0
Q9SKN5	8	Q08754	0.82974	0.68847	NaN	0.68847	n	0	0	8	Q04347	0.87301	0.76214	NaN	0.76214	n	0	0
Q9SKN5	9	P53226	0.82974	0.68847	NaN	0.68847	n	0	0	9	P25627	0.87301	0.76214	NaN	0.76214	n	0	0
Q9SKN5	10	Q12465	0.82974	0.68847	NaN	0.68847	n	0	0	10	P43573	0.87301	0.76214	NaN	0.76214	n	0	0
Q9ZPY6	0	N/A	NaN	NaN	NaN	NaN	N/A	NaN	NaN	0	N/A	NaN	NaN	NaN	NaN	N/A	NaN	NaN
Q9XID4	0	N/A	NaN	NaN	NaN	NaN	N/A	NaN	NaN	0	N/A	NaN	NaN	NaN	NaN	N/A	NaN	NaN
Q9FX25	0	N/A	NaN	NaN	NaN	NaN	N/A	NaN	NaN	0	N/A	NaN	NaN	NaN	NaN	N/A	NaN	NaN
Q9LQE8	0	N/A	NaN	NaN	NaN	NaN	N/A	NaN	NaN	0	N/A	NaN	NaN	NaN	NaN	N/A	NaN	NaN
Q9LQE3	0	N/A	NaN	NaN	NaN	NaN	N/A	NaN	NaN	0	N/A	NaN	NaN	NaN	NaN	N/A	NaN	NaN
Q93YR9	1	Q05080	0.81929	0.67123	NaN	0.67123	n	0	0	1	P14180	0.94607	0.89505	NaN	0.89505	n	0	0
Q93YR9	2	P08964	0.81762	0.66849	NaN	0.66849	n	0	0	2	Q07533	0.94607	0.89505	NaN	0.89505	n	0	0
Q93YR9	3	P25558	0.79132	0.62619	NaN	0.62619	n	0	0	3	P42835	0.94607	0.89505	NaN	0.89505	n	0	0
Q93YR9	4	P14180	0.77246	0.5967	NaN	0.5967	n	0	0	4	P53890	0.90565	0.82021	NaN	0.82021	n	0	0
Q93YR9	5	Q07533	0.77246	0.5967	NaN	0.5967	n	0	0	5	P25558	0.89832	0.80698	NaN	0.80698	n	0	0
Q93YR9	6	P42835	0.77246	0.5967	NaN	0.5967	n	0	0	6	Q05080	0.89748	0.80548	NaN	0.80548	n	0	0
Q93YR9	7	P25342	0.77243	0.59665	NaN	0.59665	n	0	0	7	P53727	0.87301	0.76214	NaN	0.76214	n	0	0
Q93YR9	8	P53727	0.76551	0.586	NaN	0.586	n	0	0	8	Q08004	0.87301	0.76214	NaN	0.76214	n	0	0
Q93YR9	9	Q08004	0.76551	0.586	NaN	0.586	n	0	0	9	Q04347	0.87301	0.76214	NaN	0.76214	n	0	0
Q93YR9	10	Q04347	0.76551	0.586	NaN	0.586	n	0	0	10	P25627	0.87301	0.76214	NaN	0.76214	n	0	0
Q84WU6	0	N/A	NaN	NaN	NaN	NaN	N/A	NaN	NaN	0	N/A	NaN	NaN	NaN	NaN	N/A	NaN	NaN
Q9C5W9	0	N/A	NaN	NaN	NaN	NaN	N/A	NaN	NaN	0	N/A	NaN	NaN	NaN	NaN	N/A	NaN	NaN
Q8RYC8	1	P25298	0.89708	0.80475	0.80475	NaN	n	0	0	1	P13393	0.92497	0.85557	0.85557	NaN	n	0	0
Q8RYC8	2	P38903	0.85465	0.73042	0.73042	NaN	n	0	0	2	P25298	0.89708	0.80475	0.80475	NaN	n	0	0
Q8RYC8	3	P15891	0.85465	0.73042	0.73042	NaN	n	0	0	3	P25299	0.89708	0.80475	0.80475	NaN	n	0	0
Q8RYC8	4	Q07622	0.85465	0.73042	0.73042	NaN	n	0	0	4	P38903	0.85465	0.73042	0.73042	NaN	n	0	0
Q8RYC8	5	P60010	0.85465	0.73042	0.73042	NaN	n	0	0	5	P31383	0.85465	0.73042	0.73042	NaN	n	0	0
Q8RYC8	6	P38872	0.85465	0.73042	0.73042	NaN	n	0	0	6	Q00362	0.85465	0.73042	0.73042	NaN	n	0	0
Q8RYC8	7	Q07732	0.85465	0.73042	0.73042	NaN	n	0	0	7	P38720	0.85465	0.73042	0.73042	NaN	n	0	0
Q8RYC8	8	Q12433	0.85465	0.73042	0.73042	NaN	n	0	0	8	P15891	0.85465	0.73042	0.73042	NaN	n	0	0
Q8RYC8	9	P46680	0.85465	0.73042	0.73042	NaN	n	0	0	9	P15315	0.85465	0.73042	0.73042	NaN	n	0	0
Q8RYC8	10	Q12476	0.85465	0.73042	0.73042	NaN	n	0	0	10	Q07622	0.85465	0.73042	0.73042	NaN	n	0	0
Q9C7I9	1	P40041	0.99669	0.9934	NaN	0.9934	n	0	0	1	Q01217	0.99669	0.9934	NaN	0.9934	n	0	0
Q9C7I9	2	P46974	0.99669	0.9934	NaN	0.9934	n	0	0	2	Q12406	0.99669	0.9934	NaN	0.9934	n	0	0
Q9C7I9	3	Q6B233	0.99669	0.9934	NaN	0.9934	n	0	0	3	Q05123	0.99669	0.9934	NaN	0.9934	n	0	0
Q9C7I9	4	Q02866	0.99669	0.9934	NaN	0.9934	n	0	0	4	P40956	0.99669	0.9934	NaN	0.9934	n	0	0
Q9C7I9	5	Q06860	0.99669	0.9934	NaN	0.9934	n	0	0	5	P32464	0.99669	0.9934	NaN	0.9934	n	0	0
Q9C7I9	6	Q06859	0.99669	0.9934	NaN	0.9934	n	0	0	6	Q03081	0.99669	0.9934	NaN	0.9934	n	0	0
Q9C7I9	7	P43569	0.99007	0.98025	NaN	0.98025	n	0	0	7	Q02455	0.99669	0.9934	NaN	0.9934	n	0	0
Q9C7I9	8	P36130	0.99007	0.98025	NaN	0.98025	n	0	0	8	P40457	0.99669	0.9934	NaN	0.9934	n	0	0
Q9C7I9	9	Q6B1Z6	0.99007	0.98025	NaN	0.98025	n	0	0	9	P43609	0.99669	0.9934	NaN	0.9934	n	0	0
Q9C7I9	10	Q6Q7H7	0.99007	0.98025	NaN	0.98025	n	0	0	10	Q03124	0.99669	0.9934	NaN	0.9934	n	0	0
Q9C8N9	1	P40041	0.99669	0.9934	NaN	0.9934	n	0	0	1	Q01217	0.99669	0.9934	NaN	0.9934	n	0	0
Q9C8N9	2	P46974	0.99669	0.9934	NaN	0.9934	n	0	0	2	Q12406	0.99669	0.9934	NaN	0.9934	n	0	0
Q9C8N9	3	Q6B233	0.99669	0.9934	NaN	0.9934	n	0	0	3	Q05123	0.99669	0.9934	NaN	0.9934	n	0	0
Q9C8N9	4	Q02866	0.99669	0.9934	NaN	0.9934	n	0	0	4	P40956	0.99669	0.9934	NaN	0.9934	n	0	0
Q9C8N9	5	Q06860	0.99669	0.9934	NaN	0.9934	n	0	0	5	P32464	0.99669	0.9934	NaN	0.9934	n	0	0
Q9C8N9	6	Q06859	0.99669	0.9934	NaN	0.9934	n	0	0	6	Q03081	0.99669	0.9934	NaN	0.9934	n	0	0
Q9C8N9	7	P43569	0.99007	0.98025	NaN	0.98025	n	0	0	7	Q02455	0.99669	0.9934	NaN	0.9934	n	0	0
Q9C8N9	8	P36130	0.99007	0.98025	NaN	0.98025	n	0	0	8	P40457	0.99669	0.9934	NaN	0.9934	n	0	0
Q9C8N9	9	Q6B1Z6	0.99007	0.98025	NaN	0.98025	n	0	0	9	P43609	0.99669	0.9934	NaN	0.9934	n	0	0
Q9C8N9	10	Q6Q7H7	0.99007	0.98025	NaN	0.98025	n	0	0	10	Q03124	0.99669	0.9934	NaN	0.9934	n	0	0
Q9C8N7	1	P40041	0.99669	0.9934	NaN	0.9934	n	0	0	1	Q01217	0.99669	0.9934	NaN	0.9934	n	0	0
Q9C8N7	2	P46974	0.99669	0.9934	NaN	0.9934	n	0	0	2	Q12406	0.99669	0.9934	NaN	0.9934	n	0	0
Q9C8N7	3	Q6B233	0.99669	0.9934	NaN	0.9934	n	0	0	3	Q05123	0.99669	0.9934	NaN	0.9934	n	0	0
Q9C8N7	4	Q02866	0.99669	0.9934	NaN	0.9934	n	0	0	4	P40956	0.99669	0.9934	NaN	0.9934	n	0	0
Q9C8N7	5	Q06860	0.99669	0.9934	NaN	0.9934	n	0	0	5	P32464	0.99669	0.9934	NaN	0.9934	n	0	0
Q9C8N7	6	Q06859	0.99669	0.9934	NaN	0.9934	n	0	0	6	Q03081	0.99669	0.9934	NaN	0.9934	n	0	0
Q9C8N7	7	P43569	0.99007	0.98025	NaN	0.98025	n	0	0	7	Q02455	0.99669	0.9934	NaN	0.9934	n	0	0
Q9C8N7	8	P36130	0.99007	0.98025	NaN	0.98025	n	0	0	8	P40457	0.99669	0.9934	NaN	0.9934	n	0	0
Q9C8N7	9	Q6B1Z6	0.99007	0.98025	NaN	0.98025	n	0	0	9	P43609	0.99669	0.9934	NaN	0.9934	n	0	0
Q9C8N7	10	Q6Q7H7	0.99007	0.98025	NaN	0.98025	n	0	0	10	Q03124	0.99669	0.9934	NaN	0.9934	n	0	0
Q9LP07	0	N/A	NaN	NaN	NaN	NaN	N/A	NaN	NaN	0	N/A	NaN	NaN	NaN	NaN	N/A	NaN	NaN
Q93Z70	0	N/A	NaN	NaN	NaN	NaN	N/A	NaN	NaN	0	N/A	NaN	NaN	NaN	NaN	N/A	NaN	NaN
P46637	0	N/A	NaN	NaN	NaN	NaN	N/A	NaN	NaN	0	N/A	NaN	NaN	NaN	NaN	N/A	NaN	NaN
Q9ZPF5	0	N/A	NaN	NaN	NaN	NaN	N/A	NaN	NaN	0	N/A	NaN	NaN	NaN	NaN	N/A	NaN	NaN
P05466	0	N/A	NaN	NaN	NaN	NaN	N/A	NaN	NaN	0	N/A	NaN	NaN	NaN	NaN	N/A	NaN	NaN
P57720	0	N/A	NaN	NaN	NaN	NaN	N/A	NaN	NaN	0	N/A	NaN	NaN	NaN	NaN	N/A	NaN	NaN
P29976	0	N/A	NaN	NaN	NaN	NaN	N/A	NaN	NaN	0	N/A	NaN	NaN	NaN	NaN	N/A	NaN	NaN
Q00218	0	N/A	NaN	NaN	NaN	NaN	N/A	NaN	NaN	0	N/A	NaN	NaN	NaN	NaN	N/A	NaN	NaN
Q9SJ05	0	N/A	NaN	NaN	NaN	NaN	N/A	NaN	NaN	0	N/A	NaN	NaN	NaN	NaN	N/A	NaN	NaN
P45951	0	N/A	NaN	NaN	NaN	NaN	N/A	NaN	NaN	0	N/A	NaN	NaN	NaN	NaN	N/A	NaN	NaN
O49397	1	P53849	0.82418	0.67927	NaN	0.67927	n	0	0	1	P53849	0.82418	0.67927	NaN	0.67927	n	0	0
O49397	2	Q12418	0.82418	0.67927	NaN	0.67927	n	0	0	2	Q12418	0.82418	0.67927	NaN	0.67927	n	0	0
O49397	3	Q04233	0.82418	0.67927	NaN	0.67927	n	0	0	3	Q04233	0.82418	0.67927	NaN	0.67927	n	0	0
O49397	4	Q6Q5J0	0.82418	0.67927	NaN	0.67927	n	0	0	4	Q6Q5J0	0.82418	0.67927	NaN	0.67927	n	0	0
O49397	5	P28625	0.81701	0.66751	NaN	0.66751	n	0	0	5	Q45U20	0.82418	0.67927	NaN	0.67927	n	0	0
O49397	6	Q02685	0.81701	0.66751	NaN	0.66751	n	0	0	6	P38110	0.81701	0.66751	NaN	0.66751	n	0	0
O49397	7	P38207	0.8166	0.66683	NaN	0.66683	n	0	0	7	Q05949	0.81701	0.66751	NaN	0.66751	n	0	0
O49397	8	P18899	0.8166	0.66683	NaN	0.66683	n	0	0	8	P15790	0.81701	0.66751	NaN	0.66751	n	0	0
O49397	9	Q12086	0.8166	0.66683	NaN	0.66683	n	0	0	9	P19454	0.81701	0.66751	NaN	0.66751	n	0	0
O49397	10	P47119	0.8166	0.66683	NaN	0.66683	n	0	0	10	P43639	0.81701	0.66751	NaN	0.66751	n	0	0
Q9FXD6	1	P53849	0.82418	0.67927	NaN	0.67927	n	0	0	1	P53849	0.82418	0.67927	NaN	0.67927	n	0	0
Q9FXD6	2	Q12418	0.82418	0.67927	NaN	0.67927	n	0	0	2	Q12418	0.82418	0.67927	NaN	0.67927	n	0	0
Q9FXD6	3	Q04233	0.82418	0.67927	NaN	0.67927	n	0	0	3	Q04233	0.82418	0.67927	NaN	0.67927	n	0	0
Q9FXD6	4	Q6Q5J0	0.82418	0.67927	NaN	0.67927	n	0	0	4	Q6Q5J0	0.82418	0.67927	NaN	0.67927	n	0	0
Q9FXD6	5	P28625	0.81701	0.66751	NaN	0.66751	n	0	0	5	Q45U20	0.82418	0.67927	NaN	0.67927	n	0	0
Q9FXD6	6	Q02685	0.81701	0.66751	NaN	0.66751	n	0	0	6	P38110	0.81701	0.66751	NaN	0.66751	n	0	0
Q9FXD6	7	P38207	0.8166	0.66683	NaN	0.66683	n	0	0	7	Q05949	0.81701	0.66751	NaN	0.66751	n	0	0
Q9FXD6	8	P18899	0.8166	0.66683	NaN	0.66683	n	0	0	8	P15790	0.81701	0.66751	NaN	0.66751	n	0	0
Q9FXD6	9	Q12086	0.8166	0.66683	NaN	0.66683	n	0	0	9	P19454	0.81701	0.66751	NaN	0.66751	n	0	0
Q9FXD6	10	P47119	0.8166	0.66683	NaN	0.66683	n	0	0	10	P43639	0.81701	0.66751	NaN	0.66751	n	0	0
P62598	0	N/A	NaN	NaN	NaN	NaN	N/A	NaN	NaN	0	N/A	NaN	NaN	NaN	NaN	N/A	NaN	NaN
Q9ZVD3	1	P53849	0.82418	0.67927	NaN	0.67927	n	0	0	1	P53849	0.82418	0.67927	NaN	0.67927	n	0	0
Q9ZVD3	2	Q12418	0.82418	0.67927	NaN	0.67927	n	0	0	2	Q12418	0.82418	0.67927	NaN	0.67927	n	0	0
Q9ZVD3	3	Q04233	0.82418	0.67927	NaN	0.67927	n	0	0	3	Q04233	0.82418	0.67927	NaN	0.67927	n	0	0
Q9ZVD3	4	Q6Q5J0	0.82418	0.67927	NaN	0.67927	n	0	0	4	Q6Q5J0	0.82418	0.67927	NaN	0.67927	n	0	0
Q9ZVD3	5	P28625	0.81701	0.66751	NaN	0.66751	n	0	0	5	Q45U20	0.82418	0.67927	NaN	0.67927	n	0	0
Q9ZVD3	6	Q02685	0.81701	0.66751	NaN	0.66751	n	0	0	6	P38110	0.81701	0.66751	NaN	0.66751	n	0	0
Q9ZVD3	7	P38207	0.8166	0.66683	NaN	0.66683	n	0	0	7	Q05949	0.81701	0.66751	NaN	0.66751	n	0	0
Q9ZVD3	8	P18899	0.8166	0.66683	NaN	0.66683	n	0	0	8	P15790	0.81701	0.66751	NaN	0.66751	n	0	0
Q9ZVD3	9	Q12086	0.8166	0.66683	NaN	0.66683	n	0	0	9	P19454	0.81701	0.66751	NaN	0.66751	n	0	0
Q9ZVD3	10	P47119	0.8166	0.66683	NaN	0.66683	n	0	0	10	P43639	0.81701	0.66751	NaN	0.66751	n	0	0
Q8L9Y3	0	N/A	NaN	NaN	NaN	NaN	N/A	NaN	NaN	0	N/A	NaN	NaN	NaN	NaN	N/A	NaN	NaN
Q7G8V2	0	N/A	NaN	NaN	NaN	NaN	N/A	NaN	NaN	0	N/A	NaN	NaN	NaN	NaN	N/A	NaN	NaN
Q9SHC2	1	P48361	0.76497	0.58518	0.9739	0.47104	n	0	0	1	P35817	0.83461	0.69658	0.9739	0.66683	n	0	0
Q9SHC2	2	P35817	0.75941	0.57671	0.9739	0.45269	n	0	0	2	Q04199	0.83461	0.69658	0.9739	0.66683	n	0	0
Q9SHC2	3	P25611	0.7586	0.57548	0.92529	0.54296	n	0	0	3	P13712	0.83461	0.69658	0.9739	0.66683	n	0	0
Q9SHC2	4	Q03631	0.7328	0.537	0.92529	0.46674	n	0	0	4	P39943	0.80676	0.65086	0.92529	0.66751	n	0	0
Q9SHC2	5	P53968	0.72699	0.52851	0.92529	0.44818	n	0	0	5	Q01532	0.80401	0.64643	0.9739	0.58683	n	0	0
Q9SHC2	6	P40489	0.7267	0.52809	0.92529	0.44724	n	0	0	6	P48361	0.80327	0.64524	0.9739	0.58481	n	0	0
Q9SHC2	7	P38699	0.72438	0.52472	0.92529	0.43965	n	0	0	7	P19880	0.78249	0.6123	0.92529	0.60699	n	0	0
Q9SHC2	8	P38889	0.71789	0.51537	0.88639	0.49503	n	0	0	8	P25579	0.78157	0.61086	0.9739	0.52271	n	0	0
Q9SHC2	9	P10961	0.70702	0.49988	0.92529	0.37894	n	0	0	9	P32447	0.77952	0.60765	0.9739	0.51654	n	0	0
Q9SHC2	10	P07270	0.70196	0.49274	0.92529	0.35963	n	0	0	10	Q08957	0.774	0.59907	0.92529	0.58481	n	0	0
Q9FPR6	1	P48361	0.76497	0.58518	0.9739	0.47104	n	0	0	1	P35817	0.83461	0.69658	0.9739	0.66683	n	0	0
Q9FPR6	2	P35817	0.75941	0.57671	0.9739	0.45269	n	0	0	2	Q04199	0.83461	0.69658	0.9739	0.66683	n	0	0
Q9FPR6	3	P25611	0.7586	0.57548	0.92529	0.54296	n	0	0	3	P13712	0.83461	0.69658	0.9739	0.66683	n	0	0
Q9FPR6	4	Q03631	0.7328	0.537	0.92529	0.46674	n	0	0	4	P39943	0.80676	0.65086	0.92529	0.66751	n	0	0
Q9FPR6	5	P53968	0.72699	0.52851	0.92529	0.44818	n	0	0	5	Q01532	0.80401	0.64643	0.9739	0.58683	n	0	0
Q9FPR6	6	P40489	0.7267	0.52809	0.92529	0.44724	n	0	0	6	P48361	0.80327	0.64524	0.9739	0.58481	n	0	0
Q9FPR6	7	P38699	0.72438	0.52472	0.92529	0.43965	n	0	0	7	P19880	0.78249	0.6123	0.92529	0.60699	n	0	0
Q9FPR6	8	P38889	0.71789	0.51537	0.88639	0.49503	n	0	0	8	P25579	0.78157	0.61086	0.9739	0.52271	n	0	0
Q9FPR6	9	P10961	0.70702	0.49988	0.92529	0.37894	n	0	0	9	P32447	0.77952	0.60765	0.9739	0.51654	n	0	0
Q9FPR6	10	P07270	0.70196	0.49274	0.92529	0.35963	n	0	0	10	Q08957	0.774	0.59907	0.92529	0.58481	n	0	0
Q9FGT7	0	N/A	NaN	NaN	NaN	NaN	N/A	NaN	NaN	0	N/A	NaN	NaN	NaN	NaN	N/A	NaN	NaN
Q9M9B9	0	N/A	NaN	NaN	NaN	NaN	N/A	NaN	NaN	0	N/A	NaN	NaN	NaN	NaN	N/A	NaN	NaN
Q940D0	0	N/A	NaN	NaN	NaN	NaN	N/A	NaN	NaN	0	N/A	NaN	NaN	NaN	NaN	N/A	NaN	NaN
Q9LZJ8	1	Q6B237	0.91111	0.83012	NaN	0.83012	n	0	0	1	P40041	0.99669	0.9934	NaN	0.9934	n	0	0
Q9LZJ8	2	P40041	0.88085	0.7759	NaN	0.7759	n	0	0	2	P46974	0.99669	0.9934	NaN	0.9934	n	0	0
Q9LZJ8	3	P46974	0.88085	0.7759	NaN	0.7759	n	0	0	3	Q6B233	0.99669	0.9934	NaN	0.9934	n	0	0
Q9LZJ8	4	Q6B233	0.88085	0.7759	NaN	0.7759	n	0	0	4	Q02866	0.99669	0.9934	NaN	0.9934	n	0	0
Q9LZJ8	5	Q02866	0.88085	0.7759	NaN	0.7759	n	0	0	5	Q06860	0.99669	0.9934	NaN	0.9934	n	0	0
Q9LZJ8	6	Q06860	0.88085	0.7759	NaN	0.7759	n	0	0	6	Q06859	0.99669	0.9934	NaN	0.9934	n	0	0
Q9LZJ8	7	Q06859	0.88085	0.7759	NaN	0.7759	n	0	0	7	P43569	0.99007	0.98025	NaN	0.98025	n	0	0
Q9LZJ8	8	P53968	0.87664	0.7685	NaN	0.7685	n	0	0	8	P36130	0.99007	0.98025	NaN	0.98025	n	0	0
Q9LZJ8	9	P43569	0.87511	0.76581	NaN	0.76581	n	0	0	9	Q6B1Z6	0.99007	0.98025	NaN	0.98025	n	0	0
Q9LZJ8	10	P36130	0.87511	0.76581	NaN	0.76581	n	0	0	10	Q6Q7H7	0.99007	0.98025	NaN	0.98025	n	0	0
Q9LYP5	1	Q6B237	0.91111	0.83012	NaN	0.83012	n	0	0	1	P40041	0.99669	0.9934	NaN	0.9934	n	0	0
Q9LYP5	2	P40041	0.88085	0.7759	NaN	0.7759	n	0	0	2	P46974	0.99669	0.9934	NaN	0.9934	n	0	0
Q9LYP5	3	P46974	0.88085	0.7759	NaN	0.7759	n	0	0	3	Q6B233	0.99669	0.9934	NaN	0.9934	n	0	0
Q9LYP5	4	Q6B233	0.88085	0.7759	NaN	0.7759	n	0	0	4	Q02866	0.99669	0.9934	NaN	0.9934	n	0	0
Q9LYP5	5	Q02866	0.88085	0.7759	NaN	0.7759	n	0	0	5	Q06860	0.99669	0.9934	NaN	0.9934	n	0	0
Q9LYP5	6	Q06860	0.88085	0.7759	NaN	0.7759	n	0	0	6	Q06859	0.99669	0.9934	NaN	0.9934	n	0	0
Q9LYP5	7	Q06859	0.88085	0.7759	NaN	0.7759	n	0	0	7	P43569	0.99007	0.98025	NaN	0.98025	n	0	0
Q9LYP5	8	P53968	0.87664	0.7685	NaN	0.7685	n	0	0	8	P36130	0.99007	0.98025	NaN	0.98025	n	0	0
Q9LYP5	9	P43569	0.87511	0.76581	NaN	0.76581	n	0	0	9	Q6B1Z6	0.99007	0.98025	NaN	0.98025	n	0	0
Q9LYP5	10	P36130	0.87511	0.76581	NaN	0.76581	n	0	0	10	Q6Q7H7	0.99007	0.98025	NaN	0.98025	n	0	0
Q9M8Y4	1	P48361	0.76497	0.58518	0.9739	0.47104	n	0	0	1	P35817	0.83461	0.69658	0.9739	0.66683	n	0	0
Q9M8Y4	2	P35817	0.75941	0.57671	0.9739	0.45269	n	0	0	2	Q04199	0.83461	0.69658	0.9739	0.66683	n	0	0
Q9M8Y4	3	P25611	0.7586	0.57548	0.92529	0.54296	n	0	0	3	P13712	0.83461	0.69658	0.9739	0.66683	n	0	0
Q9M8Y4	4	Q03631	0.7328	0.537	0.92529	0.46674	n	0	0	4	P39943	0.80676	0.65086	0.92529	0.66751	n	0	0
Q9M8Y4	5	P53968	0.72699	0.52851	0.92529	0.44818	n	0	0	5	Q01532	0.80401	0.64643	0.9739	0.58683	n	0	0
Q9M8Y4	6	P40489	0.7267	0.52809	0.92529	0.44724	n	0	0	6	P48361	0.80327	0.64524	0.9739	0.58481	n	0	0
Q9M8Y4	7	P38699	0.72438	0.52472	0.92529	0.43965	n	0	0	7	P19880	0.78249	0.6123	0.92529	0.60699	n	0	0
Q9M8Y4	8	P38889	0.71789	0.51537	0.88639	0.49503	n	0	0	8	P25579	0.78157	0.61086	0.9739	0.52271	n	0	0
Q9M8Y4	9	P10961	0.70702	0.49988	0.92529	0.37894	n	0	0	9	P32447	0.77952	0.60765	0.9739	0.51654	n	0	0
Q9M8Y4	10	P07270	0.70196	0.49274	0.92529	0.35963	n	0	0	10	Q08957	0.774	0.59907	0.92529	0.58481	n	0	0
Q9ZWJ9	0	N/A	NaN	NaN	NaN	NaN	N/A	NaN	NaN	0	N/A	NaN	NaN	NaN	NaN	N/A	NaN	NaN
Q9ZWS9	1	P48361	0.76497	0.58518	0.9739	0.47104	n	0	0	1	P35817	0.83461	0.69658	0.9739	0.66683	n	0	0
Q9ZWS9	2	P35817	0.75941	0.57671	0.9739	0.45269	n	0	0	2	Q04199	0.83461	0.69658	0.9739	0.66683	n	0	0
Q9ZWS9	3	P25611	0.7586	0.57548	0.92529	0.54296	n	0	0	3	P13712	0.83461	0.69658	0.9739	0.66683	n	0	0
Q9ZWS9	4	Q03631	0.7328	0.537	0.92529	0.46674	n	0	0	4	P39943	0.80676	0.65086	0.92529	0.66751	n	0	0
Q9ZWS9	5	P53968	0.72699	0.52851	0.92529	0.44818	n	0	0	5	Q01532	0.80401	0.64643	0.9739	0.58683	n	0	0
Q9ZWS9	6	P40489	0.7267	0.52809	0.92529	0.44724	n	0	0	6	P48361	0.80327	0.64524	0.9739	0.58481	n	0	0
Q9ZWS9	7	P38699	0.72438	0.52472	0.92529	0.43965	n	0	0	7	P19880	0.78249	0.6123	0.92529	0.60699	n	0	0
Q9ZWS9	8	P38889	0.71789	0.51537	0.88639	0.49503	n	0	0	8	P25579	0.78157	0.61086	0.9739	0.52271	n	0	0
Q9ZWS9	9	P10961	0.70702	0.49988	0.92529	0.37894	n	0	0	9	P32447	0.77952	0.60765	0.9739	0.51654	n	0	0
Q9ZWS9	10	P07270	0.70196	0.49274	0.92529	0.35963	n	0	0	10	Q08957	0.774	0.59907	0.92529	0.58481	n	0	0
O82798	1	P13712	0.77912	0.60702	0.9754	0.51249	n	0	0	1	P32828	0.83662	0.69994	0.97689	0.66751	n	0	0
O82798	2	P19541	0.77439	0.59969	0.95109	0.54296	n	0	0	2	Q9URQ5	0.83662	0.69994	0.97689	0.66751	n	0	0
O82798	3	P19880	0.77131	0.59491	0.95109	0.5341	n	0	0	3	P32832	0.83662	0.69994	0.97689	0.66751	n	0	0
O82798	4	Q04199	0.76807	0.58993	0.9754	0.47798	n	0	0	4	P40986	0.83635	0.69949	0.97689	0.66683	n	0	0
O82798	5	P32608	0.73743	0.54381	0.9754	0.36908	n	0	0	5	P40026	0.83635	0.69949	0.97689	0.66683	n	0	0
O82798	6	P33748	0.7187	0.51653	0.95109	0.35846	n	0	0	6	P38633	0.83635	0.69949	0.97689	0.66683	n	0	0
O82798	7	P11938	0.71061	0.50497	0.95109	0.32461	n	0	0	7	P25846	0.83635	0.69949	0.97689	0.66683	n	0	0
O82798	8	P07269	0.70852	0.50201	0.95109	0.31535	n	0	0	8	Q03718	0.83635	0.69949	0.97689	0.66683	n	0	0
O82798	9	P40026	0.70052	0.49073	0.73267	0.66683	n	0	0	9	Q04199	0.83548	0.69803	0.9754	0.66683	n	0	0
O82798	10	P25846	0.70052	0.49073	0.73267	0.66683	n	0	0	10	P13712	0.83548	0.69803	0.9754	0.66683	n	0	0
Q9SB04	0	N/A	NaN	NaN	NaN	NaN	N/A	NaN	NaN	0	N/A	NaN	NaN	NaN	NaN	N/A	NaN	NaN
Q9ZWS6	0	N/A	NaN	NaN	NaN	NaN	N/A	NaN	NaN	0	N/A	NaN	NaN	NaN	NaN	N/A	NaN	NaN
Q9ZWS7	1	P48361	0.76497	0.58518	0.9739	0.47104	n	0	0	1	P35817	0.83461	0.69658	0.9739	0.66683	n	0	0
Q9ZWS7	2	P35817	0.75941	0.57671	0.9739	0.45269	n	0	0	2	Q04199	0.83461	0.69658	0.9739	0.66683	n	0	0
Q9ZWS7	3	P25611	0.7586	0.57548	0.92529	0.54296	n	0	0	3	P13712	0.83461	0.69658	0.9739	0.66683	n	0	0
Q9ZWS7	4	Q03631	0.7328	0.537	0.92529	0.46674	n	0	0	4	P39943	0.80676	0.65086	0.92529	0.66751	n	0	0
Q9ZWS7	5	P53968	0.72699	0.52851	0.92529	0.44818	n	0	0	5	Q01532	0.80401	0.64643	0.9739	0.58683	n	0	0
Q9ZWS7	6	P40489	0.7267	0.52809	0.92529	0.44724	n	0	0	6	P48361	0.80327	0.64524	0.9739	0.58481	n	0	0
Q9ZWS7	7	P38699	0.72438	0.52472	0.92529	0.43965	n	0	0	7	P19880	0.78249	0.6123	0.92529	0.60699	n	0	0
Q9ZWS7	8	P38889	0.71789	0.51537	0.88639	0.49503	n	0	0	8	P25579	0.78157	0.61086	0.9739	0.52271	n	0	0
Q9ZWS7	9	P10961	0.70702	0.49988	0.92529	0.37894	n	0	0	9	P32447	0.77952	0.60765	0.9739	0.51654	n	0	0
Q9ZWS7	10	P07270	0.70196	0.49274	0.92529	0.35963	n	0	0	10	Q08957	0.774	0.59907	0.92529	0.58481	n	0	0
O80365	1	P48361	0.76497	0.58518	0.9739	0.47104	n	0	0	1	P35817	0.83461	0.69658	0.9739	0.66683	n	0	0
O80365	2	P35817	0.75941	0.57671	0.9739	0.45269	n	0	0	2	Q04199	0.83461	0.69658	0.9739	0.66683	n	0	0
O80365	3	P25611	0.7586	0.57548	0.92529	0.54296	n	0	0	3	P13712	0.83461	0.69658	0.9739	0.66683	n	0	0
O80365	4	Q03631	0.7328	0.537	0.92529	0.46674	n	0	0	4	P39943	0.80676	0.65086	0.92529	0.66751	n	0	0
O80365	5	P53968	0.72699	0.52851	0.92529	0.44818	n	0	0	5	Q01532	0.80401	0.64643	0.9739	0.58683	n	0	0
O80365	6	P40489	0.7267	0.52809	0.92529	0.44724	n	0	0	6	P48361	0.80327	0.64524	0.9739	0.58481	n	0	0
O80365	7	P38699	0.72438	0.52472	0.92529	0.43965	n	0	0	7	P19880	0.78249	0.6123	0.92529	0.60699	n	0	0
O80365	8	P38889	0.71789	0.51537	0.88639	0.49503	n	0	0	8	P25579	0.78157	0.61086	0.9739	0.52271	n	0	0
O80365	9	P10961	0.70702	0.49988	0.92529	0.37894	n	0	0	9	P32447	0.77952	0.60765	0.9739	0.51654	n	0	0
O80365	10	P07270	0.70196	0.49274	0.92529	0.35963	n	0	0	10	Q08957	0.774	0.59907	0.92529	0.58481	n	0	0
O80366	1	P48361	0.76497	0.58518	0.9739	0.47104	n	0	0	1	P35817	0.83461	0.69658	0.9739	0.66683	n	0	0
O80366	2	P35817	0.75941	0.57671	0.9739	0.45269	n	0	0	2	Q04199	0.83461	0.69658	0.9739	0.66683	n	0	0
O80366	3	P25611	0.7586	0.57548	0.92529	0.54296	n	0	0	3	P13712	0.83461	0.69658	0.9739	0.66683	n	0	0
O80366	4	Q03631	0.7328	0.537	0.92529	0.46674	n	0	0	4	P39943	0.80676	0.65086	0.92529	0.66751	n	0	0
O80366	5	P53968	0.72699	0.52851	0.92529	0.44818	n	0	0	5	Q01532	0.80401	0.64643	0.9739	0.58683	n	0	0
O80366	6	P40489	0.7267	0.52809	0.92529	0.44724	n	0	0	6	P48361	0.80327	0.64524	0.9739	0.58481	n	0	0
O80366	7	P38699	0.72438	0.52472	0.92529	0.43965	n	0	0	7	P19880	0.78249	0.6123	0.92529	0.60699	n	0	0
O80366	8	P38889	0.71789	0.51537	0.88639	0.49503	n	0	0	8	P25579	0.78157	0.61086	0.9739	0.52271	n	0	0
O80366	9	P10961	0.70702	0.49988	0.92529	0.37894	n	0	0	9	P32447	0.77952	0.60765	0.9739	0.51654	n	0	0
O80366	10	P07270	0.70196	0.49274	0.92529	0.35963	n	0	0	10	Q08957	0.774	0.59907	0.92529	0.58481	n	0	0
Q9FYL3	0	N/A	NaN	NaN	NaN	NaN	N/A	NaN	NaN	0	N/A	NaN	NaN	NaN	NaN	N/A	NaN	NaN
Q84WW6	0	N/A	NaN	NaN	NaN	NaN	N/A	NaN	NaN	0	N/A	NaN	NaN	NaN	NaN	N/A	NaN	NaN
Q2LAE1	0	N/A	NaN	NaN	NaN	NaN	N/A	NaN	NaN	0	N/A	NaN	NaN	NaN	NaN	N/A	NaN	NaN
Q945S8	0	N/A	NaN	NaN	NaN	NaN	N/A	NaN	NaN	0	N/A	NaN	NaN	NaN	NaN	N/A	NaN	NaN
Q9M1X9	0	N/A	NaN	NaN	NaN	NaN	N/A	NaN	NaN	0	N/A	NaN	NaN	NaN	NaN	N/A	NaN	NaN
Q7XJS0	0	N/A	NaN	NaN	NaN	NaN	N/A	NaN	NaN	0	N/A	NaN	NaN	NaN	NaN	N/A	NaN	NaN
Q9ZUM9	0	N/A	NaN	NaN	NaN	NaN	N/A	NaN	NaN	0	N/A	NaN	NaN	NaN	NaN	N/A	NaN	NaN
Q949T8	0	N/A	NaN	NaN	NaN	NaN	N/A	NaN	NaN	0	N/A	NaN	NaN	NaN	NaN	N/A	NaN	NaN
P43291	1	P38903	0.98838	0.97689	0.97689	NaN	n	0	0	1	P38903	0.98838	0.97689	0.97689	NaN	n	0	0
P43291	2	P15891	0.98838	0.97689	0.97689	NaN	n	0	0	2	P31383	0.98838	0.97689	0.97689	NaN	n	0	0
P43291	3	Q07622	0.98838	0.97689	0.97689	NaN	n	0	0	3	Q00362	0.98838	0.97689	0.97689	NaN	n	0	0
P43291	4	P60010	0.98838	0.97689	0.97689	NaN	n	0	0	4	P38720	0.98838	0.97689	0.97689	NaN	n	0	0
P43291	5	P38872	0.98838	0.97689	0.97689	NaN	n	0	0	5	P15891	0.98838	0.97689	0.97689	NaN	n	0	0
P43291	6	Q07732	0.98838	0.97689	0.97689	NaN	n	0	0	6	P15315	0.98838	0.97689	0.97689	NaN	n	0	0
P43291	7	Q12433	0.98838	0.97689	0.97689	NaN	n	0	0	7	Q07622	0.98838	0.97689	0.97689	NaN	n	0	0
P43291	8	P46680	0.98838	0.97689	0.97689	NaN	n	0	0	8	P21147	0.98838	0.97689	0.97689	NaN	n	0	0
P43291	9	Q12476	0.98838	0.97689	0.97689	NaN	n	0	0	9	P19414	0.98838	0.97689	0.97689	NaN	n	0	0
P43291	10	Q12013	0.98838	0.97689	0.97689	NaN	n	0	0	10	Q06598	0.98838	0.97689	0.97689	NaN	n	0	0
P43292	0	N/A	NaN	NaN	NaN	NaN	N/A	NaN	NaN	0	N/A	NaN	NaN	NaN	NaN	N/A	NaN	NaN
O80931	0	N/A	NaN	NaN	NaN	NaN	N/A	NaN	NaN	0	N/A	NaN	NaN	NaN	NaN	N/A	NaN	NaN
Q9FKZ3	0	N/A	NaN	NaN	NaN	NaN	N/A	NaN	NaN	0	N/A	NaN	NaN	NaN	NaN	N/A	NaN	NaN
P49078	0	N/A	NaN	NaN	NaN	NaN	N/A	NaN	NaN	0	N/A	NaN	NaN	NaN	NaN	N/A	NaN	NaN
P50287	0	N/A	NaN	NaN	NaN	NaN	N/A	NaN	NaN	0	N/A	NaN	NaN	NaN	NaN	N/A	NaN	NaN
Q8GXG1	0	N/A	NaN	NaN	NaN	NaN	N/A	NaN	NaN	0	N/A	NaN	NaN	NaN	NaN	N/A	NaN	NaN
Q56W64	0	N/A	NaN	NaN	NaN	NaN	N/A	NaN	NaN	0	N/A	NaN	NaN	NaN	NaN	N/A	NaN	NaN
O65268	0	N/A	NaN	NaN	NaN	NaN	N/A	NaN	NaN	0	N/A	NaN	NaN	NaN	NaN	N/A	NaN	NaN
Q9SZX3	0	N/A	NaN	NaN	NaN	NaN	N/A	NaN	NaN	0	N/A	NaN	NaN	NaN	NaN	N/A	NaN	NaN
Q9ZT48	0	N/A	NaN	NaN	NaN	NaN	N/A	NaN	NaN	0	N/A	NaN	NaN	NaN	NaN	N/A	NaN	NaN
Q9FLT5	0	N/A	NaN	NaN	NaN	NaN	N/A	NaN	NaN	0	N/A	NaN	NaN	NaN	NaN	N/A	NaN	NaN
Q9LZB8	0	N/A	NaN	NaN	NaN	NaN	N/A	NaN	NaN	0	N/A	NaN	NaN	NaN	NaN	N/A	NaN	NaN
Q9FLT4	0	N/A	NaN	NaN	NaN	NaN	N/A	NaN	NaN	0	N/A	NaN	NaN	NaN	NaN	N/A	NaN	NaN
Q9FKF2	0	N/A	NaN	NaN	NaN	NaN	N/A	NaN	NaN	0	N/A	NaN	NaN	NaN	NaN	N/A	NaN	NaN
Q9FLT8	0	N/A	NaN	NaN	NaN	NaN	N/A	NaN	NaN	0	N/A	NaN	NaN	NaN	NaN	N/A	NaN	NaN
P48731	0	N/A	NaN	NaN	NaN	NaN	N/A	NaN	NaN	0	N/A	NaN	NaN	NaN	NaN	N/A	NaN	NaN
Q1PEH6	0	N/A	NaN	NaN	NaN	NaN	N/A	NaN	NaN	0	N/A	NaN	NaN	NaN	NaN	N/A	NaN	NaN
Q9STT8	0	N/A	NaN	NaN	NaN	NaN	N/A	NaN	NaN	0	N/A	NaN	NaN	NaN	NaN	N/A	NaN	NaN
Q9STT7	0	N/A	NaN	NaN	NaN	NaN	N/A	NaN	NaN	0	N/A	NaN	NaN	NaN	NaN	N/A	NaN	NaN
Q9STT6	0	N/A	NaN	NaN	NaN	NaN	N/A	NaN	NaN	0	N/A	NaN	NaN	NaN	NaN	N/A	NaN	NaN
Q9STT5	0	N/A	NaN	NaN	NaN	NaN	N/A	NaN	NaN	0	N/A	NaN	NaN	NaN	NaN	N/A	NaN	NaN
Q8LPK0	0	N/A	NaN	NaN	NaN	NaN	N/A	NaN	NaN	0	N/A	NaN	NaN	NaN	NaN	N/A	NaN	NaN
P92953	0	N/A	NaN	NaN	NaN	NaN	N/A	NaN	NaN	0	N/A	NaN	NaN	NaN	NaN	N/A	NaN	NaN
P46667	0	N/A	NaN	NaN	NaN	NaN	N/A	NaN	NaN	0	N/A	NaN	NaN	NaN	NaN	N/A	NaN	NaN
P46668	0	N/A	NaN	NaN	NaN	NaN	N/A	NaN	NaN	0	N/A	NaN	NaN	NaN	NaN	N/A	NaN	NaN
P46897	0	N/A	NaN	NaN	NaN	NaN	N/A	NaN	NaN	0	N/A	NaN	NaN	NaN	NaN	N/A	NaN	NaN
Q84K47	0	N/A	NaN	NaN	NaN	NaN	N/A	NaN	NaN	0	N/A	NaN	NaN	NaN	NaN	N/A	NaN	NaN
Q07970	0	N/A	NaN	NaN	NaN	NaN	N/A	NaN	NaN	0	N/A	NaN	NaN	NaN	NaN	N/A	NaN	NaN
P46864	0	N/A	NaN	NaN	NaN	NaN	N/A	NaN	NaN	0	N/A	NaN	NaN	NaN	NaN	N/A	NaN	NaN
P46875	0	N/A	NaN	NaN	NaN	NaN	N/A	NaN	NaN	0	N/A	NaN	NaN	NaN	NaN	N/A	NaN	NaN
O81635	0	N/A	NaN	NaN	NaN	NaN	N/A	NaN	NaN	0	N/A	NaN	NaN	NaN	NaN	N/A	NaN	NaN
P93823	0	N/A	NaN	NaN	NaN	NaN	N/A	NaN	NaN	0	N/A	NaN	NaN	NaN	NaN	N/A	NaN	NaN
Q9LM69	0	N/A	NaN	NaN	NaN	NaN	N/A	NaN	NaN	0	N/A	NaN	NaN	NaN	NaN	N/A	NaN	NaN
Q9SK92	0	N/A	NaN	NaN	NaN	NaN	N/A	NaN	NaN	0	N/A	NaN	NaN	NaN	NaN	N/A	NaN	NaN
Q8GW38	0	N/A	NaN	NaN	NaN	NaN	N/A	NaN	NaN	0	N/A	NaN	NaN	NaN	NaN	N/A	NaN	NaN
Q9C7E9	0	N/A	NaN	NaN	NaN	NaN	N/A	NaN	NaN	0	N/A	NaN	NaN	NaN	NaN	N/A	NaN	NaN
Q9LQM2	0	N/A	NaN	NaN	NaN	NaN	N/A	NaN	NaN	0	N/A	NaN	NaN	NaN	NaN	N/A	NaN	NaN
Q570X5	0	N/A	NaN	NaN	NaN	NaN	N/A	NaN	NaN	0	N/A	NaN	NaN	NaN	NaN	N/A	NaN	NaN
Q9C7I1	0	N/A	NaN	NaN	NaN	NaN	N/A	NaN	NaN	0	N/A	NaN	NaN	NaN	NaN	N/A	NaN	NaN
Q94BY6	0	N/A	NaN	NaN	NaN	NaN	N/A	NaN	NaN	0	N/A	NaN	NaN	NaN	NaN	N/A	NaN	NaN
Q6NML0	0	N/A	NaN	NaN	NaN	NaN	N/A	NaN	NaN	0	N/A	NaN	NaN	NaN	NaN	N/A	NaN	NaN
P0C034	0	N/A	NaN	NaN	NaN	NaN	N/A	NaN	NaN	0	N/A	NaN	NaN	NaN	NaN	N/A	NaN	NaN
Q6NQG7	0	N/A	NaN	NaN	NaN	NaN	N/A	NaN	NaN	0	N/A	NaN	NaN	NaN	NaN	N/A	NaN	NaN
P0C035	0	N/A	NaN	NaN	NaN	NaN	N/A	NaN	NaN	0	N/A	NaN	NaN	NaN	NaN	N/A	NaN	NaN
Q84W40	0	N/A	NaN	NaN	NaN	NaN	N/A	NaN	NaN	0	N/A	NaN	NaN	NaN	NaN	N/A	NaN	NaN
Q8LFY8	0	N/A	NaN	NaN	NaN	NaN	N/A	NaN	NaN	0	N/A	NaN	NaN	NaN	NaN	N/A	NaN	NaN
Q9XF63	0	N/A	NaN	NaN	NaN	NaN	N/A	NaN	NaN	0	N/A	NaN	NaN	NaN	NaN	N/A	NaN	NaN
Q8LBA0	0	N/A	NaN	NaN	NaN	NaN	N/A	NaN	NaN	0	N/A	NaN	NaN	NaN	NaN	N/A	NaN	NaN
Q8LC69	0	N/A	NaN	NaN	NaN	NaN	N/A	NaN	NaN	0	N/A	NaN	NaN	NaN	NaN	N/A	NaN	NaN
O22755	0	N/A	NaN	NaN	NaN	NaN	N/A	NaN	NaN	0	N/A	NaN	NaN	NaN	NaN	N/A	NaN	NaN
Q8GT74	0	N/A	NaN	NaN	NaN	NaN	N/A	NaN	NaN	0	N/A	NaN	NaN	NaN	NaN	N/A	NaN	NaN
Q9ZV53	0	N/A	NaN	NaN	NaN	NaN	N/A	NaN	NaN	0	N/A	NaN	NaN	NaN	NaN	N/A	NaN	NaN
Q9SL78	0	N/A	NaN	NaN	NaN	NaN	N/A	NaN	NaN	0	N/A	NaN	NaN	NaN	NaN	N/A	NaN	NaN
Q9SJJ7	0	N/A	NaN	NaN	NaN	NaN	N/A	NaN	NaN	0	N/A	NaN	NaN	NaN	NaN	N/A	NaN	NaN
O64762	0	N/A	NaN	NaN	NaN	NaN	N/A	NaN	NaN	0	N/A	NaN	NaN	NaN	NaN	N/A	NaN	NaN
O64763	1	P22470	0.74243	0.5512	0.99937	0.32195	n	0	0	1	P24814	0.80906	0.65457	0.99937	0.55714	n	0	0
O64763	2	Q08109	0.70666	0.49937	0.99937	0.0	n	0	0	2	Q04511	0.80906	0.65457	0.99937	0.55714	n	0	0
O64763	3	Q05787	0.70666	0.49937	0.99937	0.0	n	0	0	3	P22470	0.7804	0.60903	0.99937	0.46831	n	0	0
O64763	4	P40985	0.70666	0.49937	0.99937	0.0	n	0	0	4	Q12157	0.70666	0.49937	0.99937	0.0	n	0	0
O64763	5	P53119	0.70666	0.49937	0.99937	0.0	n	0	0	5	P53886	0.70666	0.49937	0.99937	0.0	n	0	0
O64763	6	P40318	0.70666	0.49937	0.99937	0.0	n	0	0	6	Q12440	0.70666	0.49937	0.99937	0.0	n	0	0
O64763	7	Q03280	0.70666	0.49937	0.99937	0.0	n	0	0	7	Q04601	0.70666	0.49937	0.99937	0.0	n	0	0
O64763	8	P36096	0.70666	0.49937	0.99937	0.0	n	0	0	8	Q08683	0.70666	0.49937	0.99937	0.0	n	0	0
O64763	9	P19812	0.70666	0.49937	0.99937	0.0	n	0	0	9	Q12107	0.70666	0.49937	0.99937	0.0	n	0	0
O64763	10	Q07963	0.70666	0.49937	0.99937	0.0	n	0	0	10	Q07457	0.70666	0.49937	0.99937	0.0	n	0	0
Q6NKR1	0	N/A	NaN	NaN	NaN	NaN	N/A	NaN	NaN	0	N/A	NaN	NaN	NaN	NaN	N/A	NaN	NaN
Q8RX29	0	N/A	NaN	NaN	NaN	NaN	N/A	NaN	NaN	0	N/A	NaN	NaN	NaN	NaN	N/A	NaN	NaN
O80927	0	N/A	NaN	NaN	NaN	NaN	N/A	NaN	NaN	0	N/A	NaN	NaN	NaN	NaN	N/A	NaN	NaN
Q9SLC4	0	N/A	NaN	NaN	NaN	NaN	N/A	NaN	NaN	0	N/A	NaN	NaN	NaN	NaN	N/A	NaN	NaN
Q9SLC3	0	N/A	NaN	NaN	NaN	NaN	N/A	NaN	NaN	0	N/A	NaN	NaN	NaN	NaN	N/A	NaN	NaN
O82353	0	N/A	NaN	NaN	NaN	NaN	N/A	NaN	NaN	0	N/A	NaN	NaN	NaN	NaN	N/A	NaN	NaN
O22255	0	N/A	NaN	NaN	NaN	NaN	N/A	NaN	NaN	0	N/A	NaN	NaN	NaN	NaN	N/A	NaN	NaN
Q9SRQ8	0	N/A	NaN	NaN	NaN	NaN	N/A	NaN	NaN	0	N/A	NaN	NaN	NaN	NaN	N/A	NaN	NaN
Q8RXX9	0	N/A	NaN	NaN	NaN	NaN	N/A	NaN	NaN	0	N/A	NaN	NaN	NaN	NaN	N/A	NaN	NaN
Q9SG96	0	N/A	NaN	NaN	NaN	NaN	N/A	NaN	NaN	0	N/A	NaN	NaN	NaN	NaN	N/A	NaN	NaN
Q9SRM0	0	N/A	NaN	NaN	NaN	NaN	N/A	NaN	NaN	0	N/A	NaN	NaN	NaN	NaN	N/A	NaN	NaN
Q9LUL6	0	N/A	NaN	NaN	NaN	NaN	N/A	NaN	NaN	0	N/A	NaN	NaN	NaN	NaN	N/A	NaN	NaN
Q8L9T5	0	N/A	NaN	NaN	NaN	NaN	N/A	NaN	NaN	0	N/A	NaN	NaN	NaN	NaN	N/A	NaN	NaN
Q67YI6	0	N/A	NaN	NaN	NaN	NaN	N/A	NaN	NaN	0	N/A	NaN	NaN	NaN	NaN	N/A	NaN	NaN
Q9LJL6	0	N/A	NaN	NaN	NaN	NaN	N/A	NaN	NaN	0	N/A	NaN	NaN	NaN	NaN	N/A	NaN	NaN
Q7X843	0	N/A	NaN	NaN	NaN	NaN	N/A	NaN	NaN	0	N/A	NaN	NaN	NaN	NaN	N/A	NaN	NaN
Q9LY41	0	N/A	NaN	NaN	NaN	NaN	N/A	NaN	NaN	0	N/A	NaN	NaN	NaN	NaN	N/A	NaN	NaN
Q9M313	0	N/A	NaN	NaN	NaN	NaN	N/A	NaN	NaN	0	N/A	NaN	NaN	NaN	NaN	N/A	NaN	NaN
Q9LZJ6	0	N/A	NaN	NaN	NaN	NaN	N/A	NaN	NaN	0	N/A	NaN	NaN	NaN	NaN	N/A	NaN	NaN
Q9M0R7	0	N/A	NaN	NaN	NaN	NaN	N/A	NaN	NaN	0	N/A	NaN	NaN	NaN	NaN	N/A	NaN	NaN
Q9M0R6	0	N/A	NaN	NaN	NaN	NaN	N/A	NaN	NaN	0	N/A	NaN	NaN	NaN	NaN	N/A	NaN	NaN
Q9M0R5	0	N/A	NaN	NaN	NaN	NaN	N/A	NaN	NaN	0	N/A	NaN	NaN	NaN	NaN	N/A	NaN	NaN
Q9M0R4	0	N/A	NaN	NaN	NaN	NaN	N/A	NaN	NaN	0	N/A	NaN	NaN	NaN	NaN	N/A	NaN	NaN
Q9SN28	0	N/A	NaN	NaN	NaN	NaN	N/A	NaN	NaN	0	N/A	NaN	NaN	NaN	NaN	N/A	NaN	NaN
Q9SN27	1	Q08109	0.99968	0.99937	0.99937	NaN	n	0	0	1	Q12157	0.99968	0.99937	0.99937	NaN	n	0	0
Q9SN27	2	Q05787	0.99968	0.99937	0.99937	NaN	n	0	0	2	P53886	0.99968	0.99937	0.99937	NaN	n	0	0
Q9SN27	3	P40985	0.99968	0.99937	0.99937	NaN	n	0	0	3	Q12440	0.99968	0.99937	0.99937	NaN	n	0	0
Q9SN27	4	P53119	0.99968	0.99937	0.99937	NaN	n	0	0	4	Q04601	0.99968	0.99937	0.99937	NaN	n	0	0
Q9SN27	5	P22470	0.99968	0.99937	0.99937	NaN	n	0	0	5	Q08683	0.99968	0.99937	0.99937	NaN	n	0	0
Q9SN27	6	P40318	0.99968	0.99937	0.99937	NaN	n	0	0	6	Q12107	0.99968	0.99937	0.99937	NaN	n	0	0
Q9SN27	7	Q03280	0.99968	0.99937	0.99937	NaN	n	0	0	7	Q07457	0.99968	0.99937	0.99937	NaN	n	0	0
Q9SN27	8	P36096	0.99968	0.99937	0.99937	NaN	n	0	0	8	P09798	0.99968	0.99937	0.99937	NaN	n	0	0
Q9SN27	9	P19812	0.99968	0.99937	0.99937	NaN	n	0	0	9	P16522	0.99968	0.99937	0.99937	NaN	n	0	0
Q9SN27	10	Q07963	0.99968	0.99937	0.99937	NaN	n	0	0	10	P14724	0.99968	0.99937	0.99937	NaN	n	0	0
Q8LF65	0	N/A	NaN	NaN	NaN	NaN	N/A	NaN	NaN	0	N/A	NaN	NaN	NaN	NaN	N/A	NaN	NaN
P0C041	0	N/A	NaN	NaN	NaN	NaN	N/A	NaN	NaN	0	N/A	NaN	NaN	NaN	NaN	N/A	NaN	NaN
O49691	0	N/A	NaN	NaN	NaN	NaN	N/A	NaN	NaN	0	N/A	NaN	NaN	NaN	NaN	N/A	NaN	NaN
Q5XF85	0	N/A	NaN	NaN	NaN	NaN	N/A	NaN	NaN	0	N/A	NaN	NaN	NaN	NaN	N/A	NaN	NaN
Q940Q4	0	N/A	NaN	NaN	NaN	NaN	N/A	NaN	NaN	0	N/A	NaN	NaN	NaN	NaN	N/A	NaN	NaN
Q9ZT49	0	N/A	NaN	NaN	NaN	NaN	N/A	NaN	NaN	0	N/A	NaN	NaN	NaN	NaN	N/A	NaN	NaN
Q8GT75	0	N/A	NaN	NaN	NaN	NaN	N/A	NaN	NaN	0	N/A	NaN	NaN	NaN	NaN	N/A	NaN	NaN
Q9SZL4	0	N/A	NaN	NaN	NaN	NaN	N/A	NaN	NaN	0	N/A	NaN	NaN	NaN	NaN	N/A	NaN	NaN
Q8W571	0	N/A	NaN	NaN	NaN	NaN	N/A	NaN	NaN	0	N/A	NaN	NaN	NaN	NaN	N/A	NaN	NaN
Q9LZV8	0	N/A	NaN	NaN	NaN	NaN	N/A	NaN	NaN	0	N/A	NaN	NaN	NaN	NaN	N/A	NaN	NaN
Q9FLC6	0	N/A	NaN	NaN	NaN	NaN	N/A	NaN	NaN	0	N/A	NaN	NaN	NaN	NaN	N/A	NaN	NaN
Q5EAE9	0	N/A	NaN	NaN	NaN	NaN	N/A	NaN	NaN	0	N/A	NaN	NaN	NaN	NaN	N/A	NaN	NaN
Q9FG21	0	N/A	NaN	NaN	NaN	NaN	N/A	NaN	NaN	0	N/A	NaN	NaN	NaN	NaN	N/A	NaN	NaN
Q9FL42	0	N/A	NaN	NaN	NaN	NaN	N/A	NaN	NaN	0	N/A	NaN	NaN	NaN	NaN	N/A	NaN	NaN
Q9LX93	0	N/A	NaN	NaN	NaN	NaN	N/A	NaN	NaN	0	N/A	NaN	NaN	NaN	NaN	N/A	NaN	NaN
Q9LF64	0	N/A	NaN	NaN	NaN	NaN	N/A	NaN	NaN	0	N/A	NaN	NaN	NaN	NaN	N/A	NaN	NaN
Q8LGA5	0	N/A	NaN	NaN	NaN	NaN	N/A	NaN	NaN	0	N/A	NaN	NaN	NaN	NaN	N/A	NaN	NaN
Q9FL07	0	N/A	NaN	NaN	NaN	NaN	N/A	NaN	NaN	0	N/A	NaN	NaN	NaN	NaN	N/A	NaN	NaN
Q8L9W3	0	N/A	NaN	NaN	NaN	NaN	N/A	NaN	NaN	0	N/A	NaN	NaN	NaN	NaN	N/A	NaN	NaN
Q9LSW9	0	N/A	NaN	NaN	NaN	NaN	N/A	NaN	NaN	0	N/A	NaN	NaN	NaN	NaN	N/A	NaN	NaN
Q9FIR0	0	N/A	NaN	NaN	NaN	NaN	N/A	NaN	NaN	0	N/A	NaN	NaN	NaN	NaN	N/A	NaN	NaN
Q9FGJ6	0	N/A	NaN	NaN	NaN	NaN	N/A	NaN	NaN	0	N/A	NaN	NaN	NaN	NaN	N/A	NaN	NaN
Q9FHG8	0	N/A	NaN	NaN	NaN	NaN	N/A	NaN	NaN	0	N/A	NaN	NaN	NaN	NaN	N/A	NaN	NaN
Q9LUZ9	0	N/A	NaN	NaN	NaN	NaN	N/A	NaN	NaN	0	N/A	NaN	NaN	NaN	NaN	N/A	NaN	NaN
Q9FKX5	0	N/A	NaN	NaN	NaN	NaN	N/A	NaN	NaN	0	N/A	NaN	NaN	NaN	NaN	N/A	NaN	NaN
Q9M3G7	0	N/A	NaN	NaN	NaN	NaN	N/A	NaN	NaN	0	N/A	NaN	NaN	NaN	NaN	N/A	NaN	NaN
Q96252	0	N/A	NaN	NaN	NaN	NaN	N/A	NaN	NaN	0	N/A	NaN	NaN	NaN	NaN	N/A	NaN	NaN
Q96253	0	N/A	NaN	NaN	NaN	NaN	N/A	NaN	NaN	0	N/A	NaN	NaN	NaN	NaN	N/A	NaN	NaN
P93298	0	N/A	NaN	NaN	NaN	NaN	N/A	NaN	NaN	0	N/A	NaN	NaN	NaN	NaN	N/A	NaN	NaN
P92547	0	N/A	NaN	NaN	NaN	NaN	N/A	NaN	NaN	0	N/A	NaN	NaN	NaN	NaN	N/A	NaN	NaN
Q9SJ12	0	N/A	NaN	NaN	NaN	NaN	N/A	NaN	NaN	0	N/A	NaN	NaN	NaN	NaN	N/A	NaN	NaN
P60112	0	N/A	NaN	NaN	NaN	NaN	N/A	NaN	NaN	0	N/A	NaN	NaN	NaN	NaN	N/A	NaN	NaN
P92549	0	N/A	NaN	NaN	NaN	NaN	N/A	NaN	NaN	0	N/A	NaN	NaN	NaN	NaN	N/A	NaN	NaN
P56757	0	N/A	NaN	NaN	NaN	NaN	N/A	NaN	NaN	0	N/A	NaN	NaN	NaN	NaN	N/A	NaN	NaN
P83483	0	N/A	NaN	NaN	NaN	NaN	N/A	NaN	NaN	0	N/A	NaN	NaN	NaN	NaN	N/A	NaN	NaN
P83484	0	N/A	NaN	NaN	NaN	NaN	N/A	NaN	NaN	0	N/A	NaN	NaN	NaN	NaN	N/A	NaN	NaN
Q9C5A9	0	N/A	NaN	NaN	NaN	NaN	N/A	NaN	NaN	0	N/A	NaN	NaN	NaN	NaN	N/A	NaN	NaN
P19366	0	N/A	NaN	NaN	NaN	NaN	N/A	NaN	NaN	0	N/A	NaN	NaN	NaN	NaN	N/A	NaN	NaN
P09468	0	N/A	NaN	NaN	NaN	NaN	N/A	NaN	NaN	0	N/A	NaN	NaN	NaN	NaN	N/A	NaN	NaN
P56759	0	N/A	NaN	NaN	NaN	NaN	N/A	NaN	NaN	0	N/A	NaN	NaN	NaN	NaN	N/A	NaN	NaN
Q01908	0	N/A	NaN	NaN	NaN	NaN	N/A	NaN	NaN	0	N/A	NaN	NaN	NaN	NaN	N/A	NaN	NaN
Q01909	0	N/A	NaN	NaN	NaN	NaN	N/A	NaN	NaN	0	N/A	NaN	NaN	NaN	NaN	N/A	NaN	NaN
Q96250	0	N/A	NaN	NaN	NaN	NaN	N/A	NaN	NaN	0	N/A	NaN	NaN	NaN	NaN	N/A	NaN	NaN
P56760	0	N/A	NaN	NaN	NaN	NaN	N/A	NaN	NaN	0	N/A	NaN	NaN	NaN	NaN	N/A	NaN	NaN
P56758	0	N/A	NaN	NaN	NaN	NaN	N/A	NaN	NaN	0	N/A	NaN	NaN	NaN	NaN	N/A	NaN	NaN
Q96251	0	N/A	NaN	NaN	NaN	NaN	N/A	NaN	NaN	0	N/A	NaN	NaN	NaN	NaN	N/A	NaN	NaN
Q9FT52	0	N/A	NaN	NaN	NaN	NaN	N/A	NaN	NaN	0	N/A	NaN	NaN	NaN	NaN	N/A	NaN	NaN
Q9FKS4	0	N/A	NaN	NaN	NaN	NaN	N/A	NaN	NaN	0	N/A	NaN	NaN	NaN	NaN	N/A	NaN	NaN
Q9C5X4	0	N/A	NaN	NaN	NaN	NaN	N/A	NaN	NaN	0	N/A	NaN	NaN	NaN	NaN	N/A	NaN	NaN
Q9MA43	0	N/A	NaN	NaN	NaN	NaN	N/A	NaN	NaN	0	N/A	NaN	NaN	NaN	NaN	N/A	NaN	NaN
Q9M391	0	N/A	NaN	NaN	NaN	NaN	N/A	NaN	NaN	0	N/A	NaN	NaN	NaN	NaN	N/A	NaN	NaN
Q9M364	0	N/A	NaN	NaN	NaN	NaN	N/A	NaN	NaN	0	N/A	NaN	NaN	NaN	NaN	N/A	NaN	NaN
Q9SUE7	0	N/A	NaN	NaN	NaN	NaN	N/A	NaN	NaN	0	N/A	NaN	NaN	NaN	NaN	N/A	NaN	NaN
Q8GZ42	0	N/A	NaN	NaN	NaN	NaN	N/A	NaN	NaN	0	N/A	NaN	NaN	NaN	NaN	N/A	NaN	NaN
Q5PP37	0	N/A	NaN	NaN	NaN	NaN	N/A	NaN	NaN	0	N/A	NaN	NaN	NaN	NaN	N/A	NaN	NaN
O23372	0	N/A	NaN	NaN	NaN	NaN	N/A	NaN	NaN	0	N/A	NaN	NaN	NaN	NaN	N/A	NaN	NaN
Q9FG08	0	N/A	NaN	NaN	NaN	NaN	N/A	NaN	NaN	0	N/A	NaN	NaN	NaN	NaN	N/A	NaN	NaN
Q8VZJ1	0	N/A	NaN	NaN	NaN	NaN	N/A	NaN	NaN	0	N/A	NaN	NaN	NaN	NaN	N/A	NaN	NaN
Q9FNE9	0	N/A	NaN	NaN	NaN	NaN	N/A	NaN	NaN	0	N/A	NaN	NaN	NaN	NaN	N/A	NaN	NaN
Q9LT02	0	N/A	NaN	NaN	NaN	NaN	N/A	NaN	NaN	0	N/A	NaN	NaN	NaN	NaN	N/A	NaN	NaN
Q96247	1	P06115	0.67764	0.45919	NaN	0.45919	n	0	0	1	P53859	0.73521	0.54053	NaN	0.54053	n	0	0
Q96247	2	P47103	0.67764	0.45919	NaN	0.45919	n	0	0	2	P46948	0.73521	0.54053	NaN	0.54053	n	0	0
Q96247	3	P54838	0.67764	0.45919	NaN	0.45919	n	0	0	3	P35207	0.73521	0.54053	NaN	0.54053	n	0	0
Q96247	4	P43550	0.67764	0.45919	NaN	0.45919	n	0	0	4	P17883	0.73521	0.54053	NaN	0.54053	n	0	0
Q96247	5	P89113	0.67764	0.45919	NaN	0.45919	n	0	0	5	Q02793	0.73521	0.54053	NaN	0.54053	n	0	0
Q96247	6	P39676	0.67764	0.45919	NaN	0.45919	n	0	0	6	P22147	0.73521	0.54053	NaN	0.54053	n	0	0
Q96247	7	Q12068	0.67764	0.45919	NaN	0.45919	n	0	0	7	Q08491	0.73521	0.54053	NaN	0.54053	n	0	0
Q96247	8	Q05827	0.67764	0.45919	NaN	0.45919	n	0	0	8	Q66R78	0.7073	0.50027	NaN	0.50027	n	0	0
Q96247	9	Q99332	0.67764	0.45919	NaN	0.45919	n	0	0	9	Q12449	0.67764	0.45919	NaN	0.45919	n	0	0
Q96247	10	P39734	0.67764	0.45919	NaN	0.45919	n	0	0	10	P54114	0.67764	0.45919	NaN	0.45919	n	0	0
P31414	0	N/A	NaN	NaN	NaN	NaN	N/A	NaN	NaN	0	N/A	NaN	NaN	NaN	NaN	N/A	NaN	NaN
Q56ZN6	0	N/A	NaN	NaN	NaN	NaN	N/A	NaN	NaN	0	N/A	NaN	NaN	NaN	NaN	N/A	NaN	NaN
Q9FWR2	0	N/A	NaN	NaN	NaN	NaN	N/A	NaN	NaN	0	N/A	NaN	NaN	NaN	NaN	N/A	NaN	NaN
Q8LG89	0	N/A	NaN	NaN	NaN	NaN	N/A	NaN	NaN	0	N/A	NaN	NaN	NaN	NaN	N/A	NaN	NaN
Q9S795	0	N/A	NaN	NaN	NaN	NaN	N/A	NaN	NaN	0	N/A	NaN	NaN	NaN	NaN	N/A	NaN	NaN
Q94F62	1	P38903	0.98838	0.97689	0.97689	NaN	n	0	0	1	P38903	0.98838	0.97689	0.97689	NaN	n	0	0
Q94F62	2	P15891	0.98838	0.97689	0.97689	NaN	n	0	0	2	P31383	0.98838	0.97689	0.97689	NaN	n	0	0
Q94F62	3	Q07622	0.98838	0.97689	0.97689	NaN	n	0	0	3	Q00362	0.98838	0.97689	0.97689	NaN	n	0	0
Q94F62	4	P60010	0.98838	0.97689	0.97689	NaN	n	0	0	4	P38720	0.98838	0.97689	0.97689	NaN	n	0	0
Q94F62	5	P38872	0.98838	0.97689	0.97689	NaN	n	0	0	5	P15891	0.98838	0.97689	0.97689	NaN	n	0	0
Q94F62	6	Q07732	0.98838	0.97689	0.97689	NaN	n	0	0	6	P15315	0.98838	0.97689	0.97689	NaN	n	0	0
Q94F62	7	Q12433	0.98838	0.97689	0.97689	NaN	n	0	0	7	Q07622	0.98838	0.97689	0.97689	NaN	n	0	0
Q94F62	8	P46680	0.98838	0.97689	0.97689	NaN	n	0	0	8	P21147	0.98838	0.97689	0.97689	NaN	n	0	0
Q94F62	9	Q12476	0.98838	0.97689	0.97689	NaN	n	0	0	9	P19414	0.98838	0.97689	0.97689	NaN	n	0	0
Q94F62	10	Q12013	0.98838	0.97689	0.97689	NaN	n	0	0	10	Q06598	0.98838	0.97689	0.97689	NaN	n	0	0
Q9SEV0	0	N/A	NaN	NaN	NaN	NaN	N/A	NaN	NaN	0	N/A	NaN	NaN	NaN	NaN	N/A	NaN	NaN
Q96291	0	N/A	NaN	NaN	NaN	NaN	N/A	NaN	NaN	0	N/A	NaN	NaN	NaN	NaN	N/A	NaN	NaN
Q6PQQ4	0	N/A	NaN	NaN	NaN	NaN	N/A	NaN	NaN	0	N/A	NaN	NaN	NaN	NaN	N/A	NaN	NaN
Q8W0Z7	0	N/A	NaN	NaN	NaN	NaN	N/A	NaN	NaN	0	N/A	NaN	NaN	NaN	NaN	N/A	NaN	NaN
Q9ASR4	0	N/A	NaN	NaN	NaN	NaN	N/A	NaN	NaN	0	N/A	NaN	NaN	NaN	NaN	N/A	NaN	NaN
Q8L493	0	N/A	NaN	NaN	NaN	NaN	N/A	NaN	NaN	0	N/A	NaN	NaN	NaN	NaN	N/A	NaN	NaN
Q93Y32	0	N/A	NaN	NaN	NaN	NaN	N/A	NaN	NaN	0	N/A	NaN	NaN	NaN	NaN	N/A	NaN	NaN
Q9M439	0	N/A	NaN	NaN	NaN	NaN	N/A	NaN	NaN	0	N/A	NaN	NaN	NaN	NaN	N/A	NaN	NaN
Q9M401	0	N/A	NaN	NaN	NaN	NaN	N/A	NaN	NaN	0	N/A	NaN	NaN	NaN	NaN	N/A	NaN	NaN
Q9LE06	0	N/A	NaN	NaN	NaN	NaN	N/A	NaN	NaN	0	N/A	NaN	NaN	NaN	NaN	N/A	NaN	NaN
Q9FYA6	0	N/A	NaN	NaN	NaN	NaN	N/A	NaN	NaN	0	N/A	NaN	NaN	NaN	NaN	N/A	NaN	NaN
Q9LPM9	0	N/A	NaN	NaN	NaN	NaN	N/A	NaN	NaN	0	N/A	NaN	NaN	NaN	NaN	N/A	NaN	NaN
Q9LPM8	0	N/A	NaN	NaN	NaN	NaN	N/A	NaN	NaN	0	N/A	NaN	NaN	NaN	NaN	N/A	NaN	NaN
Q07488	0	N/A	NaN	NaN	NaN	NaN	N/A	NaN	NaN	0	N/A	NaN	NaN	NaN	NaN	N/A	NaN	NaN
O80517	0	N/A	NaN	NaN	NaN	NaN	N/A	NaN	NaN	0	N/A	NaN	NaN	NaN	NaN	N/A	NaN	NaN
Q42533	0	N/A	NaN	NaN	NaN	NaN	N/A	NaN	NaN	0	N/A	NaN	NaN	NaN	NaN	N/A	NaN	NaN
Q9M367	0	N/A	NaN	NaN	NaN	NaN	N/A	NaN	NaN	0	N/A	NaN	NaN	NaN	NaN	N/A	NaN	NaN
Q9S7F3	1	P48361	0.98687	0.9739	0.9739	NaN	n	0	0	1	P32447	0.98687	0.9739	0.9739	NaN	n	0	0
Q9S7F3	2	P35817	0.98687	0.9739	0.9739	NaN	n	0	0	2	P48361	0.98687	0.9739	0.9739	NaN	n	0	0
Q9S7F3	3	P31385	0.98687	0.9739	0.9739	NaN	n	0	0	3	P35817	0.98687	0.9739	0.9739	NaN	n	0	0
Q9S7F3	4	Q01448	0.98687	0.9739	0.9739	NaN	n	0	0	4	Q01532	0.98687	0.9739	0.9739	NaN	n	0	0
Q9S7F3	5	P32896	0.98687	0.9739	0.9739	NaN	n	0	0	5	Q12495	0.98687	0.9739	0.9739	NaN	n	0	0
Q9S7F3	6	Q6B233	0.98687	0.9739	0.9739	NaN	n	0	0	6	Q04199	0.98687	0.9739	0.9739	NaN	n	0	0
Q9S7F3	7	Q3E793	0.98687	0.9739	0.9739	NaN	n	0	0	7	P31385	0.98687	0.9739	0.9739	NaN	n	0	0
Q9S7F3	8	Q06860	0.98687	0.9739	0.9739	NaN	n	0	0	8	Q01448	0.98687	0.9739	0.9739	NaN	n	0	0
Q9S7F3	9	Q06859	0.98687	0.9739	0.9739	NaN	n	0	0	9	P21190	0.98687	0.9739	0.9739	NaN	n	0	0
Q9S7F3	10	Q06630	0.98687	0.9739	0.9739	NaN	n	0	0	10	P25583	0.98687	0.9739	0.9739	NaN	n	0	0
Q94A43	0	N/A	NaN	NaN	NaN	NaN	N/A	NaN	NaN	0	N/A	NaN	NaN	NaN	NaN	N/A	NaN	NaN
O49404	1	P48361	0.98687	0.9739	0.9739	NaN	n	0	0	1	P32447	0.98687	0.9739	0.9739	NaN	n	0	0
O49404	2	P35817	0.98687	0.9739	0.9739	NaN	n	0	0	2	P48361	0.98687	0.9739	0.9739	NaN	n	0	0
O49404	3	P31385	0.98687	0.9739	0.9739	NaN	n	0	0	3	P35817	0.98687	0.9739	0.9739	NaN	n	0	0
O49404	4	Q01448	0.98687	0.9739	0.9739	NaN	n	0	0	4	Q01532	0.98687	0.9739	0.9739	NaN	n	0	0
O49404	5	P32896	0.98687	0.9739	0.9739	NaN	n	0	0	5	Q12495	0.98687	0.9739	0.9739	NaN	n	0	0
O49404	6	Q6B233	0.98687	0.9739	0.9739	NaN	n	0	0	6	Q04199	0.98687	0.9739	0.9739	NaN	n	0	0
O49404	7	Q3E793	0.98687	0.9739	0.9739	NaN	n	0	0	7	P31385	0.98687	0.9739	0.9739	NaN	n	0	0
O49404	8	Q06860	0.98687	0.9739	0.9739	NaN	n	0	0	8	Q01448	0.98687	0.9739	0.9739	NaN	n	0	0
O49404	9	Q06859	0.98687	0.9739	0.9739	NaN	n	0	0	9	P21190	0.98687	0.9739	0.9739	NaN	n	0	0
O49404	10	Q06630	0.98687	0.9739	0.9739	NaN	n	0	0	10	P25583	0.98687	0.9739	0.9739	NaN	n	0	0
Q9ZV88	1	P48361	0.98687	0.9739	0.9739	NaN	n	0	0	1	P32447	0.98687	0.9739	0.9739	NaN	n	0	0
Q9ZV88	2	P35817	0.98687	0.9739	0.9739	NaN	n	0	0	2	P48361	0.98687	0.9739	0.9739	NaN	n	0	0
Q9ZV88	3	P31385	0.98687	0.9739	0.9739	NaN	n	0	0	3	P35817	0.98687	0.9739	0.9739	NaN	n	0	0
Q9ZV88	4	Q01448	0.98687	0.9739	0.9739	NaN	n	0	0	4	Q01532	0.98687	0.9739	0.9739	NaN	n	0	0
Q9ZV88	5	P32896	0.98687	0.9739	0.9739	NaN	n	0	0	5	Q12495	0.98687	0.9739	0.9739	NaN	n	0	0
Q9ZV88	6	Q6B233	0.98687	0.9739	0.9739	NaN	n	0	0	6	Q04199	0.98687	0.9739	0.9739	NaN	n	0	0
Q9ZV88	7	Q3E793	0.98687	0.9739	0.9739	NaN	n	0	0	7	P31385	0.98687	0.9739	0.9739	NaN	n	0	0
Q9ZV88	8	Q06860	0.98687	0.9739	0.9739	NaN	n	0	0	8	Q01448	0.98687	0.9739	0.9739	NaN	n	0	0
Q9ZV88	9	Q06859	0.98687	0.9739	0.9739	NaN	n	0	0	9	P21190	0.98687	0.9739	0.9739	NaN	n	0	0
Q9ZV88	10	Q06630	0.98687	0.9739	0.9739	NaN	n	0	0	10	P25583	0.98687	0.9739	0.9739	NaN	n	0	0
Q9M2J9	0	N/A	NaN	NaN	NaN	NaN	N/A	NaN	NaN	0	N/A	NaN	NaN	NaN	NaN	N/A	NaN	NaN
Q94CG2	0	N/A	NaN	NaN	NaN	NaN	N/A	NaN	NaN	0	N/A	NaN	NaN	NaN	NaN	N/A	NaN	NaN
Q8VXX9	0	N/A	NaN	NaN	NaN	NaN	N/A	NaN	NaN	0	N/A	NaN	NaN	NaN	NaN	N/A	NaN	NaN
Q8L9S0	0	N/A	NaN	NaN	NaN	NaN	N/A	NaN	NaN	0	N/A	NaN	NaN	NaN	NaN	N/A	NaN	NaN
Q9FIT4	0	N/A	NaN	NaN	NaN	NaN	N/A	NaN	NaN	0	N/A	NaN	NaN	NaN	NaN	N/A	NaN	NaN
Q9SE50	0	N/A	NaN	NaN	NaN	NaN	N/A	NaN	NaN	0	N/A	NaN	NaN	NaN	NaN	N/A	NaN	NaN
Q9LD45	0	N/A	NaN	NaN	NaN	NaN	N/A	NaN	NaN	0	N/A	NaN	NaN	NaN	NaN	N/A	NaN	NaN
Q9LEZ3	1	P38903	0.98838	0.97689	0.97689	NaN	n	0	0	1	P38903	0.98838	0.97689	0.97689	NaN	n	0	0
Q9LEZ3	2	P15891	0.98838	0.97689	0.97689	NaN	n	0	0	2	P31383	0.98838	0.97689	0.97689	NaN	n	0	0
Q9LEZ3	3	Q07622	0.98838	0.97689	0.97689	NaN	n	0	0	3	Q00362	0.98838	0.97689	0.97689	NaN	n	0	0
Q9LEZ3	4	P60010	0.98838	0.97689	0.97689	NaN	n	0	0	4	P38720	0.98838	0.97689	0.97689	NaN	n	0	0
Q9LEZ3	5	P38872	0.98838	0.97689	0.97689	NaN	n	0	0	5	P15891	0.98838	0.97689	0.97689	NaN	n	0	0
Q9LEZ3	6	Q07732	0.98838	0.97689	0.97689	NaN	n	0	0	6	P15315	0.98838	0.97689	0.97689	NaN	n	0	0
Q9LEZ3	7	Q12433	0.98838	0.97689	0.97689	NaN	n	0	0	7	Q07622	0.98838	0.97689	0.97689	NaN	n	0	0
Q9LEZ3	8	P46680	0.98838	0.97689	0.97689	NaN	n	0	0	8	P21147	0.98838	0.97689	0.97689	NaN	n	0	0
Q9LEZ3	9	Q12476	0.98838	0.97689	0.97689	NaN	n	0	0	9	P19414	0.98838	0.97689	0.97689	NaN	n	0	0
Q9LEZ3	10	Q12013	0.98838	0.97689	0.97689	NaN	n	0	0	10	Q06598	0.98838	0.97689	0.97689	NaN	n	0	0
Q9CAA4	0	N/A	NaN	NaN	NaN	NaN	N/A	NaN	NaN	0	N/A	NaN	NaN	NaN	NaN	N/A	NaN	NaN
Q9FMB6	1	P38903	0.98838	0.97689	0.97689	NaN	n	0	0	1	P38903	0.98838	0.97689	0.97689	NaN	n	0	0
Q9FMB6	2	P15891	0.98838	0.97689	0.97689	NaN	n	0	0	2	P31383	0.98838	0.97689	0.97689	NaN	n	0	0
Q9FMB6	3	Q07622	0.98838	0.97689	0.97689	NaN	n	0	0	3	Q00362	0.98838	0.97689	0.97689	NaN	n	0	0
Q9FMB6	4	P60010	0.98838	0.97689	0.97689	NaN	n	0	0	4	P38720	0.98838	0.97689	0.97689	NaN	n	0	0
Q9FMB6	5	P38872	0.98838	0.97689	0.97689	NaN	n	0	0	5	P15891	0.98838	0.97689	0.97689	NaN	n	0	0
Q9FMB6	6	Q07732	0.98838	0.97689	0.97689	NaN	n	0	0	6	P15315	0.98838	0.97689	0.97689	NaN	n	0	0
Q9FMB6	7	Q12433	0.98838	0.97689	0.97689	NaN	n	0	0	7	Q07622	0.98838	0.97689	0.97689	NaN	n	0	0
Q9FMB6	8	P46680	0.98838	0.97689	0.97689	NaN	n	0	0	8	P21147	0.98838	0.97689	0.97689	NaN	n	0	0
Q9FMB6	9	Q12476	0.98838	0.97689	0.97689	NaN	n	0	0	9	P19414	0.98838	0.97689	0.97689	NaN	n	0	0
Q9FMB6	10	Q12013	0.98838	0.97689	0.97689	NaN	n	0	0	10	Q06598	0.98838	0.97689	0.97689	NaN	n	0	0
P54967	0	N/A	NaN	NaN	NaN	NaN	N/A	NaN	NaN	0	N/A	NaN	NaN	NaN	NaN	N/A	NaN	NaN
Q9LKR3	0	N/A	NaN	NaN	NaN	NaN	N/A	NaN	NaN	0	N/A	NaN	NaN	NaN	NaN	N/A	NaN	NaN
Q39043	0	N/A	NaN	NaN	NaN	NaN	N/A	NaN	NaN	0	N/A	NaN	NaN	NaN	NaN	N/A	NaN	NaN
Q8VYR7	0	N/A	NaN	NaN	NaN	NaN	N/A	NaN	NaN	0	N/A	NaN	NaN	NaN	NaN	N/A	NaN	NaN
Q9M1P7	0	N/A	NaN	NaN	NaN	NaN	N/A	NaN	NaN	0	N/A	NaN	NaN	NaN	NaN	N/A	NaN	NaN
Q93Z13	0	N/A	NaN	NaN	NaN	NaN	N/A	NaN	NaN	0	N/A	NaN	NaN	NaN	NaN	N/A	NaN	NaN
Q9XI23	0	N/A	NaN	NaN	NaN	NaN	N/A	NaN	NaN	0	N/A	NaN	NaN	NaN	NaN	N/A	NaN	NaN
Q9SSG5	0	N/A	NaN	NaN	NaN	NaN	N/A	NaN	NaN	0	N/A	NaN	NaN	NaN	NaN	N/A	NaN	NaN
Q9SUU1	0	N/A	NaN	NaN	NaN	NaN	N/A	NaN	NaN	0	N/A	NaN	NaN	NaN	NaN	N/A	NaN	NaN
O22476	0	N/A	NaN	NaN	NaN	NaN	N/A	NaN	NaN	0	N/A	NaN	NaN	NaN	NaN	N/A	NaN	NaN
Q94JY4	0	N/A	NaN	NaN	NaN	NaN	N/A	NaN	NaN	0	N/A	NaN	NaN	NaN	NaN	N/A	NaN	NaN
Q9ZWC8	1	P38903	0.98838	0.97689	0.97689	NaN	n	0	0	1	P38903	0.98838	0.97689	0.97689	NaN	n	0	0
Q9ZWC8	2	P15891	0.98838	0.97689	0.97689	NaN	n	0	0	2	P31383	0.98838	0.97689	0.97689	NaN	n	0	0
Q9ZWC8	3	Q07622	0.98838	0.97689	0.97689	NaN	n	0	0	3	Q00362	0.98838	0.97689	0.97689	NaN	n	0	0
Q9ZWC8	4	P60010	0.98838	0.97689	0.97689	NaN	n	0	0	4	P38720	0.98838	0.97689	0.97689	NaN	n	0	0
Q9ZWC8	5	P38872	0.98838	0.97689	0.97689	NaN	n	0	0	5	P15891	0.98838	0.97689	0.97689	NaN	n	0	0
Q9ZWC8	6	Q07732	0.98838	0.97689	0.97689	NaN	n	0	0	6	P15315	0.98838	0.97689	0.97689	NaN	n	0	0
Q9ZWC8	7	Q12433	0.98838	0.97689	0.97689	NaN	n	0	0	7	Q07622	0.98838	0.97689	0.97689	NaN	n	0	0
Q9ZWC8	8	P46680	0.98838	0.97689	0.97689	NaN	n	0	0	8	P21147	0.98838	0.97689	0.97689	NaN	n	0	0
Q9ZWC8	9	Q12476	0.98838	0.97689	0.97689	NaN	n	0	0	9	P19414	0.98838	0.97689	0.97689	NaN	n	0	0
Q9ZWC8	10	Q12013	0.98838	0.97689	0.97689	NaN	n	0	0	10	Q06598	0.98838	0.97689	0.97689	NaN	n	0	0
Q9ZPS9	0	N/A	NaN	NaN	NaN	NaN	N/A	NaN	NaN	0	N/A	NaN	NaN	NaN	NaN	N/A	NaN	NaN
Q9LJF3	0	N/A	NaN	NaN	NaN	NaN	N/A	NaN	NaN	0	N/A	NaN	NaN	NaN	NaN	N/A	NaN	NaN
Q9M099	0	N/A	NaN	NaN	NaN	NaN	N/A	NaN	NaN	0	N/A	NaN	NaN	NaN	NaN	N/A	NaN	NaN
Q6Q4D0	0	N/A	NaN	NaN	NaN	NaN	N/A	NaN	NaN	0	N/A	NaN	NaN	NaN	NaN	N/A	NaN	NaN
P93045	0	N/A	NaN	NaN	NaN	NaN	N/A	NaN	NaN	0	N/A	NaN	NaN	NaN	NaN	N/A	NaN	NaN
Q8L7U5	0	N/A	NaN	NaN	NaN	NaN	N/A	NaN	NaN	0	N/A	NaN	NaN	NaN	NaN	N/A	NaN	NaN
Q9SJF0	0	N/A	NaN	NaN	NaN	NaN	N/A	NaN	NaN	0	N/A	NaN	NaN	NaN	NaN	N/A	NaN	NaN
Q9SHS7	0	N/A	NaN	NaN	NaN	NaN	N/A	NaN	NaN	0	N/A	NaN	NaN	NaN	NaN	N/A	NaN	NaN
Q9LR78	0	N/A	NaN	NaN	NaN	NaN	N/A	NaN	NaN	0	N/A	NaN	NaN	NaN	NaN	N/A	NaN	NaN
Q9LUG5	0	N/A	NaN	NaN	NaN	NaN	N/A	NaN	NaN	0	N/A	NaN	NaN	NaN	NaN	N/A	NaN	NaN
Q8S307	1	P48361	0.98687	0.9739	0.9739	NaN	n	0	0	1	P32447	0.98687	0.9739	0.9739	NaN	n	0	0
Q8S307	2	P35817	0.98687	0.9739	0.9739	NaN	n	0	0	2	P48361	0.98687	0.9739	0.9739	NaN	n	0	0
Q8S307	3	P31385	0.98687	0.9739	0.9739	NaN	n	0	0	3	P35817	0.98687	0.9739	0.9739	NaN	n	0	0
Q8S307	4	Q01448	0.98687	0.9739	0.9739	NaN	n	0	0	4	Q01532	0.98687	0.9739	0.9739	NaN	n	0	0
Q8S307	5	P32896	0.98687	0.9739	0.9739	NaN	n	0	0	5	Q12495	0.98687	0.9739	0.9739	NaN	n	0	0
Q8S307	6	Q6B233	0.98687	0.9739	0.9739	NaN	n	0	0	6	Q04199	0.98687	0.9739	0.9739	NaN	n	0	0
Q8S307	7	Q3E793	0.98687	0.9739	0.9739	NaN	n	0	0	7	P31385	0.98687	0.9739	0.9739	NaN	n	0	0
Q8S307	8	Q06860	0.98687	0.9739	0.9739	NaN	n	0	0	8	Q01448	0.98687	0.9739	0.9739	NaN	n	0	0
Q8S307	9	Q06859	0.98687	0.9739	0.9739	NaN	n	0	0	9	P21190	0.98687	0.9739	0.9739	NaN	n	0	0
Q8S307	10	Q06630	0.98687	0.9739	0.9739	NaN	n	0	0	10	P25583	0.98687	0.9739	0.9739	NaN	n	0	0
Q9LN63	1	Q12495	0.98762	0.9754	0.9754	NaN	n	0	0	1	P38903	0.98838	0.97689	0.97689	NaN	n	0	0
Q9LN63	2	Q04199	0.98762	0.9754	0.9754	NaN	n	0	0	2	P15891	0.98838	0.97689	0.97689	NaN	n	0	0
Q9LN63	3	P21190	0.98762	0.9754	0.9754	NaN	n	0	0	3	Q07622	0.98838	0.97689	0.97689	NaN	n	0	0
Q9LN63	4	P25583	0.98762	0.9754	0.9754	NaN	n	0	0	4	P60010	0.98838	0.97689	0.97689	NaN	n	0	0
Q9LN63	5	P13712	0.98762	0.9754	0.9754	NaN	n	0	0	5	P38872	0.98838	0.97689	0.97689	NaN	n	0	0
Q9LN63	6	P32608	0.98762	0.9754	0.9754	NaN	n	0	0	6	Q07732	0.98838	0.97689	0.97689	NaN	n	0	0
Q9LN63	7	P26343	0.97524	0.95109	0.95109	NaN	n	0	0	7	Q12433	0.98838	0.97689	0.97689	NaN	n	0	0
Q9LN63	8	P39521	0.97524	0.95109	0.95109	NaN	n	0	0	8	P46680	0.98838	0.97689	0.97689	NaN	n	0	0
Q9LN63	9	P32805	0.97524	0.95109	0.95109	NaN	n	0	0	9	Q12476	0.98838	0.97689	0.97689	NaN	n	0	0
Q9LN63	10	P39520	0.97524	0.95109	0.95109	NaN	n	0	0	10	Q12013	0.98838	0.97689	0.97689	NaN	n	0	0
O49340	0	N/A	NaN	NaN	NaN	NaN	N/A	NaN	NaN	0	N/A	NaN	NaN	NaN	NaN	N/A	NaN	NaN
O49342	0	N/A	NaN	NaN	NaN	NaN	N/A	NaN	NaN	0	N/A	NaN	NaN	NaN	NaN	N/A	NaN	NaN
P58045	0	N/A	NaN	NaN	NaN	NaN	N/A	NaN	NaN	0	N/A	NaN	NaN	NaN	NaN	N/A	NaN	NaN
P58046	0	N/A	NaN	NaN	NaN	NaN	N/A	NaN	NaN	0	N/A	NaN	NaN	NaN	NaN	N/A	NaN	NaN
Q9FH66	0	N/A	NaN	NaN	NaN	NaN	N/A	NaN	NaN	0	N/A	NaN	NaN	NaN	NaN	N/A	NaN	NaN
Q9SAB6	0	N/A	NaN	NaN	NaN	NaN	N/A	NaN	NaN	0	N/A	NaN	NaN	NaN	NaN	N/A	NaN	NaN
Q9T0K0	0	N/A	NaN	NaN	NaN	NaN	N/A	NaN	NaN	0	N/A	NaN	NaN	NaN	NaN	N/A	NaN	NaN
Q9T0K2	0	N/A	NaN	NaN	NaN	NaN	N/A	NaN	NaN	0	N/A	NaN	NaN	NaN	NaN	N/A	NaN	NaN
Q9STL2	0	N/A	NaN	NaN	NaN	NaN	N/A	NaN	NaN	0	N/A	NaN	NaN	NaN	NaN	N/A	NaN	NaN
Q9STL1	0	N/A	NaN	NaN	NaN	NaN	N/A	NaN	NaN	0	N/A	NaN	NaN	NaN	NaN	N/A	NaN	NaN
Q9STL0	0	N/A	NaN	NaN	NaN	NaN	N/A	NaN	NaN	0	N/A	NaN	NaN	NaN	NaN	N/A	NaN	NaN
Q9STK9	0	N/A	NaN	NaN	NaN	NaN	N/A	NaN	NaN	0	N/A	NaN	NaN	NaN	NaN	N/A	NaN	NaN
Q9STK8	0	N/A	NaN	NaN	NaN	NaN	N/A	NaN	NaN	0	N/A	NaN	NaN	NaN	NaN	N/A	NaN	NaN
Q9STK7	0	N/A	NaN	NaN	NaN	NaN	N/A	NaN	NaN	0	N/A	NaN	NaN	NaN	NaN	N/A	NaN	NaN
O65438	0	N/A	NaN	NaN	NaN	NaN	N/A	NaN	NaN	0	N/A	NaN	NaN	NaN	NaN	N/A	NaN	NaN
P58047	0	N/A	NaN	NaN	NaN	NaN	N/A	NaN	NaN	0	N/A	NaN	NaN	NaN	NaN	N/A	NaN	NaN
O65788	0	N/A	NaN	NaN	NaN	NaN	N/A	NaN	NaN	0	N/A	NaN	NaN	NaN	NaN	N/A	NaN	NaN
O65785	0	N/A	NaN	NaN	NaN	NaN	N/A	NaN	NaN	0	N/A	NaN	NaN	NaN	NaN	N/A	NaN	NaN
O65786	0	N/A	NaN	NaN	NaN	NaN	N/A	NaN	NaN	0	N/A	NaN	NaN	NaN	NaN	N/A	NaN	NaN
O65784	0	N/A	NaN	NaN	NaN	NaN	N/A	NaN	NaN	0	N/A	NaN	NaN	NaN	NaN	N/A	NaN	NaN
O65787	0	N/A	NaN	NaN	NaN	NaN	N/A	NaN	NaN	0	N/A	NaN	NaN	NaN	NaN	N/A	NaN	NaN
Q96514	0	N/A	NaN	NaN	NaN	NaN	N/A	NaN	NaN	0	N/A	NaN	NaN	NaN	NaN	N/A	NaN	NaN
P58048	0	N/A	NaN	NaN	NaN	NaN	N/A	NaN	NaN	0	N/A	NaN	NaN	NaN	NaN	N/A	NaN	NaN
O64718	0	N/A	NaN	NaN	NaN	NaN	N/A	NaN	NaN	0	N/A	NaN	NaN	NaN	NaN	N/A	NaN	NaN
Q9LVD2	0	N/A	NaN	NaN	NaN	NaN	N/A	NaN	NaN	0	N/A	NaN	NaN	NaN	NaN	N/A	NaN	NaN
P58049	0	N/A	NaN	NaN	NaN	NaN	N/A	NaN	NaN	0	N/A	NaN	NaN	NaN	NaN	N/A	NaN	NaN
Q9ZU07	0	N/A	NaN	NaN	NaN	NaN	N/A	NaN	NaN	0	N/A	NaN	NaN	NaN	NaN	N/A	NaN	NaN
P58050	0	N/A	NaN	NaN	NaN	NaN	N/A	NaN	NaN	0	N/A	NaN	NaN	NaN	NaN	N/A	NaN	NaN
P58051	0	N/A	NaN	NaN	NaN	NaN	N/A	NaN	NaN	0	N/A	NaN	NaN	NaN	NaN	N/A	NaN	NaN
Q9LW27	0	N/A	NaN	NaN	NaN	NaN	N/A	NaN	NaN	0	N/A	NaN	NaN	NaN	NaN	N/A	NaN	NaN
Q9LTM7	0	N/A	NaN	NaN	NaN	NaN	N/A	NaN	NaN	0	N/A	NaN	NaN	NaN	NaN	N/A	NaN	NaN
Q9LTM6	0	N/A	NaN	NaN	NaN	NaN	N/A	NaN	NaN	0	N/A	NaN	NaN	NaN	NaN	N/A	NaN	NaN
Q9LTM4	0	N/A	NaN	NaN	NaN	NaN	N/A	NaN	NaN	0	N/A	NaN	NaN	NaN	NaN	N/A	NaN	NaN
Q9LTM3	0	N/A	NaN	NaN	NaN	NaN	N/A	NaN	NaN	0	N/A	NaN	NaN	NaN	NaN	N/A	NaN	NaN
Q9LTM2	0	N/A	NaN	NaN	NaN	NaN	N/A	NaN	NaN	0	N/A	NaN	NaN	NaN	NaN	N/A	NaN	NaN
Q9LTM1	0	N/A	NaN	NaN	NaN	NaN	N/A	NaN	NaN	0	N/A	NaN	NaN	NaN	NaN	N/A	NaN	NaN
Q9LTM0	0	N/A	NaN	NaN	NaN	NaN	N/A	NaN	NaN	0	N/A	NaN	NaN	NaN	NaN	N/A	NaN	NaN
Q9LTL8	0	N/A	NaN	NaN	NaN	NaN	N/A	NaN	NaN	0	N/A	NaN	NaN	NaN	NaN	N/A	NaN	NaN
Q9LTL2	0	N/A	NaN	NaN	NaN	NaN	N/A	NaN	NaN	0	N/A	NaN	NaN	NaN	NaN	N/A	NaN	NaN
Q9LTL0	0	N/A	NaN	NaN	NaN	NaN	N/A	NaN	NaN	0	N/A	NaN	NaN	NaN	NaN	N/A	NaN	NaN
Q9SAE1	0	N/A	NaN	NaN	NaN	NaN	N/A	NaN	NaN	0	N/A	NaN	NaN	NaN	NaN	N/A	NaN	NaN
Q9SAE3	0	N/A	NaN	NaN	NaN	NaN	N/A	NaN	NaN	0	N/A	NaN	NaN	NaN	NaN	N/A	NaN	NaN
Q9SAE4	0	N/A	NaN	NaN	NaN	NaN	N/A	NaN	NaN	0	N/A	NaN	NaN	NaN	NaN	N/A	NaN	NaN
Q9SCN2	0	N/A	NaN	NaN	NaN	NaN	N/A	NaN	NaN	0	N/A	NaN	NaN	NaN	NaN	N/A	NaN	NaN
Q9LIP6	0	N/A	NaN	NaN	NaN	NaN	N/A	NaN	NaN	0	N/A	NaN	NaN	NaN	NaN	N/A	NaN	NaN
Q9LIP5	0	N/A	NaN	NaN	NaN	NaN	N/A	NaN	NaN	0	N/A	NaN	NaN	NaN	NaN	N/A	NaN	NaN
Q9LIP4	0	N/A	NaN	NaN	NaN	NaN	N/A	NaN	NaN	0	N/A	NaN	NaN	NaN	NaN	N/A	NaN	NaN
Q9LIP3	0	N/A	NaN	NaN	NaN	NaN	N/A	NaN	NaN	0	N/A	NaN	NaN	NaN	NaN	N/A	NaN	NaN
Q9LXM3	0	N/A	NaN	NaN	NaN	NaN	N/A	NaN	NaN	0	N/A	NaN	NaN	NaN	NaN	N/A	NaN	NaN
O64636	0	N/A	NaN	NaN	NaN	NaN	N/A	NaN	NaN	0	N/A	NaN	NaN	NaN	NaN	N/A	NaN	NaN
O64637	0	N/A	NaN	NaN	NaN	NaN	N/A	NaN	NaN	0	N/A	NaN	NaN	NaN	NaN	N/A	NaN	NaN
O64638	0	N/A	NaN	NaN	NaN	NaN	N/A	NaN	NaN	0	N/A	NaN	NaN	NaN	NaN	N/A	NaN	NaN
O64635	0	N/A	NaN	NaN	NaN	NaN	N/A	NaN	NaN	0	N/A	NaN	NaN	NaN	NaN	N/A	NaN	NaN
Q9FLC8	0	N/A	NaN	NaN	NaN	NaN	N/A	NaN	NaN	0	N/A	NaN	NaN	NaN	NaN	N/A	NaN	NaN
O81346	0	N/A	NaN	NaN	NaN	NaN	N/A	NaN	NaN	0	N/A	NaN	NaN	NaN	NaN	N/A	NaN	NaN
Q9FG65	0	N/A	NaN	NaN	NaN	NaN	N/A	NaN	NaN	0	N/A	NaN	NaN	NaN	NaN	N/A	NaN	NaN
O65790	0	N/A	NaN	NaN	NaN	NaN	N/A	NaN	NaN	0	N/A	NaN	NaN	NaN	NaN	N/A	NaN	NaN
P48421	0	N/A	NaN	NaN	NaN	NaN	N/A	NaN	NaN	0	N/A	NaN	NaN	NaN	NaN	N/A	NaN	NaN
O65782	0	N/A	NaN	NaN	NaN	NaN	N/A	NaN	NaN	0	N/A	NaN	NaN	NaN	NaN	N/A	NaN	NaN
Q42600	0	N/A	NaN	NaN	NaN	NaN	N/A	NaN	NaN	0	N/A	NaN	NaN	NaN	NaN	N/A	NaN	NaN
Q9FMA5	0	N/A	NaN	NaN	NaN	NaN	N/A	NaN	NaN	0	N/A	NaN	NaN	NaN	NaN	N/A	NaN	NaN
Q940V4	1	P38866	0.71513	0.51141	0.99599	0.17556	n	0	0	1	P38866	0.71513	0.51141	0.99599	0.17556	n	0	0
Q940V4	2	P53045	0.64252	0.41283	0.54758	0.72514	n	0	0	2	Q66R38	0.71085	0.50531	0.99599	0.13642	n	0	0
Q940V4	3	P38713	0.55896	0.31244	0.0	0.79049	n	0	0	3	P53045	0.64252	0.41283	0.54758	0.72514	n	0	0
Q940V4	4	Q12451	0.55896	0.31244	0.0	0.79049	n	0	0	4	P40312	0.59061	0.34882	0.35925	0.75404	n	0	0
Q940V4	5	P35845	0.55896	0.31244	0.0	0.79049	n	0	0	5	P16603	0.57223	0.32744	0.35925	0.72514	n	0	0
Q940V4	6	P38837	0.53318	0.28429	0.0	0.75404	n	0	0	6	P38713	0.55896	0.31244	0.0	0.79049	n	0	0
Q940V4	7	Q05958	0.53318	0.28429	0.0	0.75404	n	0	0	7	Q12451	0.55896	0.31244	0.0	0.79049	n	0	0
Q940V4	8	Q12151	0.53056	0.28149	0.0	0.75033	n	0	0	8	P35845	0.55896	0.31244	0.0	0.79049	n	0	0
Q940V4	9	P25340	0.52818	0.27897	0.17922	0.72514	n	0	0	9	P36060	0.53505	0.28628	0.21618	0.72514	n	0	0
Q940V4	10	P53199	0.52621	0.2769	0.16726	0.72514	n	0	0	10	P38837	0.53318	0.28429	0.0	0.75404	n	0	0
P48422	0	N/A	NaN	NaN	NaN	NaN	N/A	NaN	NaN	0	N/A	NaN	NaN	NaN	NaN	N/A	NaN	NaN
O23066	0	N/A	NaN	NaN	NaN	NaN	N/A	NaN	NaN	0	N/A	NaN	NaN	NaN	NaN	N/A	NaN	NaN
Q42602	0	N/A	NaN	NaN	NaN	NaN	N/A	NaN	NaN	0	N/A	NaN	NaN	NaN	NaN	N/A	NaN	NaN
Q42569	0	N/A	NaN	NaN	NaN	NaN	N/A	NaN	NaN	0	N/A	NaN	NaN	NaN	NaN	N/A	NaN	NaN
O64989	0	N/A	NaN	NaN	NaN	NaN	N/A	NaN	NaN	0	N/A	NaN	NaN	NaN	NaN	N/A	NaN	NaN
Q9M066	0	N/A	NaN	NaN	NaN	NaN	N/A	NaN	NaN	0	N/A	NaN	NaN	NaN	NaN	N/A	NaN	NaN
O23365	0	N/A	NaN	NaN	NaN	NaN	N/A	NaN	NaN	0	N/A	NaN	NaN	NaN	NaN	N/A	NaN	NaN
O22203	0	N/A	NaN	NaN	NaN	NaN	N/A	NaN	NaN	0	N/A	NaN	NaN	NaN	NaN	N/A	NaN	NaN
P48523	0	N/A	NaN	NaN	NaN	NaN	N/A	NaN	NaN	0	N/A	NaN	NaN	NaN	NaN	N/A	NaN	NaN
O49482	0	N/A	NaN	NaN	NaN	NaN	N/A	NaN	NaN	0	N/A	NaN	NaN	NaN	NaN	N/A	NaN	NaN
Q8L9J9	0	N/A	NaN	NaN	NaN	NaN	N/A	NaN	NaN	0	N/A	NaN	NaN	NaN	NaN	N/A	NaN	NaN
P42737	1	P38903	0.98838	0.97689	0.97689	NaN	n	0	0	1	P38903	0.98838	0.97689	0.97689	NaN	n	0	0
P42737	2	P15891	0.98838	0.97689	0.97689	NaN	n	0	0	2	P31383	0.98838	0.97689	0.97689	NaN	n	0	0
P42737	3	Q07622	0.98838	0.97689	0.97689	NaN	n	0	0	3	Q00362	0.98838	0.97689	0.97689	NaN	n	0	0
P42737	4	P60010	0.98838	0.97689	0.97689	NaN	n	0	0	4	P38720	0.98838	0.97689	0.97689	NaN	n	0	0
P42737	5	P38872	0.98838	0.97689	0.97689	NaN	n	0	0	5	P15891	0.98838	0.97689	0.97689	NaN	n	0	0
P42737	6	Q07732	0.98838	0.97689	0.97689	NaN	n	0	0	6	P15315	0.98838	0.97689	0.97689	NaN	n	0	0
P42737	7	Q12433	0.98838	0.97689	0.97689	NaN	n	0	0	7	Q07622	0.98838	0.97689	0.97689	NaN	n	0	0
P42737	8	P46680	0.98838	0.97689	0.97689	NaN	n	0	0	8	P21147	0.98838	0.97689	0.97689	NaN	n	0	0
P42737	9	Q12476	0.98838	0.97689	0.97689	NaN	n	0	0	9	P19414	0.98838	0.97689	0.97689	NaN	n	0	0
P42737	10	Q12013	0.98838	0.97689	0.97689	NaN	n	0	0	10	Q06598	0.98838	0.97689	0.97689	NaN	n	0	0
P27140	1	P38903	0.98838	0.97689	0.97689	NaN	n	0	0	1	P38903	0.98838	0.97689	0.97689	NaN	n	0	0
P27140	2	P15891	0.98838	0.97689	0.97689	NaN	n	0	0	2	P31383	0.98838	0.97689	0.97689	NaN	n	0	0
P27140	3	Q07622	0.98838	0.97689	0.97689	NaN	n	0	0	3	Q00362	0.98838	0.97689	0.97689	NaN	n	0	0
P27140	4	P60010	0.98838	0.97689	0.97689	NaN	n	0	0	4	P38720	0.98838	0.97689	0.97689	NaN	n	0	0
P27140	5	P38872	0.98838	0.97689	0.97689	NaN	n	0	0	5	P15891	0.98838	0.97689	0.97689	NaN	n	0	0
P27140	6	Q07732	0.98838	0.97689	0.97689	NaN	n	0	0	6	P15315	0.98838	0.97689	0.97689	NaN	n	0	0
P27140	7	Q12433	0.98838	0.97689	0.97689	NaN	n	0	0	7	Q07622	0.98838	0.97689	0.97689	NaN	n	0	0
P27140	8	P46680	0.98838	0.97689	0.97689	NaN	n	0	0	8	P21147	0.98838	0.97689	0.97689	NaN	n	0	0
P27140	9	Q12476	0.98838	0.97689	0.97689	NaN	n	0	0	9	P19414	0.98838	0.97689	0.97689	NaN	n	0	0
P27140	10	Q12013	0.98838	0.97689	0.97689	NaN	n	0	0	10	Q06598	0.98838	0.97689	0.97689	NaN	n	0	0
P30188	0	N/A	NaN	NaN	NaN	NaN	N/A	NaN	NaN	0	N/A	NaN	NaN	NaN	NaN	N/A	NaN	NaN
Q9SRP5	0	N/A	NaN	NaN	NaN	NaN	N/A	NaN	NaN	0	N/A	NaN	NaN	NaN	NaN	N/A	NaN	NaN
P25854	0	N/A	NaN	NaN	NaN	NaN	N/A	NaN	NaN	0	N/A	NaN	NaN	NaN	NaN	N/A	NaN	NaN
P25069	0	N/A	NaN	NaN	NaN	NaN	N/A	NaN	NaN	0	N/A	NaN	NaN	NaN	NaN	N/A	NaN	NaN
Q03509	0	N/A	NaN	NaN	NaN	NaN	N/A	NaN	NaN	0	N/A	NaN	NaN	NaN	NaN	N/A	NaN	NaN
P59220	0	N/A	NaN	NaN	NaN	NaN	N/A	NaN	NaN	0	N/A	NaN	NaN	NaN	NaN	N/A	NaN	NaN
O04151	0	N/A	NaN	NaN	NaN	NaN	N/A	NaN	NaN	0	N/A	NaN	NaN	NaN	NaN	N/A	NaN	NaN
Q38858	0	N/A	NaN	NaN	NaN	NaN	N/A	NaN	NaN	0	N/A	NaN	NaN	NaN	NaN	N/A	NaN	NaN
O04153	0	N/A	NaN	NaN	NaN	NaN	N/A	NaN	NaN	0	N/A	NaN	NaN	NaN	NaN	N/A	NaN	NaN
P29402	0	N/A	NaN	NaN	NaN	NaN	N/A	NaN	NaN	0	N/A	NaN	NaN	NaN	NaN	N/A	NaN	NaN
Q38798	0	N/A	NaN	NaN	NaN	NaN	N/A	NaN	NaN	0	N/A	NaN	NaN	NaN	NaN	N/A	NaN	NaN
Q39081	1	P38903	0.98838	0.97689	0.97689	NaN	n	0	0	1	P38903	0.98838	0.97689	0.97689	NaN	n	0	0
Q39081	2	P15891	0.98838	0.97689	0.97689	NaN	n	0	0	2	P31383	0.98838	0.97689	0.97689	NaN	n	0	0
Q39081	3	Q07622	0.98838	0.97689	0.97689	NaN	n	0	0	3	Q00362	0.98838	0.97689	0.97689	NaN	n	0	0
Q39081	4	P60010	0.98838	0.97689	0.97689	NaN	n	0	0	4	P38720	0.98838	0.97689	0.97689	NaN	n	0	0
Q39081	5	P38872	0.98838	0.97689	0.97689	NaN	n	0	0	5	P15891	0.98838	0.97689	0.97689	NaN	n	0	0
Q39081	6	Q07732	0.98838	0.97689	0.97689	NaN	n	0	0	6	P15315	0.98838	0.97689	0.97689	NaN	n	0	0
Q39081	7	Q12433	0.98838	0.97689	0.97689	NaN	n	0	0	7	Q07622	0.98838	0.97689	0.97689	NaN	n	0	0
Q39081	8	P46680	0.98838	0.97689	0.97689	NaN	n	0	0	8	P21147	0.98838	0.97689	0.97689	NaN	n	0	0
Q39081	9	Q12476	0.98838	0.97689	0.97689	NaN	n	0	0	9	P19414	0.98838	0.97689	0.97689	NaN	n	0	0
Q39081	10	Q12013	0.98838	0.97689	0.97689	NaN	n	0	0	10	Q06598	0.98838	0.97689	0.97689	NaN	n	0	0
Q9C9W3	0	N/A	NaN	NaN	NaN	NaN	N/A	NaN	NaN	0	N/A	NaN	NaN	NaN	NaN	N/A	NaN	NaN
Q9C9W4	0	N/A	NaN	NaN	NaN	NaN	N/A	NaN	NaN	0	N/A	NaN	NaN	NaN	NaN	N/A	NaN	NaN
Q9C5D7	0	N/A	NaN	NaN	NaN	NaN	N/A	NaN	NaN	0	N/A	NaN	NaN	NaN	NaN	N/A	NaN	NaN
O49499	0	N/A	NaN	NaN	NaN	NaN	N/A	NaN	NaN	0	N/A	NaN	NaN	NaN	NaN	N/A	NaN	NaN
Q9MBA1	0	N/A	NaN	NaN	NaN	NaN	N/A	NaN	NaN	0	N/A	NaN	NaN	NaN	NaN	N/A	NaN	NaN
Q9LHS0	0	N/A	NaN	NaN	NaN	NaN	N/A	NaN	NaN	0	N/A	NaN	NaN	NaN	NaN	N/A	NaN	NaN
Q9C502	0	N/A	NaN	NaN	NaN	NaN	N/A	NaN	NaN	0	N/A	NaN	NaN	NaN	NaN	N/A	NaN	NaN
Q9C9X5	0	N/A	NaN	NaN	NaN	NaN	N/A	NaN	NaN	0	N/A	NaN	NaN	NaN	NaN	N/A	NaN	NaN
Q9FRH3	0	N/A	NaN	NaN	NaN	NaN	N/A	NaN	NaN	0	N/A	NaN	NaN	NaN	NaN	N/A	NaN	NaN
Q9SHV5	0	N/A	NaN	NaN	NaN	NaN	N/A	NaN	NaN	0	N/A	NaN	NaN	NaN	NaN	N/A	NaN	NaN
Q9LQW4	0	N/A	NaN	NaN	NaN	NaN	N/A	NaN	NaN	0	N/A	NaN	NaN	NaN	NaN	N/A	NaN	NaN
Q8L936	0	N/A	NaN	NaN	NaN	NaN	N/A	NaN	NaN	0	N/A	NaN	NaN	NaN	NaN	N/A	NaN	NaN
Q8H0W9	0	N/A	NaN	NaN	NaN	NaN	N/A	NaN	NaN	0	N/A	NaN	NaN	NaN	NaN	N/A	NaN	NaN
Q9FKQ2	0	N/A	NaN	NaN	NaN	NaN	N/A	NaN	NaN	0	N/A	NaN	NaN	NaN	NaN	N/A	NaN	NaN
Q8S9J8	0	N/A	NaN	NaN	NaN	NaN	N/A	NaN	NaN	0	N/A	NaN	NaN	NaN	NaN	N/A	NaN	NaN
Q8LF20	0	N/A	NaN	NaN	NaN	NaN	N/A	NaN	NaN	0	N/A	NaN	NaN	NaN	NaN	N/A	NaN	NaN
Q8GX47	0	N/A	NaN	NaN	NaN	NaN	N/A	NaN	NaN	0	N/A	NaN	NaN	NaN	NaN	N/A	NaN	NaN
Q9SA65	0	N/A	NaN	NaN	NaN	NaN	N/A	NaN	NaN	0	N/A	NaN	NaN	NaN	NaN	N/A	NaN	NaN
Q9ZVN6	0	N/A	NaN	NaN	NaN	NaN	N/A	NaN	NaN	0	N/A	NaN	NaN	NaN	NaN	N/A	NaN	NaN
Q8VYT2	0	N/A	NaN	NaN	NaN	NaN	N/A	NaN	NaN	0	N/A	NaN	NaN	NaN	NaN	N/A	NaN	NaN
Q9LVD8	0	N/A	NaN	NaN	NaN	NaN	N/A	NaN	NaN	0	N/A	NaN	NaN	NaN	NaN	N/A	NaN	NaN
Q8LBH2	0	N/A	NaN	NaN	NaN	NaN	N/A	NaN	NaN	0	N/A	NaN	NaN	NaN	NaN	N/A	NaN	NaN
P94017	0	N/A	NaN	NaN	NaN	NaN	N/A	NaN	NaN	0	N/A	NaN	NaN	NaN	NaN	N/A	NaN	NaN
Q9MAH0	0	N/A	NaN	NaN	NaN	NaN	N/A	NaN	NaN	0	N/A	NaN	NaN	NaN	NaN	N/A	NaN	NaN
Q5GM68	0	N/A	NaN	NaN	NaN	NaN	N/A	NaN	NaN	0	N/A	NaN	NaN	NaN	NaN	N/A	NaN	NaN
Q84VW9	0	N/A	NaN	NaN	NaN	NaN	N/A	NaN	NaN	0	N/A	NaN	NaN	NaN	NaN	N/A	NaN	NaN
Q8GVE8	0	N/A	NaN	NaN	NaN	NaN	N/A	NaN	NaN	0	N/A	NaN	NaN	NaN	NaN	N/A	NaN	NaN
O82631	0	N/A	NaN	NaN	NaN	NaN	N/A	NaN	NaN	0	N/A	NaN	NaN	NaN	NaN	N/A	NaN	NaN
Q9M9G7	0	N/A	NaN	NaN	NaN	NaN	N/A	NaN	NaN	0	N/A	NaN	NaN	NaN	NaN	N/A	NaN	NaN
P38605	0	N/A	NaN	NaN	NaN	NaN	N/A	NaN	NaN	0	N/A	NaN	NaN	NaN	NaN	N/A	NaN	NaN
Q9LS42	0	N/A	NaN	NaN	NaN	NaN	N/A	NaN	NaN	0	N/A	NaN	NaN	NaN	NaN	N/A	NaN	NaN
Q96528	0	N/A	NaN	NaN	NaN	NaN	N/A	NaN	NaN	0	N/A	NaN	NaN	NaN	NaN	N/A	NaN	NaN
P25819	0	N/A	NaN	NaN	NaN	NaN	N/A	NaN	NaN	0	N/A	NaN	NaN	NaN	NaN	N/A	NaN	NaN
Q42547	0	N/A	NaN	NaN	NaN	NaN	N/A	NaN	NaN	0	N/A	NaN	NaN	NaN	NaN	N/A	NaN	NaN
P04777	0	N/A	NaN	NaN	NaN	NaN	N/A	NaN	NaN	0	N/A	NaN	NaN	NaN	NaN	N/A	NaN	NaN
P04778	0	N/A	NaN	NaN	NaN	NaN	N/A	NaN	NaN	0	N/A	NaN	NaN	NaN	NaN	N/A	NaN	NaN
P27521	0	N/A	NaN	NaN	NaN	NaN	N/A	NaN	NaN	0	N/A	NaN	NaN	NaN	NaN	N/A	NaN	NaN
Q9XF89	0	N/A	NaN	NaN	NaN	NaN	N/A	NaN	NaN	0	N/A	NaN	NaN	NaN	NaN	N/A	NaN	NaN
Q07473	0	N/A	NaN	NaN	NaN	NaN	N/A	NaN	NaN	0	N/A	NaN	NaN	NaN	NaN	N/A	NaN	NaN
Q9XF88	0	N/A	NaN	NaN	NaN	NaN	N/A	NaN	NaN	0	N/A	NaN	NaN	NaN	NaN	N/A	NaN	NaN
Q9S7W1	0	N/A	NaN	NaN	NaN	NaN	N/A	NaN	NaN	0	N/A	NaN	NaN	NaN	NaN	N/A	NaN	NaN
Q9LJU0	0	N/A	NaN	NaN	NaN	NaN	N/A	NaN	NaN	0	N/A	NaN	NaN	NaN	NaN	N/A	NaN	NaN
Q9T045	0	N/A	NaN	NaN	NaN	NaN	N/A	NaN	NaN	0	N/A	NaN	NaN	NaN	NaN	N/A	NaN	NaN
P30187	0	N/A	NaN	NaN	NaN	NaN	N/A	NaN	NaN	0	N/A	NaN	NaN	NaN	NaN	N/A	NaN	NaN
P32826	0	N/A	NaN	NaN	NaN	NaN	N/A	NaN	NaN	0	N/A	NaN	NaN	NaN	NaN	N/A	NaN	NaN
Q9T6H8	0	N/A	NaN	NaN	NaN	NaN	N/A	NaN	NaN	0	N/A	NaN	NaN	NaN	NaN	N/A	NaN	NaN
Q33884	0	N/A	NaN	NaN	NaN	NaN	N/A	NaN	NaN	0	N/A	NaN	NaN	NaN	NaN	N/A	NaN	NaN
Q9M643	0	N/A	NaN	NaN	NaN	NaN	N/A	NaN	NaN	0	N/A	NaN	NaN	NaN	NaN	N/A	NaN	NaN
Q9C8T1	0	N/A	NaN	NaN	NaN	NaN	N/A	NaN	NaN	0	N/A	NaN	NaN	NaN	NaN	N/A	NaN	NaN
P93280	0	N/A	NaN	NaN	NaN	NaN	N/A	NaN	NaN	0	N/A	NaN	NaN	NaN	NaN	N/A	NaN	NaN
P92527	0	N/A	NaN	NaN	NaN	NaN	N/A	NaN	NaN	0	N/A	NaN	NaN	NaN	NaN	N/A	NaN	NaN
P93286	0	N/A	NaN	NaN	NaN	NaN	N/A	NaN	NaN	0	N/A	NaN	NaN	NaN	NaN	N/A	NaN	NaN
P30183	0	N/A	NaN	NaN	NaN	NaN	N/A	NaN	NaN	0	N/A	NaN	NaN	NaN	NaN	N/A	NaN	NaN
P42751	0	N/A	NaN	NaN	NaN	NaN	N/A	NaN	NaN	0	N/A	NaN	NaN	NaN	NaN	N/A	NaN	NaN
P42752	0	N/A	NaN	NaN	NaN	NaN	N/A	NaN	NaN	0	N/A	NaN	NaN	NaN	NaN	N/A	NaN	NaN
P42753	0	N/A	NaN	NaN	NaN	NaN	N/A	NaN	NaN	0	N/A	NaN	NaN	NaN	NaN	N/A	NaN	NaN
P56770	0	N/A	NaN	NaN	NaN	NaN	N/A	NaN	NaN	0	N/A	NaN	NaN	NaN	NaN	N/A	NaN	NaN
P54609	0	N/A	NaN	NaN	NaN	NaN	N/A	NaN	NaN	0	N/A	NaN	NaN	NaN	NaN	N/A	NaN	NaN
Q9ZPR1	0	N/A	NaN	NaN	NaN	NaN	N/A	NaN	NaN	0	N/A	NaN	NaN	NaN	NaN	N/A	NaN	NaN
Q9SS94	0	N/A	NaN	NaN	NaN	NaN	N/A	NaN	NaN	0	N/A	NaN	NaN	NaN	NaN	N/A	NaN	NaN
Q9SCN8	0	N/A	NaN	NaN	NaN	NaN	N/A	NaN	NaN	0	N/A	NaN	NaN	NaN	NaN	N/A	NaN	NaN
Q9LZF6	0	N/A	NaN	NaN	NaN	NaN	N/A	NaN	NaN	0	N/A	NaN	NaN	NaN	NaN	N/A	NaN	NaN
Q8GY31	0	N/A	NaN	NaN	NaN	NaN	N/A	NaN	NaN	0	N/A	NaN	NaN	NaN	NaN	N/A	NaN	NaN
P24100	1	P38903	0.98838	0.97689	0.97689	NaN	n	0	0	1	P38903	0.98838	0.97689	0.97689	NaN	n	0	0
P24100	2	P15891	0.98838	0.97689	0.97689	NaN	n	0	0	2	P31383	0.98838	0.97689	0.97689	NaN	n	0	0
P24100	3	Q07622	0.98838	0.97689	0.97689	NaN	n	0	0	3	Q00362	0.98838	0.97689	0.97689	NaN	n	0	0
P24100	4	P60010	0.98838	0.97689	0.97689	NaN	n	0	0	4	P38720	0.98838	0.97689	0.97689	NaN	n	0	0
P24100	5	P38872	0.98838	0.97689	0.97689	NaN	n	0	0	5	P15891	0.98838	0.97689	0.97689	NaN	n	0	0
P24100	6	Q07732	0.98838	0.97689	0.97689	NaN	n	0	0	6	P15315	0.98838	0.97689	0.97689	NaN	n	0	0
P24100	7	Q12433	0.98838	0.97689	0.97689	NaN	n	0	0	7	Q07622	0.98838	0.97689	0.97689	NaN	n	0	0
P24100	8	P46680	0.98838	0.97689	0.97689	NaN	n	0	0	8	P21147	0.98838	0.97689	0.97689	NaN	n	0	0
P24100	9	Q12476	0.98838	0.97689	0.97689	NaN	n	0	0	9	P19414	0.98838	0.97689	0.97689	NaN	n	0	0
P24100	10	Q12013	0.98838	0.97689	0.97689	NaN	n	0	0	10	Q06598	0.98838	0.97689	0.97689	NaN	n	0	0
P25859	0	N/A	NaN	NaN	NaN	NaN	N/A	NaN	NaN	0	N/A	NaN	NaN	NaN	NaN	N/A	NaN	NaN
P42735	0	N/A	NaN	NaN	NaN	NaN	N/A	NaN	NaN	0	N/A	NaN	NaN	NaN	NaN	N/A	NaN	NaN
Q06850	0	N/A	NaN	NaN	NaN	NaN	N/A	NaN	NaN	0	N/A	NaN	NaN	NaN	NaN	N/A	NaN	NaN
O04928	0	N/A	NaN	NaN	NaN	NaN	N/A	NaN	NaN	0	N/A	NaN	NaN	NaN	NaN	N/A	NaN	NaN
P56783	0	N/A	NaN	NaN	NaN	NaN	N/A	NaN	NaN	0	N/A	NaN	NaN	NaN	NaN	N/A	NaN	NaN
Q9ZNV5	0	N/A	NaN	NaN	NaN	NaN	N/A	NaN	NaN	0	N/A	NaN	NaN	NaN	NaN	N/A	NaN	NaN
O48946	0	N/A	NaN	NaN	NaN	NaN	N/A	NaN	NaN	0	N/A	NaN	NaN	NaN	NaN	N/A	NaN	NaN
O48947	0	N/A	NaN	NaN	NaN	NaN	N/A	NaN	NaN	0	N/A	NaN	NaN	NaN	NaN	N/A	NaN	NaN
Q941L0	0	N/A	NaN	NaN	NaN	NaN	N/A	NaN	NaN	0	N/A	NaN	NaN	NaN	NaN	N/A	NaN	NaN
Q84JA6	0	N/A	NaN	NaN	NaN	NaN	N/A	NaN	NaN	0	N/A	NaN	NaN	NaN	NaN	N/A	NaN	NaN
Q8L778	0	N/A	NaN	NaN	NaN	NaN	N/A	NaN	NaN	0	N/A	NaN	NaN	NaN	NaN	N/A	NaN	NaN
Q94JQ6	0	N/A	NaN	NaN	NaN	NaN	N/A	NaN	NaN	0	N/A	NaN	NaN	NaN	NaN	N/A	NaN	NaN
Q9SWW6	0	N/A	NaN	NaN	NaN	NaN	N/A	NaN	NaN	0	N/A	NaN	NaN	NaN	NaN	N/A	NaN	NaN
Q8LPK5	0	N/A	NaN	NaN	NaN	NaN	N/A	NaN	NaN	0	N/A	NaN	NaN	NaN	NaN	N/A	NaN	NaN
Q9SJ22	0	N/A	NaN	NaN	NaN	NaN	N/A	NaN	NaN	0	N/A	NaN	NaN	NaN	NaN	N/A	NaN	NaN
Q9SKJ5	0	N/A	NaN	NaN	NaN	NaN	N/A	NaN	NaN	0	N/A	NaN	NaN	NaN	NaN	N/A	NaN	NaN
P41088	0	N/A	NaN	NaN	NaN	NaN	N/A	NaN	NaN	0	N/A	NaN	NaN	NaN	NaN	N/A	NaN	NaN
Q93VG8	0	N/A	NaN	NaN	NaN	NaN	N/A	NaN	NaN	0	N/A	NaN	NaN	NaN	NaN	N/A	NaN	NaN
O65282	0	N/A	NaN	NaN	NaN	NaN	N/A	NaN	NaN	0	N/A	NaN	NaN	NaN	NaN	N/A	NaN	NaN
P34893	0	N/A	NaN	NaN	NaN	NaN	N/A	NaN	NaN	0	N/A	NaN	NaN	NaN	NaN	N/A	NaN	NaN
P29197	0	N/A	NaN	NaN	NaN	NaN	N/A	NaN	NaN	0	N/A	NaN	NaN	NaN	NaN	N/A	NaN	NaN
Q8L7B5	0	N/A	NaN	NaN	NaN	NaN	N/A	NaN	NaN	0	N/A	NaN	NaN	NaN	NaN	N/A	NaN	NaN
Q93ZM7	0	N/A	NaN	NaN	NaN	NaN	N/A	NaN	NaN	0	N/A	NaN	NaN	NaN	NaN	N/A	NaN	NaN
P19172	0	N/A	NaN	NaN	NaN	NaN	N/A	NaN	NaN	0	N/A	NaN	NaN	NaN	NaN	N/A	NaN	NaN
P19171	0	N/A	NaN	NaN	NaN	NaN	N/A	NaN	NaN	0	N/A	NaN	NaN	NaN	NaN	N/A	NaN	NaN
Q05085	0	N/A	NaN	NaN	NaN	NaN	N/A	NaN	NaN	0	N/A	NaN	NaN	NaN	NaN	N/A	NaN	NaN
Q9SJE1	0	N/A	NaN	NaN	NaN	NaN	N/A	NaN	NaN	0	N/A	NaN	NaN	NaN	NaN	N/A	NaN	NaN
P16127	0	N/A	NaN	NaN	NaN	NaN	N/A	NaN	NaN	0	N/A	NaN	NaN	NaN	NaN	N/A	NaN	NaN
Q9SZR0	0	N/A	NaN	NaN	NaN	NaN	N/A	NaN	NaN	0	N/A	NaN	NaN	NaN	NaN	N/A	NaN	NaN
P42738	0	N/A	NaN	NaN	NaN	NaN	N/A	NaN	NaN	0	N/A	NaN	NaN	NaN	NaN	N/A	NaN	NaN
P13114	0	N/A	NaN	NaN	NaN	NaN	N/A	NaN	NaN	0	N/A	NaN	NaN	NaN	NaN	N/A	NaN	NaN
Q9LQI7	0	N/A	NaN	NaN	NaN	NaN	N/A	NaN	NaN	0	N/A	NaN	NaN	NaN	NaN	N/A	NaN	NaN
Q9SPL2	1	P38903	0.98838	0.97689	0.97689	NaN	n	0	0	1	P38903	0.98838	0.97689	0.97689	NaN	n	0	0
Q9SPL2	2	P15891	0.98838	0.97689	0.97689	NaN	n	0	0	2	P31383	0.98838	0.97689	0.97689	NaN	n	0	0
Q9SPL2	3	Q07622	0.98838	0.97689	0.97689	NaN	n	0	0	3	Q00362	0.98838	0.97689	0.97689	NaN	n	0	0
Q9SPL2	4	P60010	0.98838	0.97689	0.97689	NaN	n	0	0	4	P38720	0.98838	0.97689	0.97689	NaN	n	0	0
Q9SPL2	5	P38872	0.98838	0.97689	0.97689	NaN	n	0	0	5	P15891	0.98838	0.97689	0.97689	NaN	n	0	0
Q9SPL2	6	Q07732	0.98838	0.97689	0.97689	NaN	n	0	0	6	P15315	0.98838	0.97689	0.97689	NaN	n	0	0
Q9SPL2	7	Q12433	0.98838	0.97689	0.97689	NaN	n	0	0	7	Q07622	0.98838	0.97689	0.97689	NaN	n	0	0
Q9SPL2	8	P46680	0.98838	0.97689	0.97689	NaN	n	0	0	8	P21147	0.98838	0.97689	0.97689	NaN	n	0	0
Q9SPL2	9	Q12476	0.98838	0.97689	0.97689	NaN	n	0	0	9	P19414	0.98838	0.97689	0.97689	NaN	n	0	0
Q9SPL2	10	Q12013	0.98838	0.97689	0.97689	NaN	n	0	0	10	Q06598	0.98838	0.97689	0.97689	NaN	n	0	0
Q8RWC9	0	N/A	NaN	NaN	NaN	NaN	N/A	NaN	NaN	0	N/A	NaN	NaN	NaN	NaN	N/A	NaN	NaN
Q9LXS7	0	N/A	NaN	NaN	NaN	NaN	N/A	NaN	NaN	0	N/A	NaN	NaN	NaN	NaN	N/A	NaN	NaN
Q9LXS6	1	P08679	0.77035	0.59344	0.99989	0.43256	n	0	0	1	P00890	0.77529	0.60108	0.99989	0.44988	n	0	0
Q9LXS6	2	P00890	0.76003	0.57765	0.99989	0.39438	n	0	0	2	P08679	0.77529	0.60108	0.99989	0.44988	n	0	0
Q9LXS6	3	P43635	0.75294	0.56693	0.99989	0.36617	n	0	0	3	P43635	0.76351	0.58294	0.99989	0.40757	n	0	0
Q9LXS6	4	Q05871	0.70771	0.50085	0.04156	0.99999	n	0	0	4	Q6B1Y9	0.76213	0.58085	0.90539	0.58478	n	0	0
Q9LXS6	5	Q08558	0.70744	0.50048	0.03117	0.99999	n	0	0	5	P53982	0.70794	0.50118	0.0488	0.99999	n	0	0
Q9LXS6	6	P41903	0.70085	0.49119	0.04801	0.98998	n	0	0	6	P32419	0.70793	0.50117	0.04852	0.99999	n	0	0
Q9LXS6	7	Q6B1Y9	0.67837	0.46019	0.76054	0.58478	n	0	0	7	Q05871	0.70771	0.50085	0.04156	0.99999	n	0	0
Q9LXS6	8	P06208	0.65096	0.42375	0.80654	0.44384	n	0	0	8	Q08558	0.70771	0.50085	0.04156	0.99999	n	0	0
Q9LXS6	9	Q4KQ64	0.6284	0.39489	0.80596	0.37443	n	0	0	9	Q06497	0.7071	0.49999	0.0	0.99999	n	0	0
Q9LXS6	10	Q4KQ91	0.6284	0.39489	0.80596	0.37443	n	0	0	10	P41903	0.70085	0.49119	0.04801	0.98998	n	0	0
Q9SJH7	0	N/A	NaN	NaN	NaN	NaN	N/A	NaN	NaN	0	N/A	NaN	NaN	NaN	NaN	N/A	NaN	NaN
P20115	0	N/A	NaN	NaN	NaN	NaN	N/A	NaN	NaN	0	N/A	NaN	NaN	NaN	NaN	N/A	NaN	NaN
Q9M1D3	0	N/A	NaN	NaN	NaN	NaN	N/A	NaN	NaN	0	N/A	NaN	NaN	NaN	NaN	N/A	NaN	NaN
Q8H0V1	1	P23748	0.95049	0.90343	NaN	0.90343	y	0	0	1	P23748	1.0	0.99999	NaN	0.99999	n	0	0
Q8H0V1	2	P38634	0.94856	0.89976	NaN	0.89976	y	0	0	2	P39966	1.0	0.99999	NaN	0.99999	n	0	0
Q8H0V1	3	P32944	0.92015	0.84667	NaN	0.84667	y	0	0	3	P34221	1.0	0.99999	NaN	0.99999	n	0	0
Q8H0V1	4	Q6B151	0.91056	0.82911	NaN	0.82911	n	0	0	4	P38634	1.0	0.99999	NaN	0.99999	n	0	0
Q8H0V1	5	P34221	0.90033	0.8106	NaN	0.8106	n	0	0	5	P32944	1.0	0.99999	NaN	0.99999	n	0	0
Q8H0V1	6	P33306	0.87841	0.7716	NaN	0.7716	y	0	0	6	Q12163	0.9214	0.84897	NaN	0.84897	n	0	0
Q8H0V1	7	P39966	0.87404	0.76394	NaN	0.76394	y	0	0	7	P33306	0.91056	0.82911	NaN	0.82911	n	0	0
Q8H0V1	8	P35190	0.86315	0.74503	NaN	0.74503	n	0	0	8	P04821	0.91056	0.82911	NaN	0.82911	n	0	0
Q8H0V1	9	P24867	0.86315	0.74503	NaN	0.74503	n	0	0	9	P06101	0.91056	0.82911	NaN	0.82911	n	0	0
Q8H0V1	10	P25693	0.86315	0.74503	NaN	0.74503	n	0	0	10	P08678	0.91056	0.82911	NaN	0.82911	n	0	0
Q9FG23	1	P23748	0.95049	0.90343	NaN	0.90343	y	0	0	1	P23748	1.0	0.99999	NaN	0.99999	n	0	0
Q9FG23	2	P38634	0.94856	0.89976	NaN	0.89976	y	0	0	2	P39966	1.0	0.99999	NaN	0.99999	n	0	0
Q9FG23	3	P32944	0.92015	0.84667	NaN	0.84667	y	0	0	3	P34221	1.0	0.99999	NaN	0.99999	n	0	0
Q9FG23	4	Q6B151	0.91056	0.82911	NaN	0.82911	n	0	0	4	P38634	1.0	0.99999	NaN	0.99999	n	0	0
Q9FG23	5	P34221	0.90033	0.8106	NaN	0.8106	n	0	0	5	P32944	1.0	0.99999	NaN	0.99999	n	0	0
Q9FG23	6	P33306	0.87841	0.7716	NaN	0.7716	y	0	0	6	Q12163	0.9214	0.84897	NaN	0.84897	n	0	0
Q9FG23	7	P39966	0.87404	0.76394	NaN	0.76394	y	0	0	7	P33306	0.91056	0.82911	NaN	0.82911	n	0	0
Q9FG23	8	P35190	0.86315	0.74503	NaN	0.74503	n	0	0	8	P04821	0.91056	0.82911	NaN	0.82911	n	0	0
Q9FG23	9	P24867	0.86315	0.74503	NaN	0.74503	n	0	0	9	P06101	0.91056	0.82911	NaN	0.82911	n	0	0
Q9FG23	10	P25693	0.86315	0.74503	NaN	0.74503	n	0	0	10	P08678	0.91056	0.82911	NaN	0.82911	n	0	0
O22213	1	P07807	0.81489	0.66404	0.66404	NaN	n	0	0	1	P07807	0.81489	0.66404	0.66404	NaN	n	0	0
O22213	2	P46151	0.8035	0.64562	0.64562	NaN	n	0	0	2	P32263	0.80894	0.65438	0.65438	NaN	n	0	0
O22213	3	P09368	0.80076	0.64122	0.64122	NaN	n	0	0	3	P46151	0.8035	0.64562	0.64562	NaN	n	0	0
O22213	4	P07275	0.79725	0.6356	0.6356	NaN	n	0	0	4	P53128	0.8035	0.64562	0.64562	NaN	n	0	0
O22213	5	Q07923	0.76493	0.58511	0.58511	NaN	n	0	0	5	O94090	0.8035	0.64562	0.64562	NaN	n	0	0
O22213	6	O94090	0.7364	0.54229	0.54229	NaN	n	0	0	6	P09368	0.80076	0.64122	0.64122	NaN	n	0	0
O22213	7	Q02046	0.73479	0.53992	0.53992	NaN	n	0	0	7	P07275	0.79725	0.6356	0.6356	NaN	n	0	0
O22213	8	P38999	0.73173	0.53543	0.53543	NaN	n	0	0	8	P07245	0.78375	0.61426	0.61426	NaN	n	0	0
O22213	9	P28777	0.72784	0.52975	0.52975	NaN	n	0	0	9	P09440	0.78375	0.61426	0.61426	NaN	n	0	0
O22213	10	P32263	0.70056	0.49079	0.49079	NaN	n	0	0	10	Q07923	0.76493	0.58511	0.58511	NaN	n	0	0
Q9FUJ3	0	N/A	NaN	NaN	NaN	NaN	N/A	NaN	NaN	0	N/A	NaN	NaN	NaN	NaN	N/A	NaN	NaN
Q9LTS3	0	N/A	NaN	NaN	NaN	NaN	N/A	NaN	NaN	0	N/A	NaN	NaN	NaN	NaN	N/A	NaN	NaN
Q9FUJ2	0	N/A	NaN	NaN	NaN	NaN	N/A	NaN	NaN	0	N/A	NaN	NaN	NaN	NaN	N/A	NaN	NaN
Q67YU0	0	N/A	NaN	NaN	NaN	NaN	N/A	NaN	NaN	0	N/A	NaN	NaN	NaN	NaN	N/A	NaN	NaN
Q9LY71	1	P07807	0.46955	0.22047	0.66404	0.0	n	0	0	1	P07807	0.46955	0.22047	0.66404	0.0	n	0	0
Q9LY71	2	P46151	0.45652	0.20841	0.64562	0.0	n	0	0	2	P32263	0.46272	0.21411	0.65438	0.0	n	0	0
Q9LY71	3	P09368	0.45341	0.20558	0.64122	0.0	n	0	0	3	P46151	0.45652	0.20841	0.64562	0.0	n	0	0
Q9LY71	4	P07275	0.44944	0.20199	0.6356	0.0	n	0	0	4	P53128	0.45652	0.20841	0.64562	0.0	n	0	0
Q9LY71	5	O94090	0.38345	0.14704	0.54229	0.0	n	0	0	5	O94090	0.45652	0.20841	0.64562	0.0	n	0	0
Q9LY71	6	Q02046	0.38178	0.14576	0.53992	0.0	n	0	0	6	P09368	0.45341	0.20558	0.64122	0.0	n	0	0
Q9LY71	7	P38999	0.3786	0.14334	0.53543	0.0	n	0	0	7	P07275	0.44944	0.20199	0.6356	0.0	n	0	0
Q9LY71	8	Q02933	0.36962	0.13662	0.04524	0.52076	n	0	0	8	P07245	0.43435	0.18866	0.61426	0.0	n	0	0
Q9LY71	9	P32263	0.34704	0.12044	0.49079	0.0	n	0	0	9	P09440	0.43435	0.18866	0.61426	0.0	n	0	0
Q9LY71	10	P53128	0.34239	0.11723	0.48421	0.0	n	0	0	10	P38998	0.39716	0.15773	0.56166	0.0	n	0	0
Q9FUJ1	0	N/A	NaN	NaN	NaN	NaN	N/A	NaN	NaN	0	N/A	NaN	NaN	NaN	NaN	N/A	NaN	NaN
P92941	0	N/A	NaN	NaN	NaN	NaN	N/A	NaN	NaN	0	N/A	NaN	NaN	NaN	NaN	N/A	NaN	NaN
P92942	0	N/A	NaN	NaN	NaN	NaN	N/A	NaN	NaN	0	N/A	NaN	NaN	NaN	NaN	N/A	NaN	NaN
Q96282	0	N/A	NaN	NaN	NaN	NaN	N/A	NaN	NaN	0	N/A	NaN	NaN	NaN	NaN	N/A	NaN	NaN
P92943	0	N/A	NaN	NaN	NaN	NaN	N/A	NaN	NaN	0	N/A	NaN	NaN	NaN	NaN	N/A	NaN	NaN
Q8GX93	0	N/A	NaN	NaN	NaN	NaN	N/A	NaN	NaN	0	N/A	NaN	NaN	NaN	NaN	N/A	NaN	NaN
Q8RXR2	0	N/A	NaN	NaN	NaN	NaN	N/A	NaN	NaN	0	N/A	NaN	NaN	NaN	NaN	N/A	NaN	NaN
P60300	0	N/A	NaN	NaN	NaN	NaN	N/A	NaN	NaN	0	N/A	NaN	NaN	NaN	NaN	N/A	NaN	NaN
P93831	1	P38903	0.98838	0.97689	0.97689	NaN	n	0	0	1	P38903	0.98838	0.97689	0.97689	NaN	n	0	0
P93831	2	P15891	0.98838	0.97689	0.97689	NaN	n	0	0	2	P31383	0.98838	0.97689	0.97689	NaN	n	0	0
P93831	3	Q07622	0.98838	0.97689	0.97689	NaN	n	0	0	3	Q00362	0.98838	0.97689	0.97689	NaN	n	0	0
P93831	4	P60010	0.98838	0.97689	0.97689	NaN	n	0	0	4	P38720	0.98838	0.97689	0.97689	NaN	n	0	0
P93831	5	P38872	0.98838	0.97689	0.97689	NaN	n	0	0	5	P15891	0.98838	0.97689	0.97689	NaN	n	0	0
P93831	6	Q07732	0.98838	0.97689	0.97689	NaN	n	0	0	6	P15315	0.98838	0.97689	0.97689	NaN	n	0	0
P93831	7	Q12433	0.98838	0.97689	0.97689	NaN	n	0	0	7	Q07622	0.98838	0.97689	0.97689	NaN	n	0	0
P93831	8	P46680	0.98838	0.97689	0.97689	NaN	n	0	0	8	P21147	0.98838	0.97689	0.97689	NaN	n	0	0
P93831	9	Q12476	0.98838	0.97689	0.97689	NaN	n	0	0	9	P19414	0.98838	0.97689	0.97689	NaN	n	0	0
P93831	10	Q12013	0.98838	0.97689	0.97689	NaN	n	0	0	10	Q06598	0.98838	0.97689	0.97689	NaN	n	0	0
O22527	0	N/A	NaN	NaN	NaN	NaN	N/A	NaN	NaN	0	N/A	NaN	NaN	NaN	NaN	N/A	NaN	NaN
Q9M7I7	0	N/A	NaN	NaN	NaN	NaN	N/A	NaN	NaN	0	N/A	NaN	NaN	NaN	NaN	N/A	NaN	NaN
P56772	0	N/A	NaN	NaN	NaN	NaN	N/A	NaN	NaN	0	N/A	NaN	NaN	NaN	NaN	N/A	NaN	NaN
Q9SYQ8	0	N/A	NaN	NaN	NaN	NaN	N/A	NaN	NaN	0	N/A	NaN	NaN	NaN	NaN	N/A	NaN	NaN
Q9XF04	0	N/A	NaN	NaN	NaN	NaN	N/A	NaN	NaN	0	N/A	NaN	NaN	NaN	NaN	N/A	NaN	NaN
Q9M8U1	0	N/A	NaN	NaN	NaN	NaN	N/A	NaN	NaN	0	N/A	NaN	NaN	NaN	NaN	N/A	NaN	NaN
Q8L3R2	0	N/A	NaN	NaN	NaN	NaN	N/A	NaN	NaN	0	N/A	NaN	NaN	NaN	NaN	N/A	NaN	NaN
O23320	0	N/A	NaN	NaN	NaN	NaN	N/A	NaN	NaN	0	N/A	NaN	NaN	NaN	NaN	N/A	NaN	NaN
Q9S744	0	N/A	NaN	NaN	NaN	NaN	N/A	NaN	NaN	0	N/A	NaN	NaN	NaN	NaN	N/A	NaN	NaN
O49139	0	N/A	NaN	NaN	NaN	NaN	N/A	NaN	NaN	0	N/A	NaN	NaN	NaN	NaN	N/A	NaN	NaN
Q94F87	0	N/A	NaN	NaN	NaN	NaN	N/A	NaN	NaN	0	N/A	NaN	NaN	NaN	NaN	N/A	NaN	NaN
Q94F88	0	N/A	NaN	NaN	NaN	NaN	N/A	NaN	NaN	0	N/A	NaN	NaN	NaN	NaN	N/A	NaN	NaN
Q9FY74	1	Q12495	0.87857	0.77188	0.77188	NaN	n	0	0	1	P48361	0.98687	0.9739	0.9739	NaN	n	0	0
Q9FY74	2	Q04199	0.87857	0.77188	0.77188	NaN	n	0	0	2	P35817	0.98687	0.9739	0.9739	NaN	n	0	0
Q9FY74	3	P21190	0.87857	0.77188	0.77188	NaN	n	0	0	3	P31385	0.98687	0.9739	0.9739	NaN	n	0	0
Q9FY74	4	P25583	0.87857	0.77188	0.77188	NaN	n	0	0	4	Q01448	0.98687	0.9739	0.9739	NaN	n	0	0
Q9FY74	5	P13712	0.87857	0.77188	0.77188	NaN	n	0	0	5	P32896	0.98687	0.9739	0.9739	NaN	n	0	0
Q9FY74	6	P32608	0.87857	0.77188	0.77188	NaN	n	0	0	6	Q6B233	0.98687	0.9739	0.9739	NaN	n	0	0
Q9FY74	7	P26343	0.86462	0.74757	0.74757	NaN	n	0	0	7	Q3E793	0.98687	0.9739	0.9739	NaN	n	0	0
Q9FY74	8	P39521	0.86462	0.74757	0.74757	NaN	n	0	0	8	Q06860	0.98687	0.9739	0.9739	NaN	n	0	0
Q9FY74	9	P32805	0.86462	0.74757	0.74757	NaN	n	0	0	9	Q06859	0.98687	0.9739	0.9739	NaN	n	0	0
Q9FY74	10	P39520	0.86462	0.74757	0.74757	NaN	n	0	0	10	Q06630	0.98687	0.9739	0.9739	NaN	n	0	0
Q6NPP4	0	N/A	NaN	NaN	NaN	NaN	N/A	NaN	NaN	0	N/A	NaN	NaN	NaN	NaN	N/A	NaN	NaN
Q8GSA7	1	Q12495	0.87857	0.77188	0.77188	NaN	n	0	0	1	P48361	0.98687	0.9739	0.9739	NaN	n	0	0
Q8GSA7	2	Q04199	0.87857	0.77188	0.77188	NaN	n	0	0	2	P35817	0.98687	0.9739	0.9739	NaN	n	0	0
Q8GSA7	3	P21190	0.87857	0.77188	0.77188	NaN	n	0	0	3	P31385	0.98687	0.9739	0.9739	NaN	n	0	0
Q8GSA7	4	P25583	0.87857	0.77188	0.77188	NaN	n	0	0	4	Q01448	0.98687	0.9739	0.9739	NaN	n	0	0
Q8GSA7	5	P13712	0.87857	0.77188	0.77188	NaN	n	0	0	5	P32896	0.98687	0.9739	0.9739	NaN	n	0	0
Q8GSA7	6	P32608	0.87857	0.77188	0.77188	NaN	n	0	0	6	Q6B233	0.98687	0.9739	0.9739	NaN	n	0	0
Q8GSA7	7	P26343	0.86462	0.74757	0.74757	NaN	n	0	0	7	Q3E793	0.98687	0.9739	0.9739	NaN	n	0	0
Q8GSA7	8	P39521	0.86462	0.74757	0.74757	NaN	n	0	0	8	Q06860	0.98687	0.9739	0.9739	NaN	n	0	0
Q8GSA7	9	P32805	0.86462	0.74757	0.74757	NaN	n	0	0	9	Q06859	0.98687	0.9739	0.9739	NaN	n	0	0
Q8GSA7	10	P39520	0.86462	0.74757	0.74757	NaN	n	0	0	10	Q06630	0.98687	0.9739	0.9739	NaN	n	0	0
Q9FYG2	0	N/A	NaN	NaN	NaN	NaN	N/A	NaN	NaN	0	N/A	NaN	NaN	NaN	NaN	N/A	NaN	NaN
O23463	0	N/A	NaN	NaN	NaN	NaN	N/A	NaN	NaN	0	N/A	NaN	NaN	NaN	NaN	N/A	NaN	NaN
Q9LSP8	0	N/A	NaN	NaN	NaN	NaN	N/A	NaN	NaN	0	N/A	NaN	NaN	NaN	NaN	N/A	NaN	NaN
Q7FRS8	0	N/A	NaN	NaN	NaN	NaN	N/A	NaN	NaN	0	N/A	NaN	NaN	NaN	NaN	N/A	NaN	NaN
O81445	1	P53849	0.81067	0.65719	NaN	0.65719	n	0	0	1	P53849	0.81067	0.65719	NaN	0.65719	n	0	0
O81445	2	Q12418	0.81067	0.65719	NaN	0.65719	n	0	0	2	Q12418	0.81067	0.65719	NaN	0.65719	n	0	0
O81445	3	Q04233	0.81067	0.65719	NaN	0.65719	n	0	0	3	Q04233	0.81067	0.65719	NaN	0.65719	n	0	0
O81445	4	Q6Q5J0	0.81067	0.65719	NaN	0.65719	n	0	0	4	Q6Q5J0	0.81067	0.65719	NaN	0.65719	n	0	0
O81445	5	P28625	0.80354	0.64568	NaN	0.64568	n	0	0	5	Q45U20	0.81067	0.65719	NaN	0.65719	n	0	0
O81445	6	Q02685	0.80354	0.64568	NaN	0.64568	n	0	0	6	P38110	0.80354	0.64568	NaN	0.64568	n	0	0
O81445	7	P38207	0.80315	0.64505	NaN	0.64505	n	0	0	7	Q05949	0.80354	0.64568	NaN	0.64568	n	0	0
O81445	8	P18899	0.80315	0.64505	NaN	0.64505	n	0	0	8	P15790	0.80354	0.64568	NaN	0.64568	n	0	0
O81445	9	Q12086	0.80315	0.64505	NaN	0.64505	n	0	0	9	P19454	0.80354	0.64568	NaN	0.64568	n	0	0
O81445	10	P47119	0.80315	0.64505	NaN	0.64505	n	0	0	10	P43639	0.80354	0.64568	NaN	0.64568	n	0	0
Q8LAS7	0	N/A	NaN	NaN	NaN	NaN	N/A	NaN	NaN	0	N/A	NaN	NaN	NaN	NaN	N/A	NaN	NaN
Q8LEM7	0	N/A	NaN	NaN	NaN	NaN	N/A	NaN	NaN	0	N/A	NaN	NaN	NaN	NaN	N/A	NaN	NaN
O81223	1	P38903	0.98838	0.97689	0.97689	NaN	n	0	0	1	P38903	0.98838	0.97689	0.97689	NaN	n	0	0
O81223	2	P15891	0.98838	0.97689	0.97689	NaN	n	0	0	2	P31383	0.98838	0.97689	0.97689	NaN	n	0	0
O81223	3	Q07622	0.98838	0.97689	0.97689	NaN	n	0	0	3	Q00362	0.98838	0.97689	0.97689	NaN	n	0	0
O81223	4	P60010	0.98838	0.97689	0.97689	NaN	n	0	0	4	P38720	0.98838	0.97689	0.97689	NaN	n	0	0
O81223	5	P38872	0.98838	0.97689	0.97689	NaN	n	0	0	5	P15891	0.98838	0.97689	0.97689	NaN	n	0	0
O81223	6	Q07732	0.98838	0.97689	0.97689	NaN	n	0	0	6	P15315	0.98838	0.97689	0.97689	NaN	n	0	0
O81223	7	Q12433	0.98838	0.97689	0.97689	NaN	n	0	0	7	Q07622	0.98838	0.97689	0.97689	NaN	n	0	0
O81223	8	P46680	0.98838	0.97689	0.97689	NaN	n	0	0	8	P21147	0.98838	0.97689	0.97689	NaN	n	0	0
O81223	9	Q12476	0.98838	0.97689	0.97689	NaN	n	0	0	9	P19414	0.98838	0.97689	0.97689	NaN	n	0	0
O81223	10	Q12013	0.98838	0.97689	0.97689	NaN	n	0	0	10	Q06598	0.98838	0.97689	0.97689	NaN	n	0	0
Q7FZF1	0	N/A	NaN	NaN	NaN	NaN	N/A	NaN	NaN	0	N/A	NaN	NaN	NaN	NaN	N/A	NaN	NaN
Q9C5P6	0	N/A	NaN	NaN	NaN	NaN	N/A	NaN	NaN	0	N/A	NaN	NaN	NaN	NaN	N/A	NaN	NaN
Q9SUA6	0	N/A	NaN	NaN	NaN	NaN	N/A	NaN	NaN	0	N/A	NaN	NaN	NaN	NaN	N/A	NaN	NaN
Q9FUQ7	0	N/A	NaN	NaN	NaN	NaN	N/A	NaN	NaN	0	N/A	NaN	NaN	NaN	NaN	N/A	NaN	NaN
Q9LTB8	0	N/A	NaN	NaN	NaN	NaN	N/A	NaN	NaN	0	N/A	NaN	NaN	NaN	NaN	N/A	NaN	NaN
Q9LNJ0	0	N/A	NaN	NaN	NaN	NaN	N/A	NaN	NaN	0	N/A	NaN	NaN	NaN	NaN	N/A	NaN	NaN
Q9SKD6	0	N/A	NaN	NaN	NaN	NaN	N/A	NaN	NaN	0	N/A	NaN	NaN	NaN	NaN	N/A	NaN	NaN
Q8GWD2	0	N/A	NaN	NaN	NaN	NaN	N/A	NaN	NaN	0	N/A	NaN	NaN	NaN	NaN	N/A	NaN	NaN
Q9LD40	0	N/A	NaN	NaN	NaN	NaN	N/A	NaN	NaN	0	N/A	NaN	NaN	NaN	NaN	N/A	NaN	NaN
Q9SJA4	0	N/A	NaN	NaN	NaN	NaN	N/A	NaN	NaN	0	N/A	NaN	NaN	NaN	NaN	N/A	NaN	NaN
Q9SL29	0	N/A	NaN	NaN	NaN	NaN	N/A	NaN	NaN	0	N/A	NaN	NaN	NaN	NaN	N/A	NaN	NaN
Q9SU64	0	N/A	NaN	NaN	NaN	NaN	N/A	NaN	NaN	0	N/A	NaN	NaN	NaN	NaN	N/A	NaN	NaN
Q8L7Z0	0	N/A	NaN	NaN	NaN	NaN	N/A	NaN	NaN	0	N/A	NaN	NaN	NaN	NaN	N/A	NaN	NaN
Q9LEQ3	0	N/A	NaN	NaN	NaN	NaN	N/A	NaN	NaN	0	N/A	NaN	NaN	NaN	NaN	N/A	NaN	NaN
Q9LDR2	0	N/A	NaN	NaN	NaN	NaN	N/A	NaN	NaN	0	N/A	NaN	NaN	NaN	NaN	N/A	NaN	NaN
Q9LD37	1	P06115	0.67764	0.45919	NaN	0.45919	n	0	0	1	P53859	0.73521	0.54053	NaN	0.54053	n	0	0
Q9LD37	2	P47103	0.67764	0.45919	NaN	0.45919	n	0	0	2	P46948	0.73521	0.54053	NaN	0.54053	n	0	0
Q9LD37	3	P54838	0.67764	0.45919	NaN	0.45919	n	0	0	3	P35207	0.73521	0.54053	NaN	0.54053	n	0	0
Q9LD37	4	P43550	0.67764	0.45919	NaN	0.45919	n	0	0	4	P17883	0.73521	0.54053	NaN	0.54053	n	0	0
Q9LD37	5	P89113	0.67764	0.45919	NaN	0.45919	n	0	0	5	Q02793	0.73521	0.54053	NaN	0.54053	n	0	0
Q9LD37	6	P39676	0.67764	0.45919	NaN	0.45919	n	0	0	6	P22147	0.73521	0.54053	NaN	0.54053	n	0	0
Q9LD37	7	Q12068	0.67764	0.45919	NaN	0.45919	n	0	0	7	Q08491	0.73521	0.54053	NaN	0.54053	n	0	0
Q9LD37	8	Q05827	0.67764	0.45919	NaN	0.45919	n	0	0	8	Q66R78	0.7073	0.50027	NaN	0.50027	n	0	0
Q9LD37	9	Q99332	0.67764	0.45919	NaN	0.45919	n	0	0	9	Q12449	0.67764	0.45919	NaN	0.45919	n	0	0
Q9LD37	10	P39734	0.67764	0.45919	NaN	0.45919	n	0	0	10	P54114	0.67764	0.45919	NaN	0.45919	n	0	0
O65717	1	P38903	0.75489	0.56986	0.56986	NaN	n	0	0	1	P38903	0.75489	0.56986	0.56986	NaN	n	0	0
O65717	2	P15891	0.75489	0.56986	0.56986	NaN	n	0	0	2	P31383	0.75489	0.56986	0.56986	NaN	n	0	0
O65717	3	Q07622	0.75489	0.56986	0.56986	NaN	n	0	0	3	Q00362	0.75489	0.56986	0.56986	NaN	n	0	0
O65717	4	P60010	0.75489	0.56986	0.56986	NaN	n	0	0	4	P38720	0.75489	0.56986	0.56986	NaN	n	0	0
O65717	5	P38872	0.75489	0.56986	0.56986	NaN	n	0	0	5	P15891	0.75489	0.56986	0.56986	NaN	n	0	0
O65717	6	Q07732	0.75489	0.56986	0.56986	NaN	n	0	0	6	P15315	0.75489	0.56986	0.56986	NaN	n	0	0
O65717	7	Q12433	0.75489	0.56986	0.56986	NaN	n	0	0	7	Q07622	0.75489	0.56986	0.56986	NaN	n	0	0
O65717	8	P46680	0.75489	0.56986	0.56986	NaN	n	0	0	8	P21147	0.75489	0.56986	0.56986	NaN	n	0	0
O65717	9	Q12476	0.75489	0.56986	0.56986	NaN	n	0	0	9	P19414	0.75489	0.56986	0.56986	NaN	n	0	0
O65717	10	Q12013	0.75489	0.56986	0.56986	NaN	n	0	0	10	Q06598	0.75489	0.56986	0.56986	NaN	n	0	0
O65718	1	P39734	0.47918	0.22961	0.42739	0.52589	n	0	0	1	P40310	0.59502	0.35405	0.8382	0.0743	n	0	0
O65718	2	Q99332	0.47918	0.22961	0.42739	0.52589	n	0	0	2	P37020	0.55455	0.30752	0.77894	0.09114	n	0	0
O65718	3	Q03718	0.46832	0.21932	0.42739	0.50595	n	0	0	3	Q99332	0.54831	0.30065	0.56986	0.52589	n	0	0
O65718	4	P25846	0.46832	0.21932	0.42739	0.50595	n	0	0	4	P39734	0.54831	0.30065	0.56986	0.52589	n	0	0
O65718	5	P40026	0.46832	0.21932	0.42739	0.50595	n	0	0	5	P53965	0.54831	0.30065	0.56986	0.52589	n	0	0
O65718	6	P50946	0.4497	0.20223	0.42739	0.47095	n	0	0	6	P32828	0.53906	0.29058	0.56986	0.50639	n	0	0
O65718	7	P38315	0.4497	0.20223	0.42739	0.47095	n	0	0	7	Q9URQ5	0.53906	0.29058	0.56986	0.50639	n	0	0
O65718	8	P40310	0.44762	0.20036	0.62865	0.0743	n	0	0	8	P32832	0.53906	0.29058	0.56986	0.50639	n	0	0
O65718	9	Q07949	0.42931	0.1843	0.42739	0.43121	n	0	0	9	P40986	0.53885	0.29036	0.56986	0.50595	n	0	0
O65718	10	P22943	0.42162	0.17777	0.42739	0.41578	n	0	0	10	P40026	0.53885	0.29036	0.56986	0.50595	n	0	0
Q9SKD7	0	N/A	NaN	NaN	NaN	NaN	N/A	NaN	NaN	0	N/A	NaN	NaN	NaN	NaN	N/A	NaN	NaN
Q94AS9	0	N/A	NaN	NaN	NaN	NaN	N/A	NaN	NaN	0	N/A	NaN	NaN	NaN	NaN	N/A	NaN	NaN
Q8RWS9	0	N/A	NaN	NaN	NaN	NaN	N/A	NaN	NaN	0	N/A	NaN	NaN	NaN	NaN	N/A	NaN	NaN
O82226	0	N/A	NaN	NaN	NaN	NaN	N/A	NaN	NaN	0	N/A	NaN	NaN	NaN	NaN	N/A	NaN	NaN
Q9S9N5	0	N/A	NaN	NaN	NaN	NaN	N/A	NaN	NaN	0	N/A	NaN	NaN	NaN	NaN	N/A	NaN	NaN
Q9FXH6	0	N/A	NaN	NaN	NaN	NaN	N/A	NaN	NaN	0	N/A	NaN	NaN	NaN	NaN	N/A	NaN	NaN
Q9M0A4	1	P38903	0.75489	0.56986	0.56986	NaN	n	0	0	1	P38903	0.75489	0.56986	0.56986	NaN	n	0	0
Q9M0A4	2	P15891	0.75489	0.56986	0.56986	NaN	n	0	0	2	P31383	0.75489	0.56986	0.56986	NaN	n	0	0
Q9M0A4	3	Q07622	0.75489	0.56986	0.56986	NaN	n	0	0	3	Q00362	0.75489	0.56986	0.56986	NaN	n	0	0
Q9M0A4	4	P60010	0.75489	0.56986	0.56986	NaN	n	0	0	4	P38720	0.75489	0.56986	0.56986	NaN	n	0	0
Q9M0A4	5	P38872	0.75489	0.56986	0.56986	NaN	n	0	0	5	P15891	0.75489	0.56986	0.56986	NaN	n	0	0
Q9M0A4	6	Q07732	0.75489	0.56986	0.56986	NaN	n	0	0	6	P15315	0.75489	0.56986	0.56986	NaN	n	0	0
Q9M0A4	7	Q12433	0.75489	0.56986	0.56986	NaN	n	0	0	7	Q07622	0.75489	0.56986	0.56986	NaN	n	0	0
Q9M0A4	8	P46680	0.75489	0.56986	0.56986	NaN	n	0	0	8	P21147	0.75489	0.56986	0.56986	NaN	n	0	0
Q9M0A4	9	Q12476	0.75489	0.56986	0.56986	NaN	n	0	0	9	P19414	0.75489	0.56986	0.56986	NaN	n	0	0
Q9M0A4	10	Q12013	0.75489	0.56986	0.56986	NaN	n	0	0	10	Q06598	0.75489	0.56986	0.56986	NaN	n	0	0
Q9FI99	0	N/A	NaN	NaN	NaN	NaN	N/A	NaN	NaN	0	N/A	NaN	NaN	NaN	NaN	N/A	NaN	NaN
Q9FIA0	0	N/A	NaN	NaN	NaN	NaN	N/A	NaN	NaN	0	N/A	NaN	NaN	NaN	NaN	N/A	NaN	NaN
Q39054	0	N/A	NaN	NaN	NaN	NaN	N/A	NaN	NaN	0	N/A	NaN	NaN	NaN	NaN	N/A	NaN	NaN
Q39055	0	N/A	NaN	NaN	NaN	NaN	N/A	NaN	NaN	0	N/A	NaN	NaN	NaN	NaN	N/A	NaN	NaN
Q39056	0	N/A	NaN	NaN	NaN	NaN	N/A	NaN	NaN	0	N/A	NaN	NaN	NaN	NaN	N/A	NaN	NaN
Q9SRT7	0	N/A	NaN	NaN	NaN	NaN	N/A	NaN	NaN	0	N/A	NaN	NaN	NaN	NaN	N/A	NaN	NaN
Q8L8Q7	0	N/A	NaN	NaN	NaN	NaN	N/A	NaN	NaN	0	N/A	NaN	NaN	NaN	NaN	N/A	NaN	NaN
Q9LFW3	0	N/A	NaN	NaN	NaN	NaN	N/A	NaN	NaN	0	N/A	NaN	NaN	NaN	NaN	N/A	NaN	NaN
Q9FME5	0	N/A	NaN	NaN	NaN	NaN	N/A	NaN	NaN	0	N/A	NaN	NaN	NaN	NaN	N/A	NaN	NaN
O04500	0	N/A	NaN	NaN	NaN	NaN	N/A	NaN	NaN	0	N/A	NaN	NaN	NaN	NaN	N/A	NaN	NaN
Q8GZ17	0	N/A	NaN	NaN	NaN	NaN	N/A	NaN	NaN	0	N/A	NaN	NaN	NaN	NaN	N/A	NaN	NaN
Q9LIB6	0	N/A	NaN	NaN	NaN	NaN	N/A	NaN	NaN	0	N/A	NaN	NaN	NaN	NaN	N/A	NaN	NaN
Q9FJ13	1	Q02933	0.73216	0.53605	NaN	0.53605	n	0	0	1	P25342	0.73216	0.53605	NaN	0.53605	n	0	0
Q9FJ13	2	Q03653	0.73216	0.53605	NaN	0.53605	n	0	0	2	P32458	0.73216	0.53605	NaN	0.53605	n	0	0
Q9FJ13	3	Q05955	0.70355	0.49498	NaN	0.49498	n	0	0	3	P32468	0.73216	0.53605	NaN	0.53605	n	0	0
Q9FJ13	4	P32645	0.70355	0.49498	NaN	0.49498	n	0	0	4	P32457	0.73216	0.53605	NaN	0.53605	n	0	0
Q9FJ13	5	P32634	0.70355	0.49498	NaN	0.49498	n	0	0	5	Q03921	0.73216	0.53605	NaN	0.53605	n	0	0
Q9FJ13	6	P32572	0.70355	0.49498	NaN	0.49498	n	0	0	6	P32801	0.73216	0.53605	NaN	0.53605	n	0	0
Q9FJ13	7	P34761	0.69976	0.48966	NaN	0.48966	n	0	0	7	P40956	0.73216	0.53605	NaN	0.53605	n	0	0
Q9FJ13	8	Q07655	0.69976	0.48966	NaN	0.48966	n	0	0	8	P38274	0.73216	0.53605	NaN	0.53605	n	0	0
Q9FJ13	9	Q04406	0.68343	0.46707	NaN	0.46707	n	0	0	9	P23291	0.73216	0.53605	NaN	0.53605	n	0	0
Q9FJ13	10	Q04409	0.68343	0.46707	NaN	0.46707	n	0	0	10	P23292	0.73216	0.53605	NaN	0.53605	n	0	0
Q94KT8	0	N/A	NaN	NaN	NaN	NaN	N/A	NaN	NaN	0	N/A	NaN	NaN	NaN	NaN	N/A	NaN	NaN
Q9ZQ99	0	N/A	NaN	NaN	NaN	NaN	N/A	NaN	NaN	0	N/A	NaN	NaN	NaN	NaN	N/A	NaN	NaN
Q9SK82	0	N/A	NaN	NaN	NaN	NaN	N/A	NaN	NaN	0	N/A	NaN	NaN	NaN	NaN	N/A	NaN	NaN
Q9ZQ94	0	N/A	NaN	NaN	NaN	NaN	N/A	NaN	NaN	0	N/A	NaN	NaN	NaN	NaN	N/A	NaN	NaN
O04197	1	P40026	0.80874	0.65407	0.97689	0.59483	n	0	0	1	Q6Q5J0	0.81297	0.66092	0.97689	0.60625	n	0	0
O04197	2	P25846	0.80874	0.65407	0.97689	0.59483	n	0	0	2	P38110	0.80894	0.65438	0.97689	0.59536	n	0	0
O04197	3	Q03718	0.80874	0.65407	0.97689	0.59483	n	0	0	3	P15790	0.80894	0.65438	0.97689	0.59536	n	0	0
O04197	4	P36083	0.79066	0.62514	0.97689	0.54404	n	0	0	4	P19454	0.80894	0.65438	0.97689	0.59536	n	0	0
O04197	5	P53740	0.79066	0.62514	0.97689	0.54404	n	0	0	5	P38930	0.80894	0.65438	0.97689	0.59536	n	0	0
O04197	6	Q99332	0.79009	0.62424	0.97689	0.54237	n	0	0	6	P24814	0.80894	0.65438	0.97689	0.59536	n	0	0
O04197	7	P39734	0.79009	0.62424	0.97689	0.54237	n	0	0	7	P32828	0.80894	0.65438	0.97689	0.59536	n	0	0
O04197	8	P46951	0.78612	0.61798	0.97689	0.53072	n	0	0	8	Q9URQ5	0.80894	0.65438	0.97689	0.59536	n	0	0
O04197	9	P38315	0.78458	0.61557	0.97689	0.52615	n	0	0	9	P32832	0.80894	0.65438	0.97689	0.59536	n	0	0
O04197	10	P50946	0.78458	0.61557	0.97689	0.52615	n	0	0	10	P52891	0.80894	0.65438	0.97689	0.59536	n	0	0
Q9LUA9	0	N/A	NaN	NaN	NaN	NaN	N/A	NaN	NaN	0	N/A	NaN	NaN	NaN	NaN	N/A	NaN	NaN
O23379	0	N/A	NaN	NaN	NaN	NaN	N/A	NaN	NaN	0	N/A	NaN	NaN	NaN	NaN	N/A	NaN	NaN
Q9LJ44	0	N/A	NaN	NaN	NaN	NaN	N/A	NaN	NaN	0	N/A	NaN	NaN	NaN	NaN	N/A	NaN	NaN
O82256	0	N/A	NaN	NaN	NaN	NaN	N/A	NaN	NaN	0	N/A	NaN	NaN	NaN	NaN	N/A	NaN	NaN
O22800	0	N/A	NaN	NaN	NaN	NaN	N/A	NaN	NaN	0	N/A	NaN	NaN	NaN	NaN	N/A	NaN	NaN
Q9C7E8	0	N/A	NaN	NaN	NaN	NaN	N/A	NaN	NaN	0	N/A	NaN	NaN	NaN	NaN	N/A	NaN	NaN
Q8RWD0	0	N/A	NaN	NaN	NaN	NaN	N/A	NaN	NaN	0	N/A	NaN	NaN	NaN	NaN	N/A	NaN	NaN
O50055	0	N/A	NaN	NaN	NaN	NaN	N/A	NaN	NaN	0	N/A	NaN	NaN	NaN	NaN	N/A	NaN	NaN
Q96502	0	N/A	NaN	NaN	NaN	NaN	N/A	NaN	NaN	0	N/A	NaN	NaN	NaN	NaN	N/A	NaN	NaN
Q9SK53	0	N/A	NaN	NaN	NaN	NaN	N/A	NaN	NaN	0	N/A	NaN	NaN	NaN	NaN	N/A	NaN	NaN
Q940T9	0	N/A	NaN	NaN	NaN	NaN	N/A	NaN	NaN	0	N/A	NaN	NaN	NaN	NaN	N/A	NaN	NaN
Q9FHH8	0	N/A	NaN	NaN	NaN	NaN	N/A	NaN	NaN	0	N/A	NaN	NaN	NaN	NaN	N/A	NaN	NaN
Q8LG76	0	N/A	NaN	NaN	NaN	NaN	N/A	NaN	NaN	0	N/A	NaN	NaN	NaN	NaN	N/A	NaN	NaN
Q9C9A9	1	P40041	0.99669	0.9934	NaN	0.9934	n	0	0	1	Q01217	0.99669	0.9934	NaN	0.9934	n	0	0
Q9C9A9	2	P46974	0.99669	0.9934	NaN	0.9934	n	0	0	2	Q12406	0.99669	0.9934	NaN	0.9934	n	0	0
Q9C9A9	3	Q6B233	0.99669	0.9934	NaN	0.9934	n	0	0	3	Q05123	0.99669	0.9934	NaN	0.9934	n	0	0
Q9C9A9	4	Q02866	0.99669	0.9934	NaN	0.9934	n	0	0	4	P40956	0.99669	0.9934	NaN	0.9934	n	0	0
Q9C9A9	5	Q06860	0.99669	0.9934	NaN	0.9934	n	0	0	5	P32464	0.99669	0.9934	NaN	0.9934	n	0	0
Q9C9A9	6	Q06859	0.99669	0.9934	NaN	0.9934	n	0	0	6	Q03081	0.99669	0.9934	NaN	0.9934	n	0	0
Q9C9A9	7	P43569	0.99007	0.98025	NaN	0.98025	n	0	0	7	Q02455	0.99669	0.9934	NaN	0.9934	n	0	0
Q9C9A9	8	P36130	0.99007	0.98025	NaN	0.98025	n	0	0	8	P40457	0.99669	0.9934	NaN	0.9934	n	0	0
Q9C9A9	9	Q6B1Z6	0.99007	0.98025	NaN	0.98025	n	0	0	9	P43609	0.99669	0.9934	NaN	0.9934	n	0	0
Q9C9A9	10	Q6Q7H7	0.99007	0.98025	NaN	0.98025	n	0	0	10	Q03124	0.99669	0.9934	NaN	0.9934	n	0	0
Q9M9B3	0	N/A	NaN	NaN	NaN	NaN	N/A	NaN	NaN	0	N/A	NaN	NaN	NaN	NaN	N/A	NaN	NaN
Q9SSE5	0	N/A	NaN	NaN	NaN	NaN	N/A	NaN	NaN	0	N/A	NaN	NaN	NaN	NaN	N/A	NaN	NaN
Q9C9F4	0	N/A	NaN	NaN	NaN	NaN	N/A	NaN	NaN	0	N/A	NaN	NaN	NaN	NaN	N/A	NaN	NaN
Q39057	0	N/A	NaN	NaN	NaN	NaN	N/A	NaN	NaN	0	N/A	NaN	NaN	NaN	NaN	N/A	NaN	NaN
Q9LJD7	0	N/A	NaN	NaN	NaN	NaN	N/A	NaN	NaN	0	N/A	NaN	NaN	NaN	NaN	N/A	NaN	NaN
P43254	1	P38903	0.98838	0.97689	0.97689	NaN	n	0	0	1	P38903	0.98838	0.97689	0.97689	NaN	n	0	0
P43254	2	P15891	0.98838	0.97689	0.97689	NaN	n	0	0	2	P31383	0.98838	0.97689	0.97689	NaN	n	0	0
P43254	3	Q07622	0.98838	0.97689	0.97689	NaN	n	0	0	3	Q00362	0.98838	0.97689	0.97689	NaN	n	0	0
P43254	4	P60010	0.98838	0.97689	0.97689	NaN	n	0	0	4	P38720	0.98838	0.97689	0.97689	NaN	n	0	0
P43254	5	P38872	0.98838	0.97689	0.97689	NaN	n	0	0	5	P15891	0.98838	0.97689	0.97689	NaN	n	0	0
P43254	6	Q07732	0.98838	0.97689	0.97689	NaN	n	0	0	6	P15315	0.98838	0.97689	0.97689	NaN	n	0	0
P43254	7	Q12433	0.98838	0.97689	0.97689	NaN	n	0	0	7	Q07622	0.98838	0.97689	0.97689	NaN	n	0	0
P43254	8	P46680	0.98838	0.97689	0.97689	NaN	n	0	0	8	P21147	0.98838	0.97689	0.97689	NaN	n	0	0
P43254	9	Q12476	0.98838	0.97689	0.97689	NaN	n	0	0	9	P19414	0.98838	0.97689	0.97689	NaN	n	0	0
P43254	10	Q12013	0.98838	0.97689	0.97689	NaN	n	0	0	10	Q06598	0.98838	0.97689	0.97689	NaN	n	0	0
O64748	0	N/A	NaN	NaN	NaN	NaN	N/A	NaN	NaN	0	N/A	NaN	NaN	NaN	NaN	N/A	NaN	NaN
Q39065	0	N/A	NaN	NaN	NaN	NaN	N/A	NaN	NaN	0	N/A	NaN	NaN	NaN	NaN	N/A	NaN	NaN
O49354	0	N/A	NaN	NaN	NaN	NaN	N/A	NaN	NaN	0	N/A	NaN	NaN	NaN	NaN	N/A	NaN	NaN
Q9ZPR0	0	N/A	NaN	NaN	NaN	NaN	N/A	NaN	NaN	0	N/A	NaN	NaN	NaN	NaN	N/A	NaN	NaN
P31168	0	N/A	NaN	NaN	NaN	NaN	N/A	NaN	NaN	0	N/A	NaN	NaN	NaN	NaN	N/A	NaN	NaN
P60620	0	N/A	NaN	NaN	NaN	NaN	N/A	NaN	NaN	0	N/A	NaN	NaN	NaN	NaN	N/A	NaN	NaN
P93285	0	N/A	NaN	NaN	NaN	NaN	N/A	NaN	NaN	0	N/A	NaN	NaN	NaN	NaN	N/A	NaN	NaN
P92514	0	N/A	NaN	NaN	NaN	NaN	N/A	NaN	NaN	0	N/A	NaN	NaN	NaN	NaN	N/A	NaN	NaN
P34790	0	N/A	NaN	NaN	NaN	NaN	N/A	NaN	NaN	0	N/A	NaN	NaN	NaN	NaN	N/A	NaN	NaN
Q42406	0	N/A	NaN	NaN	NaN	NaN	N/A	NaN	NaN	0	N/A	NaN	NaN	NaN	NaN	N/A	NaN	NaN
Q38900	0	N/A	NaN	NaN	NaN	NaN	N/A	NaN	NaN	0	N/A	NaN	NaN	NaN	NaN	N/A	NaN	NaN
Q9SKQ0	0	N/A	NaN	NaN	NaN	NaN	N/A	NaN	NaN	0	N/A	NaN	NaN	NaN	NaN	N/A	NaN	NaN
Q38867	0	N/A	NaN	NaN	NaN	NaN	N/A	NaN	NaN	0	N/A	NaN	NaN	NaN	NaN	N/A	NaN	NaN
Q8LDP4	0	N/A	NaN	NaN	NaN	NaN	N/A	NaN	NaN	0	N/A	NaN	NaN	NaN	NaN	N/A	NaN	NaN
Q9SP02	0	N/A	NaN	NaN	NaN	NaN	N/A	NaN	NaN	0	N/A	NaN	NaN	NaN	NaN	N/A	NaN	NaN
Q9ASS6	0	N/A	NaN	NaN	NaN	NaN	N/A	NaN	NaN	0	N/A	NaN	NaN	NaN	NaN	N/A	NaN	NaN
P34791	1	P38903	0.98838	0.97689	0.97689	NaN	n	0	0	1	P38903	0.98838	0.97689	0.97689	NaN	n	0	0
P34791	2	P15891	0.98838	0.97689	0.97689	NaN	n	0	0	2	P31383	0.98838	0.97689	0.97689	NaN	n	0	0
P34791	3	Q07622	0.98838	0.97689	0.97689	NaN	n	0	0	3	Q00362	0.98838	0.97689	0.97689	NaN	n	0	0
P34791	4	P60010	0.98838	0.97689	0.97689	NaN	n	0	0	4	P38720	0.98838	0.97689	0.97689	NaN	n	0	0
P34791	5	P38872	0.98838	0.97689	0.97689	NaN	n	0	0	5	P15891	0.98838	0.97689	0.97689	NaN	n	0	0
P34791	6	Q07732	0.98838	0.97689	0.97689	NaN	n	0	0	6	P15315	0.98838	0.97689	0.97689	NaN	n	0	0
P34791	7	Q12433	0.98838	0.97689	0.97689	NaN	n	0	0	7	Q07622	0.98838	0.97689	0.97689	NaN	n	0	0
P34791	8	P46680	0.98838	0.97689	0.97689	NaN	n	0	0	8	P21147	0.98838	0.97689	0.97689	NaN	n	0	0
P34791	9	Q12476	0.98838	0.97689	0.97689	NaN	n	0	0	9	P19414	0.98838	0.97689	0.97689	NaN	n	0	0
P34791	10	Q12013	0.98838	0.97689	0.97689	NaN	n	0	0	10	Q06598	0.98838	0.97689	0.97689	NaN	n	0	0
Q94A16	0	N/A	NaN	NaN	NaN	NaN	N/A	NaN	NaN	0	N/A	NaN	NaN	NaN	NaN	N/A	NaN	NaN
Q96242	0	N/A	NaN	NaN	NaN	NaN	N/A	NaN	NaN	0	N/A	NaN	NaN	NaN	NaN	N/A	NaN	NaN
O22059	1	P28625	0.83606	0.69899	NaN	0.69899	n	0	0	1	P28625	0.8366	0.6999	NaN	0.6999	n	0	0
O22059	2	Q02685	0.83606	0.69899	NaN	0.69899	n	0	0	2	Q02685	0.8366	0.6999	NaN	0.6999	n	0	0
O22059	3	P38207	0.83562	0.69825	NaN	0.69825	n	0	0	3	P38207	0.83616	0.69916	NaN	0.69916	n	0	0
O22059	4	P18899	0.83562	0.69825	NaN	0.69825	n	0	0	4	P18899	0.83616	0.69916	NaN	0.69916	n	0	0
O22059	5	Q12086	0.83562	0.69825	NaN	0.69825	n	0	0	5	Q12086	0.83616	0.69916	NaN	0.69916	n	0	0
O22059	6	P47119	0.83562	0.69825	NaN	0.69825	n	0	0	6	P47119	0.83616	0.69916	NaN	0.69916	n	0	0
O22059	7	Q06674	0.83562	0.69825	NaN	0.69825	n	0	0	7	Q06674	0.83616	0.69916	NaN	0.69916	n	0	0
O22059	8	P33417	0.83562	0.69825	NaN	0.69825	n	0	0	8	P33417	0.83616	0.69916	NaN	0.69916	n	0	0
O22059	9	P40026	0.83562	0.69825	NaN	0.69825	n	0	0	9	P40026	0.83616	0.69916	NaN	0.69916	n	0	0
O22059	10	Q07980	0.83562	0.69825	NaN	0.69825	n	0	0	10	Q07980	0.83616	0.69916	NaN	0.69916	n	0	0
O04147	1	Q04675	0.99999	0.99999	NaN	0.99999	n	0	0	1	P33418	0.99999	0.99999	NaN	0.99999	n	0	0
O04147	2	P16658	0.99999	0.99999	NaN	0.99999	n	0	0	2	Q02630	0.99999	0.99999	NaN	0.99999	n	0	0
O04147	3	P39707	0.99999	0.99999	NaN	0.99999	n	0	0	3	P49687	0.99999	0.99999	NaN	0.99999	n	0	0
O04147	4	Q02825	0.99999	0.99999	NaN	0.99999	n	0	0	4	Q02199	0.99999	0.99999	NaN	0.99999	n	0	0
O04147	5	Q12272	0.99999	0.99999	NaN	0.99999	n	0	0	5	P35182	0.99999	0.99999	NaN	0.99999	n	0	0
O04147	6	P38218	0.99999	0.99999	NaN	0.99999	n	0	0	6	Q04675	0.99999	0.99999	NaN	0.99999	n	0	0
O04147	7	Q04299	0.99999	0.99999	NaN	0.99999	n	0	0	7	P16658	0.99999	0.99999	NaN	0.99999	n	0	0
O04147	8	P09880	0.93	0.8649	NaN	0.8649	n	0	0	8	P39707	0.99999	0.99999	NaN	0.99999	n	0	0
O04147	9	P33399	0.92227	0.85058	NaN	0.85058	n	0	0	9	Q02825	0.99999	0.99999	NaN	0.99999	n	0	0
O04147	10	P40571	0.92227	0.85058	NaN	0.85058	n	0	0	10	Q00947	0.99999	0.99999	NaN	0.99999	n	0	0
O22932	0	N/A	NaN	NaN	NaN	NaN	N/A	NaN	NaN	0	N/A	NaN	NaN	NaN	NaN	N/A	NaN	NaN
P92937	0	N/A	NaN	NaN	NaN	NaN	N/A	NaN	NaN	0	N/A	NaN	NaN	NaN	NaN	N/A	NaN	NaN
Q9LDI3	1	P38903	0.98838	0.97689	0.97689	NaN	n	0	0	1	P38903	0.98838	0.97689	0.97689	NaN	n	0	0
Q9LDI3	2	P15891	0.98838	0.97689	0.97689	NaN	n	0	0	2	P31383	0.98838	0.97689	0.97689	NaN	n	0	0
Q9LDI3	3	Q07622	0.98838	0.97689	0.97689	NaN	n	0	0	3	Q00362	0.98838	0.97689	0.97689	NaN	n	0	0
Q9LDI3	4	P60010	0.98838	0.97689	0.97689	NaN	n	0	0	4	P38720	0.98838	0.97689	0.97689	NaN	n	0	0
Q9LDI3	5	P38872	0.98838	0.97689	0.97689	NaN	n	0	0	5	P15891	0.98838	0.97689	0.97689	NaN	n	0	0
Q9LDI3	6	Q07732	0.98838	0.97689	0.97689	NaN	n	0	0	6	P15315	0.98838	0.97689	0.97689	NaN	n	0	0
Q9LDI3	7	Q12433	0.98838	0.97689	0.97689	NaN	n	0	0	7	Q07622	0.98838	0.97689	0.97689	NaN	n	0	0
Q9LDI3	8	P46680	0.98838	0.97689	0.97689	NaN	n	0	0	8	P21147	0.98838	0.97689	0.97689	NaN	n	0	0
Q9LDI3	9	Q12476	0.98838	0.97689	0.97689	NaN	n	0	0	9	P19414	0.98838	0.97689	0.97689	NaN	n	0	0
Q9LDI3	10	Q12013	0.98838	0.97689	0.97689	NaN	n	0	0	10	Q06598	0.98838	0.97689	0.97689	NaN	n	0	0
O49290	0	N/A	NaN	NaN	NaN	NaN	N/A	NaN	NaN	0	N/A	NaN	NaN	NaN	NaN	N/A	NaN	NaN
Q9LT77	0	N/A	NaN	NaN	NaN	NaN	N/A	NaN	NaN	0	N/A	NaN	NaN	NaN	NaN	N/A	NaN	NaN
Q9LXW3	0	N/A	NaN	NaN	NaN	NaN	N/A	NaN	NaN	0	N/A	NaN	NaN	NaN	NaN	N/A	NaN	NaN
Q9SUT0	0	N/A	NaN	NaN	NaN	NaN	N/A	NaN	NaN	0	N/A	NaN	NaN	NaN	NaN	N/A	NaN	NaN
Q9SUS9	0	N/A	NaN	NaN	NaN	NaN	N/A	NaN	NaN	0	N/A	NaN	NaN	NaN	NaN	N/A	NaN	NaN
Q9LV85	1	Q12300	0.89835	0.80703	NaN	0.80703	n	0	0	1	P41696	0.96255	0.92651	NaN	0.92651	n	0	0
Q9LV85	2	P10870	0.89835	0.80703	NaN	0.80703	n	0	0	2	P23291	0.94754	0.89784	NaN	0.89784	n	0	0
Q9LV85	3	Q06834	0.88365	0.78083	NaN	0.78083	n	0	0	3	P23292	0.94754	0.89784	NaN	0.89784	n	0	0
Q9LV85	4	P41696	0.84954	0.72173	NaN	0.72173	n	0	0	4	Q12300	0.94754	0.89784	NaN	0.89784	n	0	0
Q9LV85	5	P53849	0.80308	0.64493	NaN	0.64493	n	0	0	5	Q12505	0.94754	0.89784	NaN	0.89784	n	0	0
Q9LV85	6	Q12418	0.80308	0.64493	NaN	0.64493	n	0	0	6	P10870	0.94754	0.89784	NaN	0.89784	n	0	0
Q9LV85	7	Q04233	0.80308	0.64493	NaN	0.64493	n	0	0	7	P40469	0.92603	0.85753	NaN	0.85753	n	0	0
Q9LV85	8	Q6Q5J0	0.80308	0.64493	NaN	0.64493	n	0	0	8	Q06834	0.88365	0.78083	NaN	0.78083	n	0	0
Q9LV85	9	P28625	0.79597	0.63357	NaN	0.63357	n	0	0	9	P53849	0.80308	0.64493	NaN	0.64493	n	0	0
Q9LV85	10	Q02685	0.79597	0.63357	NaN	0.63357	n	0	0	10	Q12418	0.80308	0.64493	NaN	0.64493	n	0	0
Q9FGR0	0	N/A	NaN	NaN	NaN	NaN	N/A	NaN	NaN	0	N/A	NaN	NaN	NaN	NaN	N/A	NaN	NaN
Q9LKF9	0	N/A	NaN	NaN	NaN	NaN	N/A	NaN	NaN	0	N/A	NaN	NaN	NaN	NaN	N/A	NaN	NaN
Q8L925	0	N/A	NaN	NaN	NaN	NaN	N/A	NaN	NaN	0	N/A	NaN	NaN	NaN	NaN	N/A	NaN	NaN
Q9M591	0	N/A	NaN	NaN	NaN	NaN	N/A	NaN	NaN	0	N/A	NaN	NaN	NaN	NaN	N/A	NaN	NaN
Q07356	0	N/A	NaN	NaN	NaN	NaN	N/A	NaN	NaN	0	N/A	NaN	NaN	NaN	NaN	N/A	NaN	NaN
Q9M9Y8	0	N/A	NaN	NaN	NaN	NaN	N/A	NaN	NaN	0	N/A	NaN	NaN	NaN	NaN	N/A	NaN	NaN
Q43125	1	P38903	0.98838	0.97689	0.97689	NaN	n	0	0	1	P38903	0.98838	0.97689	0.97689	NaN	n	0	0
Q43125	2	P15891	0.98838	0.97689	0.97689	NaN	n	0	0	2	P31383	0.98838	0.97689	0.97689	NaN	n	0	0
Q43125	3	Q07622	0.98838	0.97689	0.97689	NaN	n	0	0	3	Q00362	0.98838	0.97689	0.97689	NaN	n	0	0
Q43125	4	P60010	0.98838	0.97689	0.97689	NaN	n	0	0	4	P38720	0.98838	0.97689	0.97689	NaN	n	0	0
Q43125	5	P38872	0.98838	0.97689	0.97689	NaN	n	0	0	5	P15891	0.98838	0.97689	0.97689	NaN	n	0	0
Q43125	6	Q07732	0.98838	0.97689	0.97689	NaN	n	0	0	6	P15315	0.98838	0.97689	0.97689	NaN	n	0	0
Q43125	7	Q12433	0.98838	0.97689	0.97689	NaN	n	0	0	7	Q07622	0.98838	0.97689	0.97689	NaN	n	0	0
Q43125	8	P46680	0.98838	0.97689	0.97689	NaN	n	0	0	8	P21147	0.98838	0.97689	0.97689	NaN	n	0	0
Q43125	9	Q12476	0.98838	0.97689	0.97689	NaN	n	0	0	9	P19414	0.98838	0.97689	0.97689	NaN	n	0	0
Q43125	10	Q12013	0.98838	0.97689	0.97689	NaN	n	0	0	10	Q06598	0.98838	0.97689	0.97689	NaN	n	0	0
Q96524	1	P38903	0.98838	0.97689	0.97689	NaN	n	0	0	1	P38903	0.98838	0.97689	0.97689	NaN	n	0	0
Q96524	2	P15891	0.98838	0.97689	0.97689	NaN	n	0	0	2	P31383	0.98838	0.97689	0.97689	NaN	n	0	0
Q96524	3	Q07622	0.98838	0.97689	0.97689	NaN	n	0	0	3	Q00362	0.98838	0.97689	0.97689	NaN	n	0	0
Q96524	4	P60010	0.98838	0.97689	0.97689	NaN	n	0	0	4	P38720	0.98838	0.97689	0.97689	NaN	n	0	0
Q96524	5	P38872	0.98838	0.97689	0.97689	NaN	n	0	0	5	P15891	0.98838	0.97689	0.97689	NaN	n	0	0
Q96524	6	Q07732	0.98838	0.97689	0.97689	NaN	n	0	0	6	P15315	0.98838	0.97689	0.97689	NaN	n	0	0
Q96524	7	Q12433	0.98838	0.97689	0.97689	NaN	n	0	0	7	Q07622	0.98838	0.97689	0.97689	NaN	n	0	0
Q96524	8	P46680	0.98838	0.97689	0.97689	NaN	n	0	0	8	P21147	0.98838	0.97689	0.97689	NaN	n	0	0
Q96524	9	Q12476	0.98838	0.97689	0.97689	NaN	n	0	0	9	P19414	0.98838	0.97689	0.97689	NaN	n	0	0
Q96524	10	Q12013	0.98838	0.97689	0.97689	NaN	n	0	0	10	Q06598	0.98838	0.97689	0.97689	NaN	n	0	0
Q84KJ5	0	N/A	NaN	NaN	NaN	NaN	N/A	NaN	NaN	0	N/A	NaN	NaN	NaN	NaN	N/A	NaN	NaN
Q9ZPY7	0	N/A	NaN	NaN	NaN	NaN	N/A	NaN	NaN	0	N/A	NaN	NaN	NaN	NaN	N/A	NaN	NaN
Q08467	0	N/A	NaN	NaN	NaN	NaN	N/A	NaN	NaN	0	N/A	NaN	NaN	NaN	NaN	N/A	NaN	NaN
Q08466	0	N/A	NaN	NaN	NaN	NaN	N/A	NaN	NaN	0	N/A	NaN	NaN	NaN	NaN	N/A	NaN	NaN
O64817	0	N/A	NaN	NaN	NaN	NaN	N/A	NaN	NaN	0	N/A	NaN	NaN	NaN	NaN	N/A	NaN	NaN
P40228	0	N/A	NaN	NaN	NaN	NaN	N/A	NaN	NaN	0	N/A	NaN	NaN	NaN	NaN	N/A	NaN	NaN
P40229	0	N/A	NaN	NaN	NaN	NaN	N/A	NaN	NaN	0	N/A	NaN	NaN	NaN	NaN	N/A	NaN	NaN
O81275	0	N/A	NaN	NaN	NaN	NaN	N/A	NaN	NaN	0	N/A	NaN	NaN	NaN	NaN	N/A	NaN	NaN
O80507	0	N/A	NaN	NaN	NaN	NaN	N/A	NaN	NaN	0	N/A	NaN	NaN	NaN	NaN	N/A	NaN	NaN
P45432	0	N/A	NaN	NaN	NaN	NaN	N/A	NaN	NaN	0	N/A	NaN	NaN	NaN	NaN	N/A	NaN	NaN
Q8W207	1	P12630	0.99986	0.99972	NaN	0.99972	n	0	0	1	P50082	0.99986	0.99972	NaN	0.99972	n	0	0
Q8W207	2	P38737	0.99986	0.99972	NaN	0.99972	n	0	0	2	P12630	0.99986	0.99972	NaN	0.99972	n	0	0
Q8W207	3	Q02803	0.99986	0.99972	NaN	0.99972	n	0	0	3	P43583	0.99986	0.99972	NaN	0.99972	n	0	0
Q8W207	4	Q06524	0.99986	0.99972	NaN	0.99972	n	0	0	4	P38737	0.99986	0.99972	NaN	0.99972	n	0	0
Q8W207	5	P53202	0.98802	0.97619	NaN	0.97619	n	0	0	5	Q10740	0.99986	0.99972	NaN	0.99972	n	0	0
Q8W207	6	P53549	0.98802	0.97619	NaN	0.97619	n	0	0	6	P40354	0.99986	0.99972	NaN	0.99972	n	0	0
Q8W207	7	P40327	0.98802	0.97619	NaN	0.97619	n	0	0	7	Q02803	0.99986	0.99972	NaN	0.99972	n	0	0
Q8W207	8	P33297	0.98802	0.97619	NaN	0.97619	n	0	0	8	P38779	0.99986	0.99972	NaN	0.99972	n	0	0
Q8W207	9	P33298	0.98802	0.97619	NaN	0.97619	n	0	0	9	Q06524	0.99986	0.99972	NaN	0.99972	n	0	0
Q8W207	10	P33299	0.98802	0.97619	NaN	0.97619	n	0	0	10	Q6B1I1	0.99986	0.99972	NaN	0.99972	n	0	0
Q8W575	1	P38903	0.98838	0.97689	0.97689	NaN	n	0	0	1	P38903	0.98838	0.97689	0.97689	NaN	n	0	0
Q8W575	2	P15891	0.98838	0.97689	0.97689	NaN	n	0	0	2	P31383	0.98838	0.97689	0.97689	NaN	n	0	0
Q8W575	3	Q07622	0.98838	0.97689	0.97689	NaN	n	0	0	3	Q00362	0.98838	0.97689	0.97689	NaN	n	0	0
Q8W575	4	P60010	0.98838	0.97689	0.97689	NaN	n	0	0	4	P38720	0.98838	0.97689	0.97689	NaN	n	0	0
Q8W575	5	P38872	0.98838	0.97689	0.97689	NaN	n	0	0	5	P15891	0.98838	0.97689	0.97689	NaN	n	0	0
Q8W575	6	Q07732	0.98838	0.97689	0.97689	NaN	n	0	0	6	P15315	0.98838	0.97689	0.97689	NaN	n	0	0
Q8W575	7	Q12433	0.98838	0.97689	0.97689	NaN	n	0	0	7	Q07622	0.98838	0.97689	0.97689	NaN	n	0	0
Q8W575	8	P46680	0.98838	0.97689	0.97689	NaN	n	0	0	8	P21147	0.98838	0.97689	0.97689	NaN	n	0	0
Q8W575	9	Q12476	0.98838	0.97689	0.97689	NaN	n	0	0	9	P19414	0.98838	0.97689	0.97689	NaN	n	0	0
Q8W575	10	Q12013	0.98838	0.97689	0.97689	NaN	n	0	0	10	Q06598	0.98838	0.97689	0.97689	NaN	n	0	0
Q8L5U0	1	P38903	0.98838	0.97689	0.97689	NaN	n	0	0	1	P38903	0.98838	0.97689	0.97689	NaN	n	0	0
Q8L5U0	2	P15891	0.98838	0.97689	0.97689	NaN	n	0	0	2	P31383	0.98838	0.97689	0.97689	NaN	n	0	0
Q8L5U0	3	Q07622	0.98838	0.97689	0.97689	NaN	n	0	0	3	Q00362	0.98838	0.97689	0.97689	NaN	n	0	0
Q8L5U0	4	P60010	0.98838	0.97689	0.97689	NaN	n	0	0	4	P38720	0.98838	0.97689	0.97689	NaN	n	0	0
Q8L5U0	5	P38872	0.98838	0.97689	0.97689	NaN	n	0	0	5	P15891	0.98838	0.97689	0.97689	NaN	n	0	0
Q8L5U0	6	Q07732	0.98838	0.97689	0.97689	NaN	n	0	0	6	P15315	0.98838	0.97689	0.97689	NaN	n	0	0
Q8L5U0	7	Q12433	0.98838	0.97689	0.97689	NaN	n	0	0	7	Q07622	0.98838	0.97689	0.97689	NaN	n	0	0
Q8L5U0	8	P46680	0.98838	0.97689	0.97689	NaN	n	0	0	8	P21147	0.98838	0.97689	0.97689	NaN	n	0	0
Q8L5U0	9	Q12476	0.98838	0.97689	0.97689	NaN	n	0	0	9	P19414	0.98838	0.97689	0.97689	NaN	n	0	0
Q8L5U0	10	Q12013	0.98838	0.97689	0.97689	NaN	n	0	0	10	Q06598	0.98838	0.97689	0.97689	NaN	n	0	0
Q9FVU9	0	N/A	NaN	NaN	NaN	NaN	N/A	NaN	NaN	0	N/A	NaN	NaN	NaN	NaN	N/A	NaN	NaN
Q8LAZ7	1	P38903	0.98838	0.97689	0.97689	NaN	n	0	0	1	P38903	0.98838	0.97689	0.97689	NaN	n	0	0
Q8LAZ7	2	P15891	0.98838	0.97689	0.97689	NaN	n	0	0	2	P31383	0.98838	0.97689	0.97689	NaN	n	0	0
Q8LAZ7	3	Q07622	0.98838	0.97689	0.97689	NaN	n	0	0	3	Q00362	0.98838	0.97689	0.97689	NaN	n	0	0
Q8LAZ7	4	P60010	0.98838	0.97689	0.97689	NaN	n	0	0	4	P38720	0.98838	0.97689	0.97689	NaN	n	0	0
Q8LAZ7	5	P38872	0.98838	0.97689	0.97689	NaN	n	0	0	5	P15891	0.98838	0.97689	0.97689	NaN	n	0	0
Q8LAZ7	6	Q07732	0.98838	0.97689	0.97689	NaN	n	0	0	6	P15315	0.98838	0.97689	0.97689	NaN	n	0	0
Q8LAZ7	7	Q12433	0.98838	0.97689	0.97689	NaN	n	0	0	7	Q07622	0.98838	0.97689	0.97689	NaN	n	0	0
Q8LAZ7	8	P46680	0.98838	0.97689	0.97689	NaN	n	0	0	8	P21147	0.98838	0.97689	0.97689	NaN	n	0	0
Q8LAZ7	9	Q12476	0.98838	0.97689	0.97689	NaN	n	0	0	9	P19414	0.98838	0.97689	0.97689	NaN	n	0	0
Q8LAZ7	10	Q12013	0.98838	0.97689	0.97689	NaN	n	0	0	10	Q06598	0.98838	0.97689	0.97689	NaN	n	0	0
Q8W206	1	P38903	0.98838	0.97689	0.97689	NaN	n	0	0	1	P38903	0.98838	0.97689	0.97689	NaN	n	0	0
Q8W206	2	P15891	0.98838	0.97689	0.97689	NaN	n	0	0	2	P31383	0.98838	0.97689	0.97689	NaN	n	0	0
Q8W206	3	Q07622	0.98838	0.97689	0.97689	NaN	n	0	0	3	Q00362	0.98838	0.97689	0.97689	NaN	n	0	0
Q8W206	4	P60010	0.98838	0.97689	0.97689	NaN	n	0	0	4	P38720	0.98838	0.97689	0.97689	NaN	n	0	0
Q8W206	5	P38872	0.98838	0.97689	0.97689	NaN	n	0	0	5	P15891	0.98838	0.97689	0.97689	NaN	n	0	0
Q8W206	6	Q07732	0.98838	0.97689	0.97689	NaN	n	0	0	6	P15315	0.98838	0.97689	0.97689	NaN	n	0	0
Q8W206	7	Q12433	0.98838	0.97689	0.97689	NaN	n	0	0	7	Q07622	0.98838	0.97689	0.97689	NaN	n	0	0
Q8W206	8	P46680	0.98838	0.97689	0.97689	NaN	n	0	0	8	P21147	0.98838	0.97689	0.97689	NaN	n	0	0
Q8W206	9	Q12476	0.98838	0.97689	0.97689	NaN	n	0	0	9	P19414	0.98838	0.97689	0.97689	NaN	n	0	0
Q8W206	10	Q12013	0.98838	0.97689	0.97689	NaN	n	0	0	10	Q06598	0.98838	0.97689	0.97689	NaN	n	0	0
Q8W1P0	0	N/A	NaN	NaN	NaN	NaN	N/A	NaN	NaN	0	N/A	NaN	NaN	NaN	NaN	N/A	NaN	NaN
Q94JU3	0	N/A	NaN	NaN	NaN	NaN	N/A	NaN	NaN	0	N/A	NaN	NaN	NaN	NaN	N/A	NaN	NaN
P43255	1	P38903	0.98838	0.97689	0.97689	NaN	n	0	0	1	P38903	0.98838	0.97689	0.97689	NaN	n	0	0
P43255	2	P15891	0.98838	0.97689	0.97689	NaN	n	0	0	2	P31383	0.98838	0.97689	0.97689	NaN	n	0	0
P43255	3	Q07622	0.98838	0.97689	0.97689	NaN	n	0	0	3	Q00362	0.98838	0.97689	0.97689	NaN	n	0	0
P43255	4	P60010	0.98838	0.97689	0.97689	NaN	n	0	0	4	P38720	0.98838	0.97689	0.97689	NaN	n	0	0
P43255	5	P38872	0.98838	0.97689	0.97689	NaN	n	0	0	5	P15891	0.98838	0.97689	0.97689	NaN	n	0	0
P43255	6	Q07732	0.98838	0.97689	0.97689	NaN	n	0	0	6	P15315	0.98838	0.97689	0.97689	NaN	n	0	0
P43255	7	Q12433	0.98838	0.97689	0.97689	NaN	n	0	0	7	Q07622	0.98838	0.97689	0.97689	NaN	n	0	0
P43255	8	P46680	0.98838	0.97689	0.97689	NaN	n	0	0	8	P21147	0.98838	0.97689	0.97689	NaN	n	0	0
P43255	9	Q12476	0.98838	0.97689	0.97689	NaN	n	0	0	9	P19414	0.98838	0.97689	0.97689	NaN	n	0	0
P43255	10	Q12013	0.98838	0.97689	0.97689	NaN	n	0	0	10	Q06598	0.98838	0.97689	0.97689	NaN	n	0	0
P57758	0	N/A	NaN	NaN	NaN	NaN	N/A	NaN	NaN	0	N/A	NaN	NaN	NaN	NaN	N/A	NaN	NaN
Q05609	0	N/A	NaN	NaN	NaN	NaN	N/A	NaN	NaN	0	N/A	NaN	NaN	NaN	NaN	N/A	NaN	NaN
Q94AH6	1	P38903	0.98838	0.97689	0.97689	NaN	n	0	0	1	P38903	0.98838	0.97689	0.97689	NaN	n	0	0
Q94AH6	2	P15891	0.98838	0.97689	0.97689	NaN	n	0	0	2	P31383	0.98838	0.97689	0.97689	NaN	n	0	0
Q94AH6	3	Q07622	0.98838	0.97689	0.97689	NaN	n	0	0	3	Q00362	0.98838	0.97689	0.97689	NaN	n	0	0
Q94AH6	4	P60010	0.98838	0.97689	0.97689	NaN	n	0	0	4	P38720	0.98838	0.97689	0.97689	NaN	n	0	0
Q94AH6	5	P38872	0.98838	0.97689	0.97689	NaN	n	0	0	5	P15891	0.98838	0.97689	0.97689	NaN	n	0	0
Q94AH6	6	Q07732	0.98838	0.97689	0.97689	NaN	n	0	0	6	P15315	0.98838	0.97689	0.97689	NaN	n	0	0
Q94AH6	7	Q12433	0.98838	0.97689	0.97689	NaN	n	0	0	7	Q07622	0.98838	0.97689	0.97689	NaN	n	0	0
Q94AH6	8	P46680	0.98838	0.97689	0.97689	NaN	n	0	0	8	P21147	0.98838	0.97689	0.97689	NaN	n	0	0
Q94AH6	9	Q12476	0.98838	0.97689	0.97689	NaN	n	0	0	9	P19414	0.98838	0.97689	0.97689	NaN	n	0	0
Q94AH6	10	Q12013	0.98838	0.97689	0.97689	NaN	n	0	0	10	Q06598	0.98838	0.97689	0.97689	NaN	n	0	0
P93009	0	N/A	NaN	NaN	NaN	NaN	N/A	NaN	NaN	0	N/A	NaN	NaN	NaN	NaN	N/A	NaN	NaN
P80826	0	N/A	NaN	NaN	NaN	NaN	N/A	NaN	NaN	0	N/A	NaN	NaN	NaN	NaN	N/A	NaN	NaN
P80827	0	N/A	NaN	NaN	NaN	NaN	N/A	NaN	NaN	0	N/A	NaN	NaN	NaN	NaN	N/A	NaN	NaN
P80828	0	N/A	NaN	NaN	NaN	NaN	N/A	NaN	NaN	0	N/A	NaN	NaN	NaN	NaN	N/A	NaN	NaN
P80830	0	N/A	NaN	NaN	NaN	NaN	N/A	NaN	NaN	0	N/A	NaN	NaN	NaN	NaN	N/A	NaN	NaN
P80831	0	N/A	NaN	NaN	NaN	NaN	N/A	NaN	NaN	0	N/A	NaN	NaN	NaN	NaN	N/A	NaN	NaN
P80832	0	N/A	NaN	NaN	NaN	NaN	N/A	NaN	NaN	0	N/A	NaN	NaN	NaN	NaN	N/A	NaN	NaN
P80853	0	N/A	NaN	NaN	NaN	NaN	N/A	NaN	NaN	0	N/A	NaN	NaN	NaN	NaN	N/A	NaN	NaN
P80833	0	N/A	NaN	NaN	NaN	NaN	N/A	NaN	NaN	0	N/A	NaN	NaN	NaN	NaN	N/A	NaN	NaN
P80834	0	N/A	NaN	NaN	NaN	NaN	N/A	NaN	NaN	0	N/A	NaN	NaN	NaN	NaN	N/A	NaN	NaN
P80835	0	N/A	NaN	NaN	NaN	NaN	N/A	NaN	NaN	0	N/A	NaN	NaN	NaN	NaN	N/A	NaN	NaN
P80836	0	N/A	NaN	NaN	NaN	NaN	N/A	NaN	NaN	0	N/A	NaN	NaN	NaN	NaN	N/A	NaN	NaN
P80838	0	N/A	NaN	NaN	NaN	NaN	N/A	NaN	NaN	0	N/A	NaN	NaN	NaN	NaN	N/A	NaN	NaN
P80839	0	N/A	NaN	NaN	NaN	NaN	N/A	NaN	NaN	0	N/A	NaN	NaN	NaN	NaN	N/A	NaN	NaN
P80840	0	N/A	NaN	NaN	NaN	NaN	N/A	NaN	NaN	0	N/A	NaN	NaN	NaN	NaN	N/A	NaN	NaN
P80841	0	N/A	NaN	NaN	NaN	NaN	N/A	NaN	NaN	0	N/A	NaN	NaN	NaN	NaN	N/A	NaN	NaN
P80842	0	N/A	NaN	NaN	NaN	NaN	N/A	NaN	NaN	0	N/A	NaN	NaN	NaN	NaN	N/A	NaN	NaN
P80843	0	N/A	NaN	NaN	NaN	NaN	N/A	NaN	NaN	0	N/A	NaN	NaN	NaN	NaN	N/A	NaN	NaN
P80844	0	N/A	NaN	NaN	NaN	NaN	N/A	NaN	NaN	0	N/A	NaN	NaN	NaN	NaN	N/A	NaN	NaN
P80845	0	N/A	NaN	NaN	NaN	NaN	N/A	NaN	NaN	0	N/A	NaN	NaN	NaN	NaN	N/A	NaN	NaN
P80847	0	N/A	NaN	NaN	NaN	NaN	N/A	NaN	NaN	0	N/A	NaN	NaN	NaN	NaN	N/A	NaN	NaN
P80848	0	N/A	NaN	NaN	NaN	NaN	N/A	NaN	NaN	0	N/A	NaN	NaN	NaN	NaN	N/A	NaN	NaN
P80849	0	N/A	NaN	NaN	NaN	NaN	N/A	NaN	NaN	0	N/A	NaN	NaN	NaN	NaN	N/A	NaN	NaN
P80850	0	N/A	NaN	NaN	NaN	NaN	N/A	NaN	NaN	0	N/A	NaN	NaN	NaN	NaN	N/A	NaN	NaN
P80851	0	N/A	NaN	NaN	NaN	NaN	N/A	NaN	NaN	0	N/A	NaN	NaN	NaN	NaN	N/A	NaN	NaN
P80852	0	N/A	NaN	NaN	NaN	NaN	N/A	NaN	NaN	0	N/A	NaN	NaN	NaN	NaN	N/A	NaN	NaN
P47925	0	N/A	NaN	NaN	NaN	NaN	N/A	NaN	NaN	0	N/A	NaN	NaN	NaN	NaN	N/A	NaN	NaN
P27450	0	N/A	NaN	NaN	NaN	NaN	N/A	NaN	NaN	0	N/A	NaN	NaN	NaN	NaN	N/A	NaN	NaN
O22912	0	N/A	NaN	NaN	NaN	NaN	N/A	NaN	NaN	0	N/A	NaN	NaN	NaN	NaN	N/A	NaN	NaN
Q9LZQ0	0	N/A	NaN	NaN	NaN	NaN	N/A	NaN	NaN	0	N/A	NaN	NaN	NaN	NaN	N/A	NaN	NaN
Q9FLK2	0	N/A	NaN	NaN	NaN	NaN	N/A	NaN	NaN	0	N/A	NaN	NaN	NaN	NaN	N/A	NaN	NaN
Q9FNE0	0	N/A	NaN	NaN	NaN	NaN	N/A	NaN	NaN	0	N/A	NaN	NaN	NaN	NaN	N/A	NaN	NaN
Q42342	0	N/A	NaN	NaN	NaN	NaN	N/A	NaN	NaN	0	N/A	NaN	NaN	NaN	NaN	N/A	NaN	NaN
O48845	0	N/A	NaN	NaN	NaN	NaN	N/A	NaN	NaN	0	N/A	NaN	NaN	NaN	NaN	N/A	NaN	NaN
P56773	0	N/A	NaN	NaN	NaN	NaN	N/A	NaN	NaN	0	N/A	NaN	NaN	NaN	NaN	N/A	NaN	NaN
P42792	0	N/A	NaN	NaN	NaN	NaN	N/A	NaN	NaN	0	N/A	NaN	NaN	NaN	NaN	N/A	NaN	NaN
P29380	0	N/A	NaN	NaN	NaN	NaN	N/A	NaN	NaN	0	N/A	NaN	NaN	NaN	NaN	N/A	NaN	NaN
O23138	0	N/A	NaN	NaN	NaN	NaN	N/A	NaN	NaN	0	N/A	NaN	NaN	NaN	NaN	N/A	NaN	NaN
Q9T0G2	0	N/A	NaN	NaN	NaN	NaN	N/A	NaN	NaN	0	N/A	NaN	NaN	NaN	NaN	N/A	NaN	NaN
Q93VA3	0	N/A	NaN	NaN	NaN	NaN	N/A	NaN	NaN	0	N/A	NaN	NaN	NaN	NaN	N/A	NaN	NaN
P56771	0	N/A	NaN	NaN	NaN	NaN	N/A	NaN	NaN	0	N/A	NaN	NaN	NaN	NaN	N/A	NaN	NaN
O22683	0	N/A	NaN	NaN	NaN	NaN	N/A	NaN	NaN	0	N/A	NaN	NaN	NaN	NaN	N/A	NaN	NaN
P82869	0	N/A	NaN	NaN	NaN	NaN	N/A	NaN	NaN	0	N/A	NaN	NaN	NaN	NaN	N/A	NaN	NaN
Q9C566	0	N/A	NaN	NaN	NaN	NaN	N/A	NaN	NaN	0	N/A	NaN	NaN	NaN	NaN	N/A	NaN	NaN
P47998	0	N/A	NaN	NaN	NaN	NaN	N/A	NaN	NaN	0	N/A	NaN	NaN	NaN	NaN	N/A	NaN	NaN
O22682	0	N/A	NaN	NaN	NaN	NaN	N/A	NaN	NaN	0	N/A	NaN	NaN	NaN	NaN	N/A	NaN	NaN
Q43725	0	N/A	NaN	NaN	NaN	NaN	N/A	NaN	NaN	0	N/A	NaN	NaN	NaN	NaN	N/A	NaN	NaN
P47999	0	N/A	NaN	NaN	NaN	NaN	N/A	NaN	NaN	0	N/A	NaN	NaN	NaN	NaN	N/A	NaN	NaN
Q39080	0	N/A	NaN	NaN	NaN	NaN	N/A	NaN	NaN	0	N/A	NaN	NaN	NaN	NaN	N/A	NaN	NaN
O22622	0	N/A	NaN	NaN	NaN	NaN	N/A	NaN	NaN	0	N/A	NaN	NaN	NaN	NaN	N/A	NaN	NaN
Q9LZX6	0	N/A	NaN	NaN	NaN	NaN	N/A	NaN	NaN	0	N/A	NaN	NaN	NaN	NaN	N/A	NaN	NaN
Q9FVC8	0	N/A	NaN	NaN	NaN	NaN	N/A	NaN	NaN	0	N/A	NaN	NaN	NaN	NaN	N/A	NaN	NaN
Q96286	0	N/A	NaN	NaN	NaN	NaN	N/A	NaN	NaN	0	N/A	NaN	NaN	NaN	NaN	N/A	NaN	NaN
Q9S7T9	0	N/A	NaN	NaN	NaN	NaN	N/A	NaN	NaN	0	N/A	NaN	NaN	NaN	NaN	N/A	NaN	NaN
Q42521	0	N/A	NaN	NaN	NaN	NaN	N/A	NaN	NaN	0	N/A	NaN	NaN	NaN	NaN	N/A	NaN	NaN
Q42472	0	N/A	NaN	NaN	NaN	NaN	N/A	NaN	NaN	0	N/A	NaN	NaN	NaN	NaN	N/A	NaN	NaN
P84634	0	N/A	NaN	NaN	NaN	NaN	N/A	NaN	NaN	0	N/A	NaN	NaN	NaN	NaN	N/A	NaN	NaN
Q9SJF3	0	N/A	NaN	NaN	NaN	NaN	N/A	NaN	NaN	0	N/A	NaN	NaN	NaN	NaN	N/A	NaN	NaN
O22886	0	N/A	NaN	NaN	NaN	NaN	N/A	NaN	NaN	0	N/A	NaN	NaN	NaN	NaN	N/A	NaN	NaN
Q9M0V3	0	N/A	NaN	NaN	NaN	NaN	N/A	NaN	NaN	0	N/A	NaN	NaN	NaN	NaN	N/A	NaN	NaN
O49552	0	N/A	NaN	NaN	NaN	NaN	N/A	NaN	NaN	0	N/A	NaN	NaN	NaN	NaN	N/A	NaN	NaN
O80458	0	N/A	NaN	NaN	NaN	NaN	N/A	NaN	NaN	0	N/A	NaN	NaN	NaN	NaN	N/A	NaN	NaN
Q56Y11	0	N/A	NaN	NaN	NaN	NaN	N/A	NaN	NaN	0	N/A	NaN	NaN	NaN	NaN	N/A	NaN	NaN
Q8RX73	0	N/A	NaN	NaN	NaN	NaN	N/A	NaN	NaN	0	N/A	NaN	NaN	NaN	NaN	N/A	NaN	NaN
Q8GY03	0	N/A	NaN	NaN	NaN	NaN	N/A	NaN	NaN	0	N/A	NaN	NaN	NaN	NaN	N/A	NaN	NaN
Q570Q8	0	N/A	NaN	NaN	NaN	NaN	N/A	NaN	NaN	0	N/A	NaN	NaN	NaN	NaN	N/A	NaN	NaN
Q8S2T1	0	N/A	NaN	NaN	NaN	NaN	N/A	NaN	NaN	0	N/A	NaN	NaN	NaN	NaN	N/A	NaN	NaN
Q8LED0	0	N/A	NaN	NaN	NaN	NaN	N/A	NaN	NaN	0	N/A	NaN	NaN	NaN	NaN	N/A	NaN	NaN
Q8LAR7	0	N/A	NaN	NaN	NaN	NaN	N/A	NaN	NaN	0	N/A	NaN	NaN	NaN	NaN	N/A	NaN	NaN
Q9LTV6	0	N/A	NaN	NaN	NaN	NaN	N/A	NaN	NaN	0	N/A	NaN	NaN	NaN	NaN	N/A	NaN	NaN
Q9FUZ2	0	N/A	NaN	NaN	NaN	NaN	N/A	NaN	NaN	0	N/A	NaN	NaN	NaN	NaN	N/A	NaN	NaN
Q9FV53	0	N/A	NaN	NaN	NaN	NaN	N/A	NaN	NaN	0	N/A	NaN	NaN	NaN	NaN	N/A	NaN	NaN
O22609	0	N/A	NaN	NaN	NaN	NaN	N/A	NaN	NaN	0	N/A	NaN	NaN	NaN	NaN	N/A	NaN	NaN
O82261	0	N/A	NaN	NaN	NaN	NaN	N/A	NaN	NaN	0	N/A	NaN	NaN	NaN	NaN	N/A	NaN	NaN
Q9SHZ1	0	N/A	NaN	NaN	NaN	NaN	N/A	NaN	NaN	0	N/A	NaN	NaN	NaN	NaN	N/A	NaN	NaN
Q9SHZ0	0	N/A	NaN	NaN	NaN	NaN	N/A	NaN	NaN	0	N/A	NaN	NaN	NaN	NaN	N/A	NaN	NaN
Q9SEL7	0	N/A	NaN	NaN	NaN	NaN	N/A	NaN	NaN	0	N/A	NaN	NaN	NaN	NaN	N/A	NaN	NaN
Q9C691	0	N/A	NaN	NaN	NaN	NaN	N/A	NaN	NaN	0	N/A	NaN	NaN	NaN	NaN	N/A	NaN	NaN
Q8RY22	0	N/A	NaN	NaN	NaN	NaN	N/A	NaN	NaN	0	N/A	NaN	NaN	NaN	NaN	N/A	NaN	NaN
Q9LU10	0	N/A	NaN	NaN	NaN	NaN	N/A	NaN	NaN	0	N/A	NaN	NaN	NaN	NaN	N/A	NaN	NaN
Q9FL12	0	N/A	NaN	NaN	NaN	NaN	N/A	NaN	NaN	0	N/A	NaN	NaN	NaN	NaN	N/A	NaN	NaN
P48732	0	N/A	NaN	NaN	NaN	NaN	N/A	NaN	NaN	0	N/A	NaN	NaN	NaN	NaN	N/A	NaN	NaN
Q38944	0	N/A	NaN	NaN	NaN	NaN	N/A	NaN	NaN	0	N/A	NaN	NaN	NaN	NaN	N/A	NaN	NaN
P51102	0	N/A	NaN	NaN	NaN	NaN	N/A	NaN	NaN	0	N/A	NaN	NaN	NaN	NaN	N/A	NaN	NaN
Q39017	0	N/A	NaN	NaN	NaN	NaN	N/A	NaN	NaN	0	N/A	NaN	NaN	NaN	NaN	N/A	NaN	NaN
Q9FIV6	0	N/A	NaN	NaN	NaN	NaN	N/A	NaN	NaN	0	N/A	NaN	NaN	NaN	NaN	N/A	NaN	NaN
Q9LK71	0	N/A	NaN	NaN	NaN	NaN	N/A	NaN	NaN	0	N/A	NaN	NaN	NaN	NaN	N/A	NaN	NaN
Q9LK70	0	N/A	NaN	NaN	NaN	NaN	N/A	NaN	NaN	0	N/A	NaN	NaN	NaN	NaN	N/A	NaN	NaN
Q9FM41	0	N/A	NaN	NaN	NaN	NaN	N/A	NaN	NaN	0	N/A	NaN	NaN	NaN	NaN	N/A	NaN	NaN
Q3E6S8	0	N/A	NaN	NaN	NaN	NaN	N/A	NaN	NaN	0	N/A	NaN	NaN	NaN	NaN	N/A	NaN	NaN
Q3E8B4	0	N/A	NaN	NaN	NaN	NaN	N/A	NaN	NaN	0	N/A	NaN	NaN	NaN	NaN	N/A	NaN	NaN
Q43314	0	N/A	NaN	NaN	NaN	NaN	N/A	NaN	NaN	0	N/A	NaN	NaN	NaN	NaN	N/A	NaN	NaN
Q38946	0	N/A	NaN	NaN	NaN	NaN	N/A	NaN	NaN	0	N/A	NaN	NaN	NaN	NaN	N/A	NaN	NaN
Q9S7A0	0	N/A	NaN	NaN	NaN	NaN	N/A	NaN	NaN	0	N/A	NaN	NaN	NaN	NaN	N/A	NaN	NaN
Q96261	0	N/A	NaN	NaN	NaN	NaN	N/A	NaN	NaN	0	N/A	NaN	NaN	NaN	NaN	N/A	NaN	NaN
P30185	0	N/A	NaN	NaN	NaN	NaN	N/A	NaN	NaN	0	N/A	NaN	NaN	NaN	NaN	N/A	NaN	NaN
O82663	0	N/A	NaN	NaN	NaN	NaN	N/A	NaN	NaN	0	N/A	NaN	NaN	NaN	NaN	N/A	NaN	NaN
Q9ZPX5	0	N/A	NaN	NaN	NaN	NaN	N/A	NaN	NaN	0	N/A	NaN	NaN	NaN	NaN	N/A	NaN	NaN
Q8LBZ7	0	N/A	NaN	NaN	NaN	NaN	N/A	NaN	NaN	0	N/A	NaN	NaN	NaN	NaN	N/A	NaN	NaN
Q8LB02	0	N/A	NaN	NaN	NaN	NaN	N/A	NaN	NaN	0	N/A	NaN	NaN	NaN	NaN	N/A	NaN	NaN
Q9FJP9	0	N/A	NaN	NaN	NaN	NaN	N/A	NaN	NaN	0	N/A	NaN	NaN	NaN	NaN	N/A	NaN	NaN
O22899	0	N/A	NaN	NaN	NaN	NaN	N/A	NaN	NaN	0	N/A	NaN	NaN	NaN	NaN	N/A	NaN	NaN
Q38953	0	N/A	NaN	NaN	NaN	NaN	N/A	NaN	NaN	0	N/A	NaN	NaN	NaN	NaN	N/A	NaN	NaN
Q9FI94	0	N/A	NaN	NaN	NaN	NaN	N/A	NaN	NaN	0	N/A	NaN	NaN	NaN	NaN	N/A	NaN	NaN
Q9SP32	1	P38903	0.98838	0.97689	0.97689	NaN	n	0	0	1	P38903	0.98838	0.97689	0.97689	NaN	n	0	0
Q9SP32	2	P15891	0.98838	0.97689	0.97689	NaN	n	0	0	2	P31383	0.98838	0.97689	0.97689	NaN	n	0	0
Q9SP32	3	Q07622	0.98838	0.97689	0.97689	NaN	n	0	0	3	Q00362	0.98838	0.97689	0.97689	NaN	n	0	0
Q9SP32	4	P60010	0.98838	0.97689	0.97689	NaN	n	0	0	4	P38720	0.98838	0.97689	0.97689	NaN	n	0	0
Q9SP32	5	P38872	0.98838	0.97689	0.97689	NaN	n	0	0	5	P15891	0.98838	0.97689	0.97689	NaN	n	0	0
Q9SP32	6	Q07732	0.98838	0.97689	0.97689	NaN	n	0	0	6	P15315	0.98838	0.97689	0.97689	NaN	n	0	0
Q9SP32	7	Q12433	0.98838	0.97689	0.97689	NaN	n	0	0	7	Q07622	0.98838	0.97689	0.97689	NaN	n	0	0
Q9SP32	8	P46680	0.98838	0.97689	0.97689	NaN	n	0	0	8	P21147	0.98838	0.97689	0.97689	NaN	n	0	0
Q9SP32	9	Q12476	0.98838	0.97689	0.97689	NaN	n	0	0	9	P19414	0.98838	0.97689	0.97689	NaN	n	0	0
Q9SP32	10	Q12013	0.98838	0.97689	0.97689	NaN	n	0	0	10	Q06598	0.98838	0.97689	0.97689	NaN	n	0	0
Q39085	0	N/A	NaN	NaN	NaN	NaN	N/A	NaN	NaN	0	N/A	NaN	NaN	NaN	NaN	N/A	NaN	NaN
Q949R4	0	N/A	NaN	NaN	NaN	NaN	N/A	NaN	NaN	0	N/A	NaN	NaN	NaN	NaN	N/A	NaN	NaN
Q9LD90	0	N/A	NaN	NaN	NaN	NaN	N/A	NaN	NaN	0	N/A	NaN	NaN	NaN	NaN	N/A	NaN	NaN
Q39009	0	N/A	NaN	NaN	NaN	NaN	N/A	NaN	NaN	0	N/A	NaN	NaN	NaN	NaN	N/A	NaN	NaN
Q8LK56	0	N/A	NaN	NaN	NaN	NaN	N/A	NaN	NaN	0	N/A	NaN	NaN	NaN	NaN	N/A	NaN	NaN
Q9LTX4	0	N/A	NaN	NaN	NaN	NaN	N/A	NaN	NaN	0	N/A	NaN	NaN	NaN	NaN	N/A	NaN	NaN
Q9SR66	0	N/A	NaN	NaN	NaN	NaN	N/A	NaN	NaN	0	N/A	NaN	NaN	NaN	NaN	N/A	NaN	NaN
O49498	0	N/A	NaN	NaN	NaN	NaN	N/A	NaN	NaN	0	N/A	NaN	NaN	NaN	NaN	N/A	NaN	NaN
Q38813	0	N/A	NaN	NaN	NaN	NaN	N/A	NaN	NaN	0	N/A	NaN	NaN	NaN	NaN	N/A	NaN	NaN
P42825	0	N/A	NaN	NaN	NaN	NaN	N/A	NaN	NaN	0	N/A	NaN	NaN	NaN	NaN	N/A	NaN	NaN
Q94AW8	0	N/A	NaN	NaN	NaN	NaN	N/A	NaN	NaN	0	N/A	NaN	NaN	NaN	NaN	N/A	NaN	NaN
Q9FL54	0	N/A	NaN	NaN	NaN	NaN	N/A	NaN	NaN	0	N/A	NaN	NaN	NaN	NaN	N/A	NaN	NaN
Q9SAG8	0	N/A	NaN	NaN	NaN	NaN	N/A	NaN	NaN	0	N/A	NaN	NaN	NaN	NaN	N/A	NaN	NaN
Q8GYX8	0	N/A	NaN	NaN	NaN	NaN	N/A	NaN	NaN	0	N/A	NaN	NaN	NaN	NaN	N/A	NaN	NaN
Q9FYB5	0	N/A	NaN	NaN	NaN	NaN	N/A	NaN	NaN	0	N/A	NaN	NaN	NaN	NaN	N/A	NaN	NaN
Q39079	0	N/A	NaN	NaN	NaN	NaN	N/A	NaN	NaN	0	N/A	NaN	NaN	NaN	NaN	N/A	NaN	NaN
Q9ZSY2	0	N/A	NaN	NaN	NaN	NaN	N/A	NaN	NaN	0	N/A	NaN	NaN	NaN	NaN	N/A	NaN	NaN
Q8VXV4	0	N/A	NaN	NaN	NaN	NaN	N/A	NaN	NaN	0	N/A	NaN	NaN	NaN	NaN	N/A	NaN	NaN
Q9SDN0	0	N/A	NaN	NaN	NaN	NaN	N/A	NaN	NaN	0	N/A	NaN	NaN	NaN	NaN	N/A	NaN	NaN
Q6XL73	0	N/A	NaN	NaN	NaN	NaN	N/A	NaN	NaN	0	N/A	NaN	NaN	NaN	NaN	N/A	NaN	NaN
Q9FH28	0	N/A	NaN	NaN	NaN	NaN	N/A	NaN	NaN	0	N/A	NaN	NaN	NaN	NaN	N/A	NaN	NaN
O80684	0	N/A	NaN	NaN	NaN	NaN	N/A	NaN	NaN	0	N/A	NaN	NaN	NaN	NaN	N/A	NaN	NaN
Q9LL84	0	N/A	NaN	NaN	NaN	NaN	N/A	NaN	NaN	0	N/A	NaN	NaN	NaN	NaN	N/A	NaN	NaN
Q42572	0	N/A	NaN	NaN	NaN	NaN	N/A	NaN	NaN	0	N/A	NaN	NaN	NaN	NaN	N/A	NaN	NaN
P34881	0	N/A	NaN	NaN	NaN	NaN	N/A	NaN	NaN	0	N/A	NaN	NaN	NaN	NaN	N/A	NaN	NaN
Q8L9V6	0	N/A	NaN	NaN	NaN	NaN	N/A	NaN	NaN	0	N/A	NaN	NaN	NaN	NaN	N/A	NaN	NaN
P68349	0	N/A	NaN	NaN	NaN	NaN	N/A	NaN	NaN	0	N/A	NaN	NaN	NaN	NaN	N/A	NaN	NaN
Q9LQX4	0	N/A	NaN	NaN	NaN	NaN	N/A	NaN	NaN	0	N/A	NaN	NaN	NaN	NaN	N/A	NaN	NaN
Q9FZA4	0	N/A	NaN	NaN	NaN	NaN	N/A	NaN	NaN	0	N/A	NaN	NaN	NaN	NaN	N/A	NaN	NaN
P68350	0	N/A	NaN	NaN	NaN	NaN	N/A	NaN	NaN	0	N/A	NaN	NaN	NaN	NaN	N/A	NaN	NaN
Q9SX97	1	P40041	0.99669	0.9934	NaN	0.9934	n	0	0	1	Q01217	0.99669	0.9934	NaN	0.9934	n	0	0
Q9SX97	2	P46974	0.99669	0.9934	NaN	0.9934	n	0	0	2	Q12406	0.99669	0.9934	NaN	0.9934	n	0	0
Q9SX97	3	Q6B233	0.99669	0.9934	NaN	0.9934	n	0	0	3	Q05123	0.99669	0.9934	NaN	0.9934	n	0	0
Q9SX97	4	Q02866	0.99669	0.9934	NaN	0.9934	n	0	0	4	P40956	0.99669	0.9934	NaN	0.9934	n	0	0
Q9SX97	5	Q06860	0.99669	0.9934	NaN	0.9934	n	0	0	5	P32464	0.99669	0.9934	NaN	0.9934	n	0	0
Q9SX97	6	Q06859	0.99669	0.9934	NaN	0.9934	n	0	0	6	Q03081	0.99669	0.9934	NaN	0.9934	n	0	0
Q9SX97	7	P43569	0.99007	0.98025	NaN	0.98025	n	0	0	7	Q02455	0.99669	0.9934	NaN	0.9934	n	0	0
Q9SX97	8	P36130	0.99007	0.98025	NaN	0.98025	n	0	0	8	P40457	0.99669	0.9934	NaN	0.9934	n	0	0
Q9SX97	9	Q6B1Z6	0.99007	0.98025	NaN	0.98025	n	0	0	9	P43609	0.99669	0.9934	NaN	0.9934	n	0	0
Q9SX97	10	Q6Q7H7	0.99007	0.98025	NaN	0.98025	n	0	0	10	Q03124	0.99669	0.9934	NaN	0.9934	n	0	0
O82155	1	P40041	0.99669	0.9934	NaN	0.9934	n	0	0	1	Q01217	0.99669	0.9934	NaN	0.9934	n	0	0
O82155	2	P46974	0.99669	0.9934	NaN	0.9934	n	0	0	2	Q12406	0.99669	0.9934	NaN	0.9934	n	0	0
O82155	3	Q6B233	0.99669	0.9934	NaN	0.9934	n	0	0	3	Q05123	0.99669	0.9934	NaN	0.9934	n	0	0
O82155	4	Q02866	0.99669	0.9934	NaN	0.9934	n	0	0	4	P40956	0.99669	0.9934	NaN	0.9934	n	0	0
O82155	5	Q06860	0.99669	0.9934	NaN	0.9934	n	0	0	5	P32464	0.99669	0.9934	NaN	0.9934	n	0	0
O82155	6	Q06859	0.99669	0.9934	NaN	0.9934	n	0	0	6	Q03081	0.99669	0.9934	NaN	0.9934	n	0	0
O82155	7	P43569	0.99007	0.98025	NaN	0.98025	n	0	0	7	Q02455	0.99669	0.9934	NaN	0.9934	n	0	0
O82155	8	P36130	0.99007	0.98025	NaN	0.98025	n	0	0	8	P40457	0.99669	0.9934	NaN	0.9934	n	0	0
O82155	9	Q6B1Z6	0.99007	0.98025	NaN	0.98025	n	0	0	9	P43609	0.99669	0.9934	NaN	0.9934	n	0	0
O82155	10	Q6Q7H7	0.99007	0.98025	NaN	0.98025	n	0	0	10	Q03124	0.99669	0.9934	NaN	0.9934	n	0	0
Q84JQ8	0	N/A	NaN	NaN	NaN	NaN	N/A	NaN	NaN	0	N/A	NaN	NaN	NaN	NaN	N/A	NaN	NaN
Q9SEZ3	1	P40041	0.99669	0.9934	NaN	0.9934	n	0	0	1	Q01217	0.99669	0.9934	NaN	0.9934	n	0	0
Q9SEZ3	2	P46974	0.99669	0.9934	NaN	0.9934	n	0	0	2	Q12406	0.99669	0.9934	NaN	0.9934	n	0	0
Q9SEZ3	3	Q6B233	0.99669	0.9934	NaN	0.9934	n	0	0	3	Q05123	0.99669	0.9934	NaN	0.9934	n	0	0
Q9SEZ3	4	Q02866	0.99669	0.9934	NaN	0.9934	n	0	0	4	P40956	0.99669	0.9934	NaN	0.9934	n	0	0
Q9SEZ3	5	Q06860	0.99669	0.9934	NaN	0.9934	n	0	0	5	P32464	0.99669	0.9934	NaN	0.9934	n	0	0
Q9SEZ3	6	Q06859	0.99669	0.9934	NaN	0.9934	n	0	0	6	Q03081	0.99669	0.9934	NaN	0.9934	n	0	0
Q9SEZ3	7	P43569	0.99007	0.98025	NaN	0.98025	n	0	0	7	Q02455	0.99669	0.9934	NaN	0.9934	n	0	0
Q9SEZ3	8	P36130	0.99007	0.98025	NaN	0.98025	n	0	0	8	P40457	0.99669	0.9934	NaN	0.9934	n	0	0
Q9SEZ3	9	Q6B1Z6	0.99007	0.98025	NaN	0.98025	n	0	0	9	P43609	0.99669	0.9934	NaN	0.9934	n	0	0
Q9SEZ3	10	Q6Q7H7	0.99007	0.98025	NaN	0.98025	n	0	0	10	Q03124	0.99669	0.9934	NaN	0.9934	n	0	0
Q8LE43	0	N/A	NaN	NaN	NaN	NaN	N/A	NaN	NaN	0	N/A	NaN	NaN	NaN	NaN	N/A	NaN	NaN
Q9ZV33	0	N/A	NaN	NaN	NaN	NaN	N/A	NaN	NaN	0	N/A	NaN	NaN	NaN	NaN	N/A	NaN	NaN
O22967	0	N/A	NaN	NaN	NaN	NaN	N/A	NaN	NaN	0	N/A	NaN	NaN	NaN	NaN	N/A	NaN	NaN
O80928	1	P40041	0.99669	0.9934	NaN	0.9934	n	0	0	1	Q01217	0.99669	0.9934	NaN	0.9934	n	0	0
O80928	2	P46974	0.99669	0.9934	NaN	0.9934	n	0	0	2	Q12406	0.99669	0.9934	NaN	0.9934	n	0	0
O80928	3	Q6B233	0.99669	0.9934	NaN	0.9934	n	0	0	3	Q05123	0.99669	0.9934	NaN	0.9934	n	0	0
O80928	4	Q02866	0.99669	0.9934	NaN	0.9934	n	0	0	4	P40956	0.99669	0.9934	NaN	0.9934	n	0	0
O80928	5	Q06860	0.99669	0.9934	NaN	0.9934	n	0	0	5	P32464	0.99669	0.9934	NaN	0.9934	n	0	0
O80928	6	Q06859	0.99669	0.9934	NaN	0.9934	n	0	0	6	Q03081	0.99669	0.9934	NaN	0.9934	n	0	0
O80928	7	P43569	0.99007	0.98025	NaN	0.98025	n	0	0	7	Q02455	0.99669	0.9934	NaN	0.9934	n	0	0
O80928	8	P36130	0.99007	0.98025	NaN	0.98025	n	0	0	8	P40457	0.99669	0.9934	NaN	0.9934	n	0	0
O80928	9	Q6B1Z6	0.99007	0.98025	NaN	0.98025	n	0	0	9	P43609	0.99669	0.9934	NaN	0.9934	n	0	0
O80928	10	Q6Q7H7	0.99007	0.98025	NaN	0.98025	n	0	0	10	Q03124	0.99669	0.9934	NaN	0.9934	n	0	0
Q9ZPY0	0	N/A	NaN	NaN	NaN	NaN	N/A	NaN	NaN	0	N/A	NaN	NaN	NaN	NaN	N/A	NaN	NaN
Q94AR6	0	N/A	NaN	NaN	NaN	NaN	N/A	NaN	NaN	0	N/A	NaN	NaN	NaN	NaN	N/A	NaN	NaN
Q9M1E6	1	P40041	0.99669	0.9934	NaN	0.9934	n	0	0	1	Q01217	0.99669	0.9934	NaN	0.9934	n	0	0
Q9M1E6	2	P46974	0.99669	0.9934	NaN	0.9934	n	0	0	2	Q12406	0.99669	0.9934	NaN	0.9934	n	0	0
Q9M1E6	3	Q6B233	0.99669	0.9934	NaN	0.9934	n	0	0	3	Q05123	0.99669	0.9934	NaN	0.9934	n	0	0
Q9M1E6	4	Q02866	0.99669	0.9934	NaN	0.9934	n	0	0	4	P40956	0.99669	0.9934	NaN	0.9934	n	0	0
Q9M1E6	5	Q06860	0.99669	0.9934	NaN	0.9934	n	0	0	5	P32464	0.99669	0.9934	NaN	0.9934	n	0	0
Q9M1E6	6	Q06859	0.99669	0.9934	NaN	0.9934	n	0	0	6	Q03081	0.99669	0.9934	NaN	0.9934	n	0	0
Q9M1E6	7	P43569	0.99007	0.98025	NaN	0.98025	n	0	0	7	Q02455	0.99669	0.9934	NaN	0.9934	n	0	0
Q9M1E6	8	P36130	0.99007	0.98025	NaN	0.98025	n	0	0	8	P40457	0.99669	0.9934	NaN	0.9934	n	0	0
Q9M1E6	9	Q6B1Z6	0.99007	0.98025	NaN	0.98025	n	0	0	9	P43609	0.99669	0.9934	NaN	0.9934	n	0	0
Q9M1E6	10	Q6Q7H7	0.99007	0.98025	NaN	0.98025	n	0	0	10	Q03124	0.99669	0.9934	NaN	0.9934	n	0	0
Q8LFV3	0	N/A	NaN	NaN	NaN	NaN	N/A	NaN	NaN	0	N/A	NaN	NaN	NaN	NaN	N/A	NaN	NaN
Q39088	0	N/A	NaN	NaN	NaN	NaN	N/A	NaN	NaN	0	N/A	NaN	NaN	NaN	NaN	N/A	NaN	NaN
Q9SVC5	1	P40041	0.99669	0.9934	NaN	0.9934	n	0	0	1	Q01217	0.99669	0.9934	NaN	0.9934	n	0	0
Q9SVC5	2	P46974	0.99669	0.9934	NaN	0.9934	n	0	0	2	Q12406	0.99669	0.9934	NaN	0.9934	n	0	0
Q9SVC5	3	Q6B233	0.99669	0.9934	NaN	0.9934	n	0	0	3	Q05123	0.99669	0.9934	NaN	0.9934	n	0	0
Q9SVC5	4	Q02866	0.99669	0.9934	NaN	0.9934	n	0	0	4	P40956	0.99669	0.9934	NaN	0.9934	n	0	0
Q9SVC5	5	Q06860	0.99669	0.9934	NaN	0.9934	n	0	0	5	P32464	0.99669	0.9934	NaN	0.9934	n	0	0
Q9SVC5	6	Q06859	0.99669	0.9934	NaN	0.9934	n	0	0	6	Q03081	0.99669	0.9934	NaN	0.9934	n	0	0
Q9SVC5	7	P43569	0.99007	0.98025	NaN	0.98025	n	0	0	7	Q02455	0.99669	0.9934	NaN	0.9934	n	0	0
Q9SVC5	8	P36130	0.99007	0.98025	NaN	0.98025	n	0	0	8	P40457	0.99669	0.9934	NaN	0.9934	n	0	0
Q9SVC5	9	Q6B1Z6	0.99007	0.98025	NaN	0.98025	n	0	0	9	P43609	0.99669	0.9934	NaN	0.9934	n	0	0
Q9SVC5	10	Q6Q7H7	0.99007	0.98025	NaN	0.98025	n	0	0	10	Q03124	0.99669	0.9934	NaN	0.9934	n	0	0
Q9M2U1	0	N/A	NaN	NaN	NaN	NaN	N/A	NaN	NaN	0	N/A	NaN	NaN	NaN	NaN	N/A	NaN	NaN
Q43385	0	N/A	NaN	NaN	NaN	NaN	N/A	NaN	NaN	0	N/A	NaN	NaN	NaN	NaN	N/A	NaN	NaN
Q9M161	0	N/A	NaN	NaN	NaN	NaN	N/A	NaN	NaN	0	N/A	NaN	NaN	NaN	NaN	N/A	NaN	NaN
Q9SUB1	1	P40041	0.99669	0.9934	NaN	0.9934	n	0	0	1	Q01217	0.99669	0.9934	NaN	0.9934	n	0	0
Q9SUB1	2	P46974	0.99669	0.9934	NaN	0.9934	n	0	0	2	Q12406	0.99669	0.9934	NaN	0.9934	n	0	0
Q9SUB1	3	Q6B233	0.99669	0.9934	NaN	0.9934	n	0	0	3	Q05123	0.99669	0.9934	NaN	0.9934	n	0	0
Q9SUB1	4	Q02866	0.99669	0.9934	NaN	0.9934	n	0	0	4	P40956	0.99669	0.9934	NaN	0.9934	n	0	0
Q9SUB1	5	Q06860	0.99669	0.9934	NaN	0.9934	n	0	0	5	P32464	0.99669	0.9934	NaN	0.9934	n	0	0
Q9SUB1	6	Q06859	0.99669	0.9934	NaN	0.9934	n	0	0	6	Q03081	0.99669	0.9934	NaN	0.9934	n	0	0
Q9SUB1	7	P43569	0.99007	0.98025	NaN	0.98025	n	0	0	7	Q02455	0.99669	0.9934	NaN	0.9934	n	0	0
Q9SUB1	8	P36130	0.99007	0.98025	NaN	0.98025	n	0	0	8	P40457	0.99669	0.9934	NaN	0.9934	n	0	0
Q9SUB1	9	Q6B1Z6	0.99007	0.98025	NaN	0.98025	n	0	0	9	P43609	0.99669	0.9934	NaN	0.9934	n	0	0
Q9SUB1	10	Q6Q7H7	0.99007	0.98025	NaN	0.98025	n	0	0	10	Q03124	0.99669	0.9934	NaN	0.9934	n	0	0
Q9SUB0	1	P40041	0.99669	0.9934	NaN	0.9934	n	0	0	1	Q01217	0.99669	0.9934	NaN	0.9934	n	0	0
Q9SUB0	2	P46974	0.99669	0.9934	NaN	0.9934	n	0	0	2	Q12406	0.99669	0.9934	NaN	0.9934	n	0	0
Q9SUB0	3	Q6B233	0.99669	0.9934	NaN	0.9934	n	0	0	3	Q05123	0.99669	0.9934	NaN	0.9934	n	0	0
Q9SUB0	4	Q02866	0.99669	0.9934	NaN	0.9934	n	0	0	4	P40956	0.99669	0.9934	NaN	0.9934	n	0	0
Q9SUB0	5	Q06860	0.99669	0.9934	NaN	0.9934	n	0	0	5	P32464	0.99669	0.9934	NaN	0.9934	n	0	0
Q9SUB0	6	Q06859	0.99669	0.9934	NaN	0.9934	n	0	0	6	Q03081	0.99669	0.9934	NaN	0.9934	n	0	0
Q9SUB0	7	P43569	0.99007	0.98025	NaN	0.98025	n	0	0	7	Q02455	0.99669	0.9934	NaN	0.9934	n	0	0
Q9SUB0	8	P36130	0.99007	0.98025	NaN	0.98025	n	0	0	8	P40457	0.99669	0.9934	NaN	0.9934	n	0	0
Q9SUB0	9	Q6B1Z6	0.99007	0.98025	NaN	0.98025	n	0	0	9	P43609	0.99669	0.9934	NaN	0.9934	n	0	0
Q9SUB0	10	Q6Q7H7	0.99007	0.98025	NaN	0.98025	n	0	0	10	Q03124	0.99669	0.9934	NaN	0.9934	n	0	0
Q9SUA9	1	P40041	0.99669	0.9934	NaN	0.9934	n	0	0	1	Q01217	0.99669	0.9934	NaN	0.9934	n	0	0
Q9SUA9	2	P46974	0.99669	0.9934	NaN	0.9934	n	0	0	2	Q12406	0.99669	0.9934	NaN	0.9934	n	0	0
Q9SUA9	3	Q6B233	0.99669	0.9934	NaN	0.9934	n	0	0	3	Q05123	0.99669	0.9934	NaN	0.9934	n	0	0
Q9SUA9	4	Q02866	0.99669	0.9934	NaN	0.9934	n	0	0	4	P40956	0.99669	0.9934	NaN	0.9934	n	0	0
Q9SUA9	5	Q06860	0.99669	0.9934	NaN	0.9934	n	0	0	5	P32464	0.99669	0.9934	NaN	0.9934	n	0	0
Q9SUA9	6	Q06859	0.99669	0.9934	NaN	0.9934	n	0	0	6	Q03081	0.99669	0.9934	NaN	0.9934	n	0	0
Q9SUA9	7	P43569	0.99007	0.98025	NaN	0.98025	n	0	0	7	Q02455	0.99669	0.9934	NaN	0.9934	n	0	0
Q9SUA9	8	P36130	0.99007	0.98025	NaN	0.98025	n	0	0	8	P40457	0.99669	0.9934	NaN	0.9934	n	0	0
Q9SUA9	9	Q6B1Z6	0.99007	0.98025	NaN	0.98025	n	0	0	9	P43609	0.99669	0.9934	NaN	0.9934	n	0	0
Q9SUA9	10	Q6Q7H7	0.99007	0.98025	NaN	0.98025	n	0	0	10	Q03124	0.99669	0.9934	NaN	0.9934	n	0	0
O49550	1	P40041	0.99669	0.9934	NaN	0.9934	n	0	0	1	Q01217	0.99669	0.9934	NaN	0.9934	n	0	0
O49550	2	P46974	0.99669	0.9934	NaN	0.9934	n	0	0	2	Q12406	0.99669	0.9934	NaN	0.9934	n	0	0
O49550	3	Q6B233	0.99669	0.9934	NaN	0.9934	n	0	0	3	Q05123	0.99669	0.9934	NaN	0.9934	n	0	0
O49550	4	Q02866	0.99669	0.9934	NaN	0.9934	n	0	0	4	P40956	0.99669	0.9934	NaN	0.9934	n	0	0
O49550	5	Q06860	0.99669	0.9934	NaN	0.9934	n	0	0	5	P32464	0.99669	0.9934	NaN	0.9934	n	0	0
O49550	6	Q06859	0.99669	0.9934	NaN	0.9934	n	0	0	6	Q03081	0.99669	0.9934	NaN	0.9934	n	0	0
O49550	7	P43569	0.99007	0.98025	NaN	0.98025	n	0	0	7	Q02455	0.99669	0.9934	NaN	0.9934	n	0	0
O49550	8	P36130	0.99007	0.98025	NaN	0.98025	n	0	0	8	P40457	0.99669	0.9934	NaN	0.9934	n	0	0
O49550	9	Q6B1Z6	0.99007	0.98025	NaN	0.98025	n	0	0	9	P43609	0.99669	0.9934	NaN	0.9934	n	0	0
O49550	10	Q6Q7H7	0.99007	0.98025	NaN	0.98025	n	0	0	10	Q03124	0.99669	0.9934	NaN	0.9934	n	0	0
Q8LAP8	0	N/A	NaN	NaN	NaN	NaN	N/A	NaN	NaN	0	N/A	NaN	NaN	NaN	NaN	N/A	NaN	NaN
Q84K52	0	N/A	NaN	NaN	NaN	NaN	N/A	NaN	NaN	0	N/A	NaN	NaN	NaN	NaN	N/A	NaN	NaN
Q9LZ56	1	P40041	0.99669	0.9934	NaN	0.9934	n	0	0	1	Q01217	0.99669	0.9934	NaN	0.9934	n	0	0
Q9LZ56	2	P46974	0.99669	0.9934	NaN	0.9934	n	0	0	2	Q12406	0.99669	0.9934	NaN	0.9934	n	0	0
Q9LZ56	3	Q6B233	0.99669	0.9934	NaN	0.9934	n	0	0	3	Q05123	0.99669	0.9934	NaN	0.9934	n	0	0
Q9LZ56	4	Q02866	0.99669	0.9934	NaN	0.9934	n	0	0	4	P40956	0.99669	0.9934	NaN	0.9934	n	0	0
Q9LZ56	5	Q06860	0.99669	0.9934	NaN	0.9934	n	0	0	5	P32464	0.99669	0.9934	NaN	0.9934	n	0	0
Q9LZ56	6	Q06859	0.99669	0.9934	NaN	0.9934	n	0	0	6	Q03081	0.99669	0.9934	NaN	0.9934	n	0	0
Q9LZ56	7	P43569	0.99007	0.98025	NaN	0.98025	n	0	0	7	Q02455	0.99669	0.9934	NaN	0.9934	n	0	0
Q9LZ56	8	P36130	0.99007	0.98025	NaN	0.98025	n	0	0	8	P40457	0.99669	0.9934	NaN	0.9934	n	0	0
Q9LZ56	9	Q6B1Z6	0.99007	0.98025	NaN	0.98025	n	0	0	9	P43609	0.99669	0.9934	NaN	0.9934	n	0	0
Q9LZ56	10	Q6Q7H7	0.99007	0.98025	NaN	0.98025	n	0	0	10	Q03124	0.99669	0.9934	NaN	0.9934	n	0	0
Q93ZL5	0	N/A	NaN	NaN	NaN	NaN	N/A	NaN	NaN	0	N/A	NaN	NaN	NaN	NaN	N/A	NaN	NaN
Q84TE9	0	N/A	NaN	NaN	NaN	NaN	N/A	NaN	NaN	0	N/A	NaN	NaN	NaN	NaN	N/A	NaN	NaN
Q8LDR0	0	N/A	NaN	NaN	NaN	NaN	N/A	NaN	NaN	0	N/A	NaN	NaN	NaN	NaN	N/A	NaN	NaN
Q8W1E3	0	N/A	NaN	NaN	NaN	NaN	N/A	NaN	NaN	0	N/A	NaN	NaN	NaN	NaN	N/A	NaN	NaN
Q9FM03	0	N/A	NaN	NaN	NaN	NaN	N/A	NaN	NaN	0	N/A	NaN	NaN	NaN	NaN	N/A	NaN	NaN
Q9LSL6	1	P40041	0.99669	0.9934	NaN	0.9934	n	0	0	1	Q01217	0.99669	0.9934	NaN	0.9934	n	0	0
Q9LSL6	2	P46974	0.99669	0.9934	NaN	0.9934	n	0	0	2	Q12406	0.99669	0.9934	NaN	0.9934	n	0	0
Q9LSL6	3	Q6B233	0.99669	0.9934	NaN	0.9934	n	0	0	3	Q05123	0.99669	0.9934	NaN	0.9934	n	0	0
Q9LSL6	4	Q02866	0.99669	0.9934	NaN	0.9934	n	0	0	4	P40956	0.99669	0.9934	NaN	0.9934	n	0	0
Q9LSL6	5	Q06860	0.99669	0.9934	NaN	0.9934	n	0	0	5	P32464	0.99669	0.9934	NaN	0.9934	n	0	0
Q9LSL6	6	Q06859	0.99669	0.9934	NaN	0.9934	n	0	0	6	Q03081	0.99669	0.9934	NaN	0.9934	n	0	0
Q9LSL6	7	P43569	0.99007	0.98025	NaN	0.98025	n	0	0	7	Q02455	0.99669	0.9934	NaN	0.9934	n	0	0
Q9LSL6	8	P36130	0.99007	0.98025	NaN	0.98025	n	0	0	8	P40457	0.99669	0.9934	NaN	0.9934	n	0	0
Q9LSL6	9	Q6B1Z6	0.99007	0.98025	NaN	0.98025	n	0	0	9	P43609	0.99669	0.9934	NaN	0.9934	n	0	0
Q9LSL6	10	Q6Q7H7	0.99007	0.98025	NaN	0.98025	n	0	0	10	Q03124	0.99669	0.9934	NaN	0.9934	n	0	0
Q9FGD6	1	P40041	0.99669	0.9934	NaN	0.9934	n	0	0	1	Q01217	0.99669	0.9934	NaN	0.9934	n	0	0
Q9FGD6	2	P46974	0.99669	0.9934	NaN	0.9934	n	0	0	2	Q12406	0.99669	0.9934	NaN	0.9934	n	0	0
Q9FGD6	3	Q6B233	0.99669	0.9934	NaN	0.9934	n	0	0	3	Q05123	0.99669	0.9934	NaN	0.9934	n	0	0
Q9FGD6	4	Q02866	0.99669	0.9934	NaN	0.9934	n	0	0	4	P40956	0.99669	0.9934	NaN	0.9934	n	0	0
Q9FGD6	5	Q06860	0.99669	0.9934	NaN	0.9934	n	0	0	5	P32464	0.99669	0.9934	NaN	0.9934	n	0	0
Q9FGD6	6	Q06859	0.99669	0.9934	NaN	0.9934	n	0	0	6	Q03081	0.99669	0.9934	NaN	0.9934	n	0	0
Q9FGD6	7	P43569	0.99007	0.98025	NaN	0.98025	n	0	0	7	Q02455	0.99669	0.9934	NaN	0.9934	n	0	0
Q9FGD6	8	P36130	0.99007	0.98025	NaN	0.98025	n	0	0	8	P40457	0.99669	0.9934	NaN	0.9934	n	0	0
Q9FGD6	9	Q6B1Z6	0.99007	0.98025	NaN	0.98025	n	0	0	9	P43609	0.99669	0.9934	NaN	0.9934	n	0	0
Q9FGD6	10	Q6Q7H7	0.99007	0.98025	NaN	0.98025	n	0	0	10	Q03124	0.99669	0.9934	NaN	0.9934	n	0	0
O81769	0	N/A	NaN	NaN	NaN	NaN	N/A	NaN	NaN	0	N/A	NaN	NaN	NaN	NaN	N/A	NaN	NaN
Q42546	0	N/A	NaN	NaN	NaN	NaN	N/A	NaN	NaN	0	N/A	NaN	NaN	NaN	NaN	N/A	NaN	NaN
O49623	0	N/A	NaN	NaN	NaN	NaN	N/A	NaN	NaN	0	N/A	NaN	NaN	NaN	NaN	N/A	NaN	NaN
Q8GY63	0	N/A	NaN	NaN	NaN	NaN	N/A	NaN	NaN	0	N/A	NaN	NaN	NaN	NaN	N/A	NaN	NaN
Q84VY5	0	N/A	NaN	NaN	NaN	NaN	N/A	NaN	NaN	0	N/A	NaN	NaN	NaN	NaN	N/A	NaN	NaN
Q38945	0	N/A	NaN	NaN	NaN	NaN	N/A	NaN	NaN	0	N/A	NaN	NaN	NaN	NaN	N/A	NaN	NaN
Q9M0Y6	0	N/A	NaN	NaN	NaN	NaN	N/A	NaN	NaN	0	N/A	NaN	NaN	NaN	NaN	N/A	NaN	NaN
Q9LVN7	0	N/A	NaN	NaN	NaN	NaN	N/A	NaN	NaN	0	N/A	NaN	NaN	NaN	NaN	N/A	NaN	NaN
O48520	0	N/A	NaN	NaN	NaN	NaN	N/A	NaN	NaN	0	N/A	NaN	NaN	NaN	NaN	N/A	NaN	NaN
Q9FHA3	0	N/A	NaN	NaN	NaN	NaN	N/A	NaN	NaN	0	N/A	NaN	NaN	NaN	NaN	N/A	NaN	NaN
Q00874	0	N/A	NaN	NaN	NaN	NaN	N/A	NaN	NaN	0	N/A	NaN	NaN	NaN	NaN	N/A	NaN	NaN
Q05212	0	N/A	NaN	NaN	NaN	NaN	N/A	NaN	NaN	0	N/A	NaN	NaN	NaN	NaN	N/A	NaN	NaN
P42698	0	N/A	NaN	NaN	NaN	NaN	N/A	NaN	NaN	0	N/A	NaN	NaN	NaN	NaN	N/A	NaN	NaN
P49592	0	N/A	NaN	NaN	NaN	NaN	N/A	NaN	NaN	0	N/A	NaN	NaN	NaN	NaN	N/A	NaN	NaN
Q9M0L0	0	N/A	NaN	NaN	NaN	NaN	N/A	NaN	NaN	0	N/A	NaN	NaN	NaN	NaN	N/A	NaN	NaN
P93835	0	N/A	NaN	NaN	NaN	NaN	N/A	NaN	NaN	0	N/A	NaN	NaN	NaN	NaN	N/A	NaN	NaN
Q9SYS6	0	N/A	NaN	NaN	NaN	NaN	N/A	NaN	NaN	0	N/A	NaN	NaN	NaN	NaN	N/A	NaN	NaN
Q9FJ93	0	N/A	NaN	NaN	NaN	NaN	N/A	NaN	NaN	0	N/A	NaN	NaN	NaN	NaN	N/A	NaN	NaN
Q9SGJ6	1	P34761	0.9146	0.83649	NaN	0.83649	y	0	0	1	P34761	0.99323	0.9865	NaN	0.9865	n	0	0
Q9SGJ6	2	Q07655	0.9146	0.83649	NaN	0.83649	y	0	0	2	Q07655	0.99323	0.9865	NaN	0.9865	n	0	0
Q9SGJ6	3	Q02933	0.86525	0.74867	NaN	0.74867	y	0	0	3	P40526	0.93449	0.87328	NaN	0.87328	n	0	0
Q9SGJ6	4	Q03653	0.86525	0.74867	NaN	0.74867	y	0	0	4	Q02710	0.93449	0.87328	NaN	0.87328	n	0	0
Q9SGJ6	5	P40526	0.86059	0.74061	NaN	0.74061	y	0	0	5	Q12398	0.93449	0.87328	NaN	0.87328	n	0	0
Q9SGJ6	6	Q02710	0.86059	0.74061	NaN	0.74061	y	0	0	6	P37304	0.93449	0.87328	NaN	0.87328	n	0	0
Q9SGJ6	7	Q12398	0.86059	0.74061	NaN	0.74061	y	0	0	7	P53438	0.93449	0.87328	NaN	0.87328	n	0	0
Q9SGJ6	8	P37304	0.86059	0.74061	NaN	0.74061	y	0	0	8	P47175	0.93449	0.87328	NaN	0.87328	n	0	0
[truncated: 246,146 more rows]
